# Supplementary material for: Crystal structure of poly[[[μ4-5-(9H-carbazol-9-yl)isophthalato][μ3-5-(9H-carbazol-9-yl)isophthalato]bis­(di­methyl­formamide)(methanol)dizinc] di­methyl­formamide monosolvate]
Source: Acta Crystallogr E Crystallogr Commun. 2015 Jul 31;71(Pt 8):m152–3. doi: 10.1107/S2056989015013961 (PMC4571380; doi:10.1107/S2056989015013961)
Supplement: Supplementary file 1 [file e-71-0m152-sup1.cif]

##############################################################################
#                                                                            #
# This CIF contains the data in a paper accepted for publication in          #
# Acta Crystallographica Section E. It conforms to the requirements of       #
# Notes for Authors for Acta Crystallographica Section E, and has been       #
# peer reviewed under the auspices of the IUCr Commission on Journals.       #
#                                                                            #
# Full details of the Crystallographic Information File format               #
# are given in the paper "The Crystallographic Information File (CIF):       #
# a New Standard Archive File for Crystallography" by S. R. Hall, F. H.      #
# Allen and I. D. Brown [Acta Cryst. (1991), A47, 655-685].                  #
#                                                                            #
# The current version of the core CIF dictionary is obtainable from          #
# ftp://ftp.iucr.org/pub/cif_core.dic.                                       #
#                                                                            #
# Software is freely available for graphical display of the structure(s)     #
# in this CIF. For information consult the CIF software page                 #
# http://www.iucr.org/resources/cif/software.                                #
#                                                                            #
# This file may be used for bona fide research purposes within the           #
# scientific community so long as proper attribution is given to the journal # 
# article from which it was obtained.                                        #
#                                                                            #
##############################################################################
data_global
_audit_creation_method     'APEX3 v2015.5-RC5'
_journal_date_recd_electronic     2015-06-26
_journal_date_accepted     2015-07-22
_journal_name_full     'Acta Crystallographica, Section E'
_journal_year     2015
_journal_volume     71
_journal_issue      8
_journal_page_first     m152
_journal_page_last     m153
_journal_paper_category     HM
_journal_paper_doi     10.1107/S2056989015013961
_journal_coeditor_code     WM5180
_publ_contact_author_name     'Jeremy K. Klosterman'
_publ_contact_author_address
;
Department of Chemistry and Center for Photochemical Sciences
Bowling Green State University
Bowling Green, OH 43403
USA
;
_publ_contact_author_email     jkloster@bgsu.edu
_publ_contact_author_fax     ?
_publ_contact_author_phone     ?
_publ_section_title
;\
Crystal structure of
poly[[[\m~4~-5-(9<i>H</i>-carbazol-9-yl)isophthalato][\m~3~-5-(9<i>H</i>-\
carbazol-9-yl)isophthalato]bis(dimethylformamide)(methanol)dizinc]
dimethylformamide monosolvate]
;
loop_
    _publ_author_name
    _publ_author_footnote
    _publ_author_address
    'Lifshits, Liubov M.' .
;
Department of Chemistry and Center for Photochemical Sciences
Bowling Green State University
Bowling Green, OH 43403
USA
;
    'Campana, Charles' .
;
Bruker AXS Inc., Madison, Wisconsin
USA
;
    'Klosterman, Jeremy K.' .
;
Department of Chemistry and Center for Photochemical Sciences
Bowling Green State University
Bowling Green, OH 43403
USA
;
_publ_section_synopsis     .
data_I
_chemical_name_systematic
;\
Poly[[[\m~4~-5-(9<i>H</i>-carbazol-9-yl)isophthalato][\m~3~-5-(9<i>H</i>-\
carbazol-9-yl)isophthalato]bis(dimethylformamide)(methanol)dizinc]
dimethylformamide monosolvate]
;
_chemical_name_common     'Zn CbzMOF - MeOH'
_chemical_formula_moiety     'C47 H40 N4 O11 Zn2, C3 H7 N O'
_chemical_formula_sum     'C50 H47 N5 O12 Zn2'
_chemical_formula_iupac
                      '[Zn2 (C20 H11 N O4)2 (C3 H7 N O)2 (C H3 O H)], C3 H7 N O'
_chemical_formula_weight     1040.66
_chemical_melting_point     ?
_space_group_crystal_system     orthorhombic
_space_group_name_H-M_alt     'P 21 21 21'
_space_group_name_Hall     'P 2ac 2ab'
loop_
    _space_group_symop_operation_xyz
    'x, y, z'
    '-x+1/2, -y, z+1/2'
    '-x, y+1/2, -z+1/2'
    'x+1/2, -y+1/2, -z'
_cell_length_a     10.2867(4)
_cell_length_b     17.0328(7)
_cell_length_c     26.8808(11)
_cell_angle_alpha     90
_cell_angle_beta     90
_cell_angle_gamma     90
_cell_volume     4709.8(3)
_cell_formula_units_Z     4
_cell_measurement_reflns_used     9734
_cell_measurement_theta_min     5.4155
_cell_measurement_theta_max     68.305
_cell_measurement_temperature     100.(2)
_exptl_crystal_description     prism
_exptl_crystal_colour     'clear colourless'
_exptl_crystal_size_max     0.396
_exptl_crystal_size_mid     0.224
_exptl_crystal_size_min     0.224
_exptl_crystal_density_diffrn     1.468
_exptl_crystal_density_meas     ?
_exptl_crystal_density_method     'not measured'
_exptl_crystal_F_000     2152
_exptl_absorpt_coefficient_mu     1.836
_exptl_absorpt_correction_type     multi-scan
_exptl_absorpt_process_details
;
(<i>SADABS</i>; Bruker, 2015)
;
_exptl_absorpt_correction_T_min     0.53
_exptl_absorpt_correction_T_max     0.68
_exptl_special_details
;
;
_diffrn_ambient_temperature     100.(2)
_diffrn_radiation_type     CuK\a
_diffrn_radiation_wavelength     1.54178
_diffrn_radiation_monochromator     mirrors
_diffrn_measurement_device_type     'Bruker D8 Venture CMOS'
_diffrn_measurement_method     '\w- and \f-scans'
_diffrn_detector_area_resol_mean     ?
_diffrn_reflns_number     41928
_diffrn_reflns_av_R_equivalents     0.0191
_diffrn_reflns_theta_min     3.07
_diffrn_reflns_theta_max     68.22
_diffrn_reflns_theta_full     68.22
_diffrn_measured_fraction_theta_max     1.000
_diffrn_measured_fraction_theta_full     1.000
_diffrn_reflns_limit_h_min     -12
_diffrn_reflns_limit_h_max     11
_diffrn_reflns_limit_k_min     -20
_diffrn_reflns_limit_k_max     20
_diffrn_reflns_limit_l_min     -31
_diffrn_reflns_limit_l_max     32
_refine_special_details
;
;
_reflns_number_total     8611
_reflns_number_gt     8561
_reflns_threshold_expression     I>2\s(I)
_refine_ls_structure_factor_coef     Fsqd
_refine_ls_matrix_type     full
_refine_ls_R_factor_all     0.0189
_refine_ls_R_factor_gt     0.0188
_refine_ls_wR_factor_gt     0.0451
_refine_ls_wR_factor_ref     0.0452
_refine_ls_goodness_of_fit_ref     1.080
_refine_ls_restrained_S_all     1.052
_refine_ls_number_reflns     8611
_refine_ls_number_parameters     629
_refine_ls_number_restraints     546
_refine_ls_number_constraints     0
_refine_ls_hydrogen_treatment     constr
_refine_ls_weighting_scheme     calc
_refine_ls_weighting_details
              'w=1/[\s^2^(Fo^2^)+(0.0221P)^2^+1.2023P] where P=(Fo^2^+2Fc^2^)/3'
_atom_sites_solution_hydrogens     mixed
_atom_sites_solution_primary     ?
_atom_sites_solution_secondary     ?
_refine_ls_shift/su_max     0.004
_refine_ls_shift/su_mean     0.000
_refine_diff_density_max     0.407
_refine_diff_density_min     -0.176
_refine_ls_extinction_method     none
_refine_ls_extinction_coef     ?
_refine_ls_abs_structure_details
;
Flack <i>x</i> determined using 3716 quotients [(I+)-(I-)]/[(I+)+(I-)]
(Parsons <i>et al</i>, 2013)
;
_refine_ls_abs_structure_Flack     0.005(3)
loop_
    _atom_type_symbol
    _atom_type_description
    _atom_type_scat_dispersion_real
    _atom_type_scat_dispersion_imag
    _atom_type_scat_source
    C C 0.0181 0.0091 'International Tables Vol C Tables 4.2.6.8 and 6.1.1.4'
    H H 0.0000 0.0000 'International Tables Vol C Tables 4.2.6.8 and 6.1.1.4'
    N N 0.0311 0.0180 'International Tables Vol C Tables 4.2.6.8 and 6.1.1.4'
    O O 0.0492 0.0322 'International Tables Vol C Tables 4.2.6.8 and 6.1.1.4'
    Zn Zn -1.5491 0.6778 'International Tables Vol C Tables 4.2.6.8 and 6.1.1.4'
_computing_data_collection
;
APEX3 (Bruker, 2015)
;
_computing_cell_refinement
;
SAINT (Bruker, 2015)
;
_computing_data_reduction
;
SAINT (Bruker, 2015)
;
_computing_structure_solution
;
SHELXS97 (Sheldrick, 2008)
;
_computing_structure_refinement
;
SHELXL2014 (Sheldrick, 2015)
;
_computing_molecular_graphics
;
ShelXle (H\"ubschle <i>et al.</i>, 2011)
;
_computing_publication_material
;
APEX3 (Bruker, 2015)
;
loop_
    _atom_site_type_symbol
    _atom_site_label
    _atom_site_fract_x
    _atom_site_fract_y
    _atom_site_fract_z
    _atom_site_U_iso_or_equiv
    _atom_site_adp_type
    _atom_site_calc_flag
    _atom_site_occupancy
    _atom_site_disorder_assembly
    _atom_site_disorder_group
    Zn Zn1 0.52406(2) 0.98187(2) 0.67608(2) 0.00831(6) Uani d 1 . .
    Zn Zn2 0.30186(2) 1.08249(2) 0.75728(2) 0.01117(6) Uani d 1 . .
    N N1 1.01341(16) 0.86300(9) 0.51641(6) 0.0129(3) Uani d 1 . .
    C C1 0.95145(19) 0.89610(12) 0.47539(7) 0.0146(4) Uani d 1 . .
    C C2 0.9057(2) 0.97254(13) 0.46907(8) 0.0180(4) Uani d 1 . .
    H H2 0.9108 1.0102 0.4951 0.022 Uiso calc 1 . .
    C C3 0.8523(2) 0.99110(14) 0.42298(8) 0.0248(5) Uani d 1 . .
    H H3 0.8192 1.0425 0.4176 0.03 Uiso calc 1 . .
    C C4 0.8461(2) 0.93588(15) 0.38421(8) 0.0277(5) Uani d 1 . .
    H H4 0.8103 0.9506 0.353 0.033 Uiso calc 1 . .
    C C5 0.8915(2) 0.86053(15) 0.39113(8) 0.0247(5) Uani d 1 . .
    H H5 0.8872 0.8233 0.3648 0.03 Uiso calc 1 . .
    C C6 0.9441(2) 0.83924(13) 0.43731(8) 0.0177(4) Uani d 1 . .
    C C7 0.99990(19) 0.76781(12) 0.45673(8) 0.0171(4) Uani d 1 . .
    C C8 1.0156(2) 0.69190(13) 0.43782(8) 0.0221(4) Uani d 1 . .
    H H8 0.9852 0.679 0.4055 0.027 Uiso calc 1 . .
    C C9 1.0761(2) 0.63599(13) 0.46707(9) 0.0238(5) Uani d 1 . .
    H H9 1.0863 0.5841 0.4547 0.029 Uiso calc 1 . .
    C C10 1.1228(2) 0.65440(13) 0.51475(9) 0.0223(5) Uani d 1 . .
    H H10 1.1652 0.6151 0.5339 0.027 Uiso calc 1 . .
    C C11 1.1076(2) 0.72951(13) 0.53442(8) 0.0178(4) Uani d 1 . .
    H H11 1.1396 0.7423 0.5666 0.021 Uiso calc 1 . .
    C C12 1.04404(19) 0.78507(12) 0.50537(7) 0.0150(4) Uani d 1 . .
    C C13 1.0189(2) 0.89772(10) 0.56479(7) 0.0119(4) Uani d 1 . .
    C C14 1.13827(19) 0.91247(11) 0.58751(7) 0.0119(4) Uani d 1 . .
    H H14 1.2173 0.8991 0.5713 0.014 Uiso calc 1 . .
    C C15 1.13966(19) 0.94734(11) 0.63455(7) 0.0115(4) Uani d 1 . .
    C C16 1.0238(2) 0.96674(10) 0.65848(7) 0.0113(3) Uani d 1 . .
    H H16 1.0258 0.9911 0.6903 0.014 Uiso calc 1 . .
    C C17 0.90537(19) 0.95048(11) 0.63589(7) 0.0107(4) Uani d 1 . .
    C C18 0.90292(19) 0.91604(11) 0.58874(7) 0.0117(4) Uani d 1 . .
    H H18 0.8222 0.9052 0.573 0.014 Uiso calc 1 . .
    C C19 1.26733(18) 0.96743(10) 0.65857(7) 0.0112(4) Uani d 1 . .
    O O1 1.36949(13) 0.93922(8) 0.63956(5) 0.0135(3) Uani d 1 . .
    O O2 1.26507(14) 1.01114(9) 0.69596(5) 0.0166(3) Uani d 1 . .
    C C20 0.77903(18) 0.97111(11) 0.66134(7) 0.0118(4) Uani d 1 . .
    O O3 0.77960(14) 1.01396(9) 0.69850(5) 0.0174(3) Uani d 1 . .
    O O4 0.67727(13) 0.94091(8) 0.64176(5) 0.0145(3) Uani d 1 . .
    N N2 0.39399(18) 0.83315(10) 0.95005(6) 0.0147(3) Uani d 1 . .
    C C21 0.4863(2) 0.83442(11) 0.98791(7) 0.0155(4) Uani d 1 . .
    C C22 0.6179(2) 0.81631(12) 0.98552(8) 0.0188(4) Uani d 1 . .
    H H22 0.6558 0.7959 0.956 0.023 Uiso calc 1 . .
    C C23 0.6920(3) 0.82912(12) 1.02792(8) 0.0245(5) Uani d 1 . .
    H H23 0.7825 0.8181 1.0272 0.029 Uiso calc 1 . .
    C C24 0.6360(3) 0.85803(13) 1.07181(8) 0.0270(5) Uani d 1 . .
    H H24 0.689 0.8669 1.1002 0.032 Uiso calc 1 . .
    C C25 0.5048(3) 0.87372(12) 1.07420(8) 0.0264(5) Uani d 1 . .
    H H25 0.4673 0.8919 1.1044 0.032 Uiso calc 1 . .
    C C26 0.4265(2) 0.86281(12) 1.03187(8) 0.0190(4) Uani d 1 . .
    C C27 0.2928(2) 0.87905(11) 1.01955(8) 0.0197(4) Uani d 1 . .
    C C28 0.1854(3) 0.90598(12) 1.04676(8) 0.0265(5) Uani d 1 . .
    H H28 0.1933 0.917 1.0813 0.032 Uiso calc 1 . .
    C C29 0.0688(3) 0.91627(14) 1.02287(10) 0.0302(5) Uani d 1 . .
    H H29 -0.0041 0.9346 1.0411 0.036 Uiso calc 1 . .
    C C30 0.0554(2) 0.90011(13) 0.97173(10) 0.0281(5) Uani d 1 . .
    H H30 -0.0264 0.9081 0.9561 0.034 Uiso calc 1 . .
    C C31 0.1596(2) 0.87272(12) 0.94368(8) 0.0212(4) Uani d 1 . .
    H H31 0.1509 0.8617 0.9092 0.025 Uiso calc 1 . .
    C C32 0.2771(2) 0.86227(11) 0.96842(8) 0.0167(4) Uani d 1 . .
    C C33 0.4234(2) 0.81833(11) 0.89901(7) 0.0124(4) Uani d 1 . .
    C C34 0.42478(19) 0.88080(11) 0.86558(7) 0.0121(4) Uani d 1 . .
    H H34 0.4032 0.9322 0.8765 0.015 Uiso calc 1 . .
    C C35 0.45792(18) 0.86756(11) 0.81612(7) 0.0109(4) Uani d 1 . .
    C C36 0.48732(19) 0.79181(11) 0.79992(7) 0.0106(4) Uani d 1 . .
    H H36 0.5115 0.7829 0.7663 0.013 Uiso calc 1 . .
    C C37 0.48112(19) 0.72937(10) 0.83313(7) 0.0107(3) Uani d 1 . .
    C C38 0.45010(18) 0.74252(11) 0.88311(7) 0.0118(4) Uani d 1 . .
    H H38 0.4474 0.7 0.9059 0.014 Uiso calc 1 . .
    C C39 0.45579(18) 0.93481(11) 0.77969(7) 0.0106(4) Uani d 1 . .
    O O5 0.39906(14) 0.99586(8) 0.79345(5) 0.0146(3) Uani d 1 . .
    O O6 0.51058(13) 0.92271(7) 0.73846(5) 0.0134(3) Uani d 1 . .
    C C40 0.50276(18) 0.64683(11) 0.81456(7) 0.0107(4) Uani d 1 . .
    O O7 0.53555(15) 0.63806(8) 0.77011(5) 0.0153(3) Uani d 1 . .
    O O8 0.48208(14) 0.59232(7) 0.84533(5) 0.0131(3) Uani d 1 . .
    N N3 0.18493(18) 1.29637(10) 0.69906(7) 0.0203(4) Uani d 1 . .
    C C41 0.1585(3) 1.28253(18) 0.64698(9) 0.0359(6) Uani d 1 . .
    H H41A 0.1585 1.2259 0.6405 0.043 Uiso calc 1 . .
    H H41B 0.2258 1.3078 0.6267 0.043 Uiso calc 1 . .
    H H41C 0.0733 1.3045 0.6384 0.043 Uiso calc 1 . .
    C C42 0.1993(3) 1.37942(14) 0.71429(12) 0.0368(6) Uani d 1 . .
    H H42A 0.2282 1.3818 0.749 0.044 Uiso calc 1 . .
    H H42B 0.1156 1.4063 0.711 0.044 Uiso calc 1 . .
    H H42C 0.2638 1.4051 0.693 0.044 Uiso calc 1 . .
    C C43 0.2047(2) 1.23963(13) 0.73133(9) 0.0231(4) Uani d 1 . .
    H H43 0.2304 1.2537 0.7641 0.028 Uiso calc 1 . .
    O O9 0.19190(17) 1.16868(9) 0.72161(6) 0.0249(3) Uani d 1 . .
    N N4 0.23401(18) 1.14908(10) 0.90142(6) 0.0165(4) Uani d 1 . .
    C C44 0.1897(2) 1.23038(12) 0.90000(8) 0.0212(4) Uani d 1 . .
    H H44A 0.2421 1.2599 0.876 0.025 Uiso calc 1 . .
    H H44B 0.1991 1.2539 0.9331 0.025 Uiso calc 1 . .
    H H44C 0.0982 1.2319 0.89 0.025 Uiso calc 1 . .
    C C45 0.2081(2) 1.10314(13) 0.94622(7) 0.0206(4) Uani d 1 . .
    H H45A 0.1143 1.0943 0.9494 0.025 Uiso calc 1 . .
    H H45B 0.2396 1.1318 0.9754 0.025 Uiso calc 1 . .
    H H45C 0.2529 1.0525 0.9439 0.025 Uiso calc 1 . .
    C C46 0.2883(2) 1.11725(12) 0.86199(7) 0.0170(4) Uani d 1 . .
    H H46 0.317 1.0644 0.8644 0.02 Uiso calc 1 . .
    O O10 0.30448(16) 1.15212(8) 0.82162(5) 0.0193(3) Uani d 1 . .
    N N5 0.18348(18) 0.76557(10) 0.75996(7) 0.0198(4) Uani d 1 . .
    C C47 0.1482(2) 0.70971(13) 0.79858(9) 0.0228(5) Uani d 1 . .
    H H47A 0.1474 0.7363 0.8309 0.027 Uiso calc 1 . .
    H H47B 0.2117 0.6668 0.7992 0.027 Uiso calc 1 . .
    H H47C 0.0616 0.6884 0.7916 0.027 Uiso calc 1 . .
    C C48 0.2438(3) 0.73480(16) 0.71458(9) 0.0299(5) Uani d 1 . .
    H H48A 0.2654 0.7784 0.6923 0.036 Uiso calc 1 . .
    H H48B 0.183 0.6992 0.6978 0.036 Uiso calc 1 . .
    H H48C 0.3232 0.7062 0.7232 0.036 Uiso calc 1 . .
    C C49 0.1679(2) 0.84238(13) 0.76636(8) 0.0218(4) Uani d 1 . .
    H H49 0.1952 0.876 0.7402 0.026 Uiso calc 1 . .
    O O11 0.12041(16) 0.87346(9) 0.80389(6) 0.0238(3) Uani d 1 . .
    C C50 0.0105(2) 1.06679(13) 0.80194(9) 0.0265(5) Uani d 1 . .
    H H50A 0.0221 1.1239 0.8027 0.032 Uiso calc 1 . .
    H H50B -0.0201 1.0487 0.8345 0.032 Uiso calc 1 . .
    H H50C -0.0536 1.053 0.7764 0.032 Uiso calc 1 . .
    O O12 0.13112(15) 1.03020(9) 0.79064(6) 0.0238(3) Uani d 1 . .
    H H12O 0.1229 0.9862 0.7954 0.029 Uiso d 1 . .
loop_
    _atom_site_aniso_label
    _atom_site_aniso_U_11
    _atom_site_aniso_U_22
    _atom_site_aniso_U_33
    _atom_site_aniso_U_12
    _atom_site_aniso_U_13
    _atom_site_aniso_U_23
    Zn1 0.00790(11) 0.00827(11) 0.00877(11) 0.00017(9) 0.00090(9) 0.00012(9)
    Zn2 0.01339(12) 0.00866(11) 0.01146(12) 0.00126(9) 0.00188(9) -0.00029(9)
    N1 0.0120(8) 0.0150(7) 0.0118(7) 0.0003(6) 0.0004(6) -0.0050(6)
    C1 0.0096(9) 0.0205(10) 0.0136(9) -0.0038(7) 0.0005(7) -0.0014(7)
    C2 0.0167(10) 0.0191(10) 0.0184(10) -0.0045(8) -0.0014(8) -0.0004(8)
    C3 0.0262(12) 0.0244(11) 0.0238(11) -0.0048(9) -0.0047(9) 0.0069(9)
    C4 0.0296(13) 0.0364(13) 0.0172(11) -0.0084(10) -0.0071(9) 0.0048(9)
    C5 0.0254(12) 0.0343(12) 0.0143(10) -0.0077(10) -0.0024(9) -0.0064(9)
    C6 0.0140(10) 0.0240(10) 0.0149(9) -0.0051(8) 0.0017(7) -0.0052(8)
    C7 0.0112(10) 0.0222(10) 0.0178(9) -0.0035(8) 0.0034(7) -0.0074(8)
    C8 0.0193(11) 0.0234(10) 0.0236(10) -0.0057(9) 0.0057(9) -0.0122(8)
    C9 0.0197(11) 0.0186(10) 0.0331(12) -0.0035(9) 0.0119(9) -0.0110(9)
    C10 0.0139(10) 0.0188(10) 0.0342(12) 0.0015(8) 0.0079(9) -0.0025(9)
    C11 0.0120(9) 0.0200(10) 0.0214(10) 0.0001(8) 0.0025(8) -0.0047(8)
    C12 0.0103(9) 0.0174(9) 0.0174(9) -0.0020(7) 0.0042(7) -0.0055(7)
    C13 0.0128(9) 0.0111(8) 0.0119(8) -0.0007(7) -0.0006(7) -0.0014(7)
    C14 0.0100(9) 0.0117(9) 0.0140(9) 0.0002(7) 0.0009(7) -0.0005(7)
    C15 0.0113(9) 0.0091(8) 0.0141(9) -0.0005(7) 0.0000(7) 0.0017(7)
    C16 0.0138(9) 0.0095(8) 0.0106(8) -0.0002(7) 0.0010(7) 0.0008(6)
    C17 0.0112(9) 0.0090(8) 0.0118(9) -0.0002(7) 0.0016(7) 0.0017(7)
    C18 0.0092(9) 0.0107(8) 0.0152(9) -0.0007(7) -0.0014(7) 0.0009(7)
    C19 0.0106(9) 0.0104(9) 0.0127(9) -0.0005(7) 0.0001(7) 0.0032(7)
    O1 0.0084(7) 0.0156(7) 0.0166(7) 0.0000(5) -0.0013(5) -0.0023(5)
    O2 0.0141(7) 0.0206(7) 0.0151(7) -0.0022(6) -0.0027(5) -0.0063(6)
    C20 0.0109(9) 0.0104(8) 0.0140(9) 0.0015(7) 0.0021(7) 0.0032(7)
    O3 0.0146(7) 0.0222(7) 0.0155(7) 0.0014(6) 0.0021(5) -0.0068(6)
    O4 0.0099(7) 0.0173(7) 0.0163(7) 0.0003(5) 0.0016(5) -0.0037(5)
    N2 0.0219(9) 0.0129(8) 0.0092(8) 0.0017(7) 0.0028(7) -0.0004(6)
    C21 0.0284(11) 0.0080(8) 0.0100(8) -0.0010(8) -0.0010(8) 0.0009(7)
    C22 0.0277(12) 0.0129(9) 0.0157(10) 0.0024(8) -0.0009(8) 0.0016(8)
    C23 0.0364(13) 0.0148(9) 0.0221(11) 0.0026(10) -0.0090(10) 0.0031(8)
    C24 0.0468(15) 0.0184(10) 0.0159(10) -0.0035(10) -0.0105(10) 0.0022(8)
    C25 0.0545(17) 0.0136(9) 0.0110(9) -0.0080(10) 0.0022(10) -0.0012(7)
    C26 0.0357(12) 0.0091(9) 0.0122(9) -0.0044(8) 0.0049(8) 0.0001(7)
    C27 0.0348(12) 0.0099(9) 0.0145(9) -0.0059(9) 0.0092(9) -0.0029(7)
    C28 0.0403(14) 0.0167(10) 0.0226(11) -0.0058(10) 0.0180(10) -0.0065(8)
    C29 0.0340(13) 0.0191(10) 0.0376(13) -0.0027(10) 0.0224(11) -0.0056(10)
    C30 0.0239(12) 0.0215(11) 0.0388(13) 0.0007(9) 0.0104(10) -0.0011(10)
    C31 0.0243(11) 0.0159(10) 0.0233(11) -0.0007(8) 0.0063(9) -0.0007(8)
    C32 0.0251(11) 0.0085(8) 0.0165(10) -0.0006(8) 0.0090(8) -0.0009(7)
    C33 0.0147(9) 0.0145(9) 0.0079(8) 0.0004(8) 0.0004(7) -0.0019(7)
    C34 0.0130(9) 0.0104(9) 0.0131(9) 0.0005(7) 0.0009(7) -0.0013(7)
    C35 0.0099(9) 0.0112(8) 0.0117(9) 0.0000(7) -0.0011(7) 0.0009(7)
    C36 0.0095(9) 0.0133(8) 0.0091(8) 0.0007(7) -0.0007(7) -0.0009(7)
    C37 0.0088(8) 0.0113(8) 0.0119(8) 0.0009(7) -0.0009(7) -0.0007(7)
    C38 0.0117(9) 0.0117(9) 0.0119(9) -0.0007(7) 0.0007(7) 0.0022(7)
    C39 0.0098(9) 0.0110(9) 0.0110(8) -0.0005(7) -0.0022(7) 0.0007(7)
    O5 0.0215(7) 0.0096(6) 0.0127(6) 0.0037(5) 0.0014(5) 0.0006(5)
    O6 0.0155(7) 0.0140(6) 0.0106(6) 0.0024(5) 0.0033(5) 0.0030(5)
    C40 0.0085(9) 0.0117(8) 0.0120(9) 0.0009(7) -0.0018(7) -0.0006(7)
    O7 0.0211(7) 0.0141(6) 0.0107(6) 0.0067(6) 0.0010(6) -0.0020(5)
    O8 0.0160(7) 0.0097(6) 0.0136(6) 0.0005(5) 0.0011(5) -0.0010(5)
    N3 0.0154(9) 0.0186(8) 0.0270(9) 0.0020(7) -0.0017(7) 0.0010(7)
    C41 0.0376(15) 0.0446(15) 0.0256(12) 0.0053(12) -0.0028(10) 0.0056(11)
    C42 0.0266(13) 0.0203(11) 0.0634(18) 0.0022(10) -0.0086(13) -0.0019(11)
    C43 0.0193(10) 0.0224(10) 0.0276(11) 0.0038(9) -0.0044(9) -0.0020(9)
    O9 0.0241(8) 0.0159(7) 0.0349(8) 0.0039(6) -0.0082(7) 0.0007(6)
    N4 0.0170(9) 0.0172(8) 0.0152(8) -0.0004(7) 0.0013(7) -0.0041(7)
    C44 0.0235(11) 0.0173(10) 0.0229(10) 0.0020(9) 0.0041(9) -0.0065(8)
    C45 0.0227(11) 0.0245(10) 0.0146(10) -0.0006(9) 0.0028(8) -0.0007(8)
    C46 0.0201(10) 0.0151(9) 0.0156(10) 0.0021(8) 0.0006(8) -0.0024(7)
    O10 0.0295(8) 0.0143(6) 0.0142(6) 0.0018(6) 0.0048(7) -0.0035(5)
    N5 0.0182(9) 0.0209(8) 0.0202(8) -0.0020(7) -0.0010(7) 0.0009(7)
    C47 0.0216(11) 0.0207(10) 0.0260(11) -0.0009(9) -0.0006(9) 0.0025(9)
    C48 0.0301(13) 0.0351(13) 0.0247(12) -0.0039(11) 0.0027(10) -0.0041(10)
    C49 0.0163(10) 0.0234(10) 0.0257(11) -0.0037(8) -0.0019(8) 0.0057(9)
    O11 0.0189(8) 0.0186(7) 0.0339(9) -0.0006(6) 0.0013(7) 0.0009(6)
    C50 0.0168(11) 0.0255(11) 0.0374(12) 0.0029(9) 0.0072(9) -0.0048(9)
    O12 0.0192(8) 0.0142(7) 0.0381(9) 0.0015(6) 0.0150(7) 0.0019(6)
_geom_special_details
;
All e.s.d.'s (except the e.s.d. in the dihedral angle between two l.s. planes)
are estimated using the full covariance matrix. The cell e.s.d.'s are taken
into account individually in the estimation of e.s.d.'s in distances, angles
and torsion angles; correlations between e.s.d.'s in cell parameters are only
used when they are defined by crystal symmetry. An approximate (isotropic)
treatment of cell e.s.d.'s is used for estimating e.s.d.'s involving l.s.
planes.
;
loop_
    _geom_bond_atom_site_label_1
    _geom_bond_atom_site_label_2
    _geom_bond_site_symmetry_2
    _geom_bond_distance
    _geom_bond_publ_flag
    Zn1 O4 . 1.9548(14) ?
    Zn1 O6 . 1.9614(13) ?
    Zn1 O8 3_656 1.9683(13) ?
    Zn1 O1 1_455 2.0047(14) ?
    Zn2 O5 . 2.0303(14) ?
    Zn2 O7 3_656 2.0580(14) ?
    Zn2 O2 1_455 2.0826(14) ?
    Zn2 O9 . 2.0867(15) ?
    Zn2 O10 . 2.0974(14) ?
    Zn2 O12 . 2.1638(15) ?
    N1 C1 . 1.393(3) ?
    N1 C12 . 1.396(3) ?
    N1 C13 . 1.430(2) ?
    C1 C2 . 1.395(3) ?
    C1 C6 . 1.411(3) ?
    C2 C3 . 1.392(3) ?
    C2 H2 . 0.95 ?
    C3 C4 . 1.405(3) ?
    C3 H3 . 0.95 ?
    C4 C5 . 1.378(4) ?
    C4 H4 . 0.95 ?
    C5 C6 . 1.402(3) ?
    C5 H5 . 0.95 ?
    C6 C7 . 1.443(3) ?
    C7 C8 . 1.399(3) ?
    C7 C12 . 1.415(3) ?
    C8 C9 . 1.383(4) ?
    C8 H8 . 0.95 ?
    C9 C10 . 1.404(3) ?
    C9 H9 . 0.95 ?
    C10 C11 . 1.393(3) ?
    C10 H10 . 0.95 ?
    C11 C12 . 1.390(3) ?
    C11 H11 . 0.95 ?
    C13 C18 . 1.391(3) ?
    C13 C14 . 1.395(3) ?
    C14 C15 . 1.397(3) ?
    C14 H14 . 0.95 ?
    C15 C16 . 1.395(3) ?
    C15 C19 . 1.503(3) ?
    C16 C17 . 1.389(3) ?
    C16 H16 . 0.95 ?
    C17 C18 . 1.397(3) ?
    C17 C20 . 1.510(3) ?
    C18 H18 . 0.95 ?
    C19 O2 . 1.251(2) ?
    C19 O1 . 1.263(2) ?
    O1 Zn1 1_655 2.0047(14) ?
    O2 Zn2 1_655 2.0825(14) ?
    C20 O3 . 1.237(2) ?
    C20 O4 . 1.279(2) ?
    N2 C32 . 1.391(3) ?
    N2 C21 . 1.392(3) ?
    N2 C33 . 1.427(2) ?
    C21 C22 . 1.390(3) ?
    C21 C26 . 1.417(3) ?
    C22 C23 . 1.388(3) ?
    C22 H22 . 0.95 ?
    C23 C24 . 1.402(4) ?
    C23 H23 . 0.95 ?
    C24 C25 . 1.377(4) ?
    C24 H24 . 0.95 ?
    C25 C26 . 1.406(3) ?
    C25 H25 . 0.95 ?
    C26 C27 . 1.442(4) ?
    C27 C28 . 1.402(3) ?
    C27 C32 . 1.413(3) ?
    C28 C29 . 1.372(4) ?
    C28 H28 . 0.95 ?
    C29 C30 . 1.409(4) ?
    C29 H29 . 0.95 ?
    C30 C31 . 1.391(3) ?
    C30 H30 . 0.95 ?
    C31 C32 . 1.391(3) ?
    C31 H31 . 0.95 ?
    C33 C38 . 1.388(3) ?
    C33 C34 . 1.393(3) ?
    C34 C35 . 1.391(3) ?
    C34 H34 . 0.95 ?
    C35 C36 . 1.395(3) ?
    C35 C39 . 1.507(3) ?
    C36 C37 . 1.390(3) ?
    C36 H36 . 0.95 ?
    C37 C38 . 1.399(3) ?
    C37 C40 . 1.508(2) ?
    C38 H38 . 0.95 ?
    C39 O5 . 1.248(2) ?
    C39 O6 . 1.260(2) ?
    C40 O7 . 1.250(2) ?
    C40 O8 . 1.262(2) ?
    O7 Zn2 3_646 2.0580(14) ?
    O8 Zn1 3_646 1.9683(13) ?
    N3 C43 . 1.315(3) ?
    N3 C41 . 1.445(3) ?
    N3 C42 . 1.480(3) ?
    C41 H41A . 0.98 ?
    C41 H41B . 0.98 ?
    C41 H41C . 0.98 ?
    C42 H42A . 0.98 ?
    C42 H42B . 0.98 ?
    C42 H42C . 0.98 ?
    C43 O9 . 1.243(3) ?
    C43 H43 . 0.95 ?
    N4 C46 . 1.315(3) ?
    N4 C44 . 1.458(3) ?
    N4 C45 . 1.461(3) ?
    C44 H44A . 0.98 ?
    C44 H44B . 0.98 ?
    C44 H44C . 0.98 ?
    C45 H45A . 0.98 ?
    C45 H45B . 0.98 ?
    C45 H45C . 0.98 ?
    C46 O10 . 1.248(3) ?
    C46 H46 . 0.95 ?
    N5 C49 . 1.329(3) ?
    N5 C47 . 1.454(3) ?
    N5 C48 . 1.465(3) ?
    C47 H47A . 0.98 ?
    C47 H47B . 0.98 ?
    C47 H47C . 0.98 ?
    C48 H48A . 0.98 ?
    C48 H48B . 0.98 ?
    C48 H48C . 0.98 ?
    C49 O11 . 1.240(3) ?
    C49 H49 . 0.95 ?
    C50 O12 . 1.421(3) ?
    C50 H50A . 0.98 ?
    C50 H50B . 0.98 ?
    C50 H50C . 0.98 ?
    O12 H12O . 0.7642 ?
loop_
    _geom_angle_atom_site_label_1
    _geom_angle_atom_site_label_2
    _geom_angle_atom_site_label_3
    _geom_angle_site_symmetry_1
    _geom_angle_site_symmetry_3
    _geom_angle
    _geom_angle_publ_flag
    O4 Zn1 O6 . . 106.09(6) ?
    O4 Zn1 O8 . 3_656 103.24(6) ?
    O6 Zn1 O8 . 3_656 137.62(5) ?
    O4 Zn1 O1 . 1_455 106.21(5) ?
    O6 Zn1 O1 . 1_455 100.16(6) ?
    O8 Zn1 O1 3_656 1_455 100.24(6) ?
    O5 Zn2 O7 . 3_656 96.05(6) ?
    O5 Zn2 O2 . 1_455 92.55(6) ?
    O7 Zn2 O2 3_656 1_455 97.64(5) ?
    O5 Zn2 O9 . . 176.68(7) ?
    O7 Zn2 O9 3_656 . 87.28(6) ?
    O2 Zn2 O9 1_455 . 87.04(6) ?
    O5 Zn2 O10 . . 90.56(6) ?
    O7 Zn2 O10 3_656 . 91.40(6) ?
    O2 Zn2 O10 1_455 . 170.07(6) ?
    O9 Zn2 O10 . . 89.32(6) ?
    O5 Zn2 O12 . . 84.38(6) ?
    O7 Zn2 O12 3_656 . 175.73(6) ?
    O2 Zn2 O12 1_455 . 86.58(6) ?
    O9 Zn2 O12 . . 92.30(7) ?
    O10 Zn2 O12 . . 84.34(6) ?
    C1 N1 C12 . . 108.65(16) ?
    C1 N1 C13 . . 124.80(16) ?
    C12 N1 C13 . . 125.29(16) ?
    N1 C1 C2 . . 128.95(18) ?
    N1 C1 C6 . . 108.73(18) ?
    C2 C1 C6 . . 122.29(19) ?
    C3 C2 C1 . . 117.0(2) ?
    C3 C2 H2 . . 121.5 ?
    C1 C2 H2 . . 121.5 ?
    C2 C3 C4 . . 121.7(2) ?
    C2 C3 H3 . . 119.1 ?
    C4 C3 H3 . . 119.1 ?
    C5 C4 C3 . . 120.5(2) ?
    C5 C4 H4 . . 119.7 ?
    C3 C4 H4 . . 119.7 ?
    C4 C5 C6 . . 119.4(2) ?
    C4 C5 H5 . . 120.3 ?
    C6 C5 H5 . . 120.3 ?
    C5 C6 C1 . . 119.1(2) ?
    C5 C6 C7 . . 133.8(2) ?
    C1 C6 C7 . . 107.15(18) ?
    C8 C7 C12 . . 119.4(2) ?
    C8 C7 C6 . . 133.9(2) ?
    C12 C7 C6 . . 106.67(17) ?
    C9 C8 C7 . . 118.8(2) ?
    C9 C8 H8 . . 120.6 ?
    C7 C8 H8 . . 120.6 ?
    C8 C9 C10 . . 121.3(2) ?
    C8 C9 H9 . . 119.4 ?
    C10 C9 H9 . . 119.4 ?
    C11 C10 C9 . . 120.9(2) ?
    C11 C10 H10 . . 119.6 ?
    C9 C10 H10 . . 119.6 ?
    C12 C11 C10 . . 117.7(2) ?
    C12 C11 H11 . . 121.2 ?
    C10 C11 H11 . . 121.2 ?
    C11 C12 N1 . . 129.34(18) ?
    C11 C12 C7 . . 121.91(19) ?
    N1 C12 C7 . . 108.75(18) ?
    C18 C13 C14 . . 120.81(16) ?
    C18 C13 N1 . . 118.69(17) ?
    C14 C13 N1 . . 120.50(18) ?
    C13 C14 C15 . . 118.82(18) ?
    C13 C14 H14 . . 120.6 ?
    C15 C14 H14 . . 120.6 ?
    C16 C15 C14 . . 120.63(18) ?
    C16 C15 C19 . . 119.67(17) ?
    C14 C15 C19 . . 119.64(17) ?
    C17 C16 C15 . . 120.06(17) ?
    C17 C16 H16 . . 120.0 ?
    C15 C16 H16 . . 120.0 ?
    C16 C17 C18 . . 119.76(18) ?
    C16 C17 C20 . . 120.68(16) ?
    C18 C17 C20 . . 119.55(17) ?
    C13 C18 C17 . . 119.91(17) ?
    C13 C18 H18 . . 120.0 ?
    C17 C18 H18 . . 120.0 ?
    O2 C19 O1 . . 124.52(17) ?
    O2 C19 C15 . . 117.67(17) ?
    O1 C19 C15 . . 117.81(16) ?
    C19 O1 Zn1 . 1_655 108.90(12) ?
    C19 O2 Zn2 . 1_655 168.46(13) ?
    O3 C20 O4 . . 124.97(17) ?
    O3 C20 C17 . . 119.93(17) ?
    O4 C20 C17 . . 115.10(16) ?
    C20 O4 Zn1 . . 108.79(12) ?
    C32 N2 C21 . . 108.95(16) ?
    C32 N2 C33 . . 125.96(17) ?
    C21 N2 C33 . . 124.11(18) ?
    C22 C21 N2 . . 128.86(18) ?
    C22 C21 C26 . . 122.47(19) ?
    N2 C21 C26 . . 108.58(19) ?
    C23 C22 C21 . . 117.5(2) ?
    C23 C22 H22 . . 121.2 ?
    C21 C22 H22 . . 121.2 ?
    C22 C23 C24 . . 121.3(2) ?
    C22 C23 H23 . . 119.3 ?
    C24 C23 H23 . . 119.3 ?
    C25 C24 C23 . . 120.7(2) ?
    C25 C24 H24 . . 119.7 ?
    C23 C24 H24 . . 119.7 ?
    C24 C25 C26 . . 119.8(2) ?
    C24 C25 H25 . . 120.1 ?
    C26 C25 H25 . . 120.1 ?
    C25 C26 C21 . . 118.1(2) ?
    C25 C26 C27 . . 135.0(2) ?
    C21 C26 C27 . . 106.75(18) ?
    C28 C27 C32 . . 118.9(2) ?
    C28 C27 C26 . . 134.0(2) ?
    C32 C27 C26 . . 107.09(19) ?
    C29 C28 C27 . . 119.1(2) ?
    C29 C28 H28 . . 120.4 ?
    C27 C28 H28 . . 120.4 ?
    C28 C29 C30 . . 121.2(2) ?
    C28 C29 H29 . . 119.4 ?
    C30 C29 H29 . . 119.4 ?
    C31 C30 C29 . . 121.3(2) ?
    C31 C30 H30 . . 119.4 ?
    C29 C30 H30 . . 119.4 ?
    C30 C31 C32 . . 116.9(2) ?
    C30 C31 H31 . . 121.5 ?
    C32 C31 H31 . . 121.5 ?
    C31 C32 N2 . . 128.81(18) ?
    C31 C32 C27 . . 122.6(2) ?
    N2 C32 C27 . . 108.6(2) ?
    C38 C33 C34 . . 120.68(17) ?
    C38 C33 N2 . . 120.16(17) ?
    C34 C33 N2 . . 119.16(17) ?
    C35 C34 C33 . . 119.69(17) ?
    C35 C34 H34 . . 120.2 ?
    C33 C34 H34 . . 120.2 ?
    C34 C35 C36 . . 120.11(17) ?
    C34 C35 C39 . . 119.62(17) ?
    C36 C35 C39 . . 120.21(16) ?
    C37 C36 C35 . . 119.81(16) ?
    C37 C36 H36 . . 120.1 ?
    C35 C36 H36 . . 120.1 ?
    C36 C37 C38 . . 120.32(16) ?
    C36 C37 C40 . . 119.59(16) ?
    C38 C37 C40 . . 120.05(16) ?
    C33 C38 C37 . . 119.33(17) ?
    C33 C38 H38 . . 120.3 ?
    C37 C38 H38 . . 120.3 ?
    O5 C39 O6 . . 127.29(17) ?
    O5 C39 C35 . . 116.57(16) ?
    O6 C39 C35 . . 116.14(16) ?
    C39 O5 Zn2 . . 133.92(12) ?
    C39 O6 Zn1 . . 134.38(12) ?
    O7 C40 O8 . . 125.74(17) ?
    O7 C40 C37 . . 117.86(16) ?
    O8 C40 C37 . . 116.36(15) ?
    C40 O7 Zn2 . 3_646 128.02(12) ?
    C40 O8 Zn1 . 3_646 121.14(12) ?
    C43 N3 C41 . . 123.3(2) ?
    C43 N3 C42 . . 120.3(2) ?
    C41 N3 C42 . . 116.3(2) ?
    N3 C41 H41A . . 109.5 ?
    N3 C41 H41B . . 109.5 ?
    H41A C41 H41B . . 109.5 ?
    N3 C41 H41C . . 109.5 ?
    H41A C41 H41C . . 109.5 ?
    H41B C41 H41C . . 109.5 ?
    N3 C42 H42A . . 109.5 ?
    N3 C42 H42B . . 109.5 ?
    H42A C42 H42B . . 109.5 ?
    N3 C42 H42C . . 109.5 ?
    H42A C42 H42C . . 109.5 ?
    H42B C42 H42C . . 109.5 ?
    O9 C43 N3 . . 124.0(2) ?
    O9 C43 H43 . . 118.0 ?
    N3 C43 H43 . . 118.0 ?
    C43 O9 Zn2 . . 121.99(15) ?
    C46 N4 C44 . . 120.20(18) ?
    C46 N4 C45 . . 121.41(17) ?
    C44 N4 C45 . . 118.25(17) ?
    N4 C44 H44A . . 109.5 ?
    N4 C44 H44B . . 109.5 ?
    H44A C44 H44B . . 109.5 ?
    N4 C44 H44C . . 109.5 ?
    H44A C44 H44C . . 109.5 ?
    H44B C44 H44C . . 109.5 ?
    N4 C45 H45A . . 109.5 ?
    N4 C45 H45B . . 109.5 ?
    H45A C45 H45B . . 109.5 ?
    N4 C45 H45C . . 109.5 ?
    H45A C45 H45C . . 109.5 ?
    H45B C45 H45C . . 109.5 ?
    O10 C46 N4 . . 124.13(19) ?
    O10 C46 H46 . . 117.9 ?
    N4 C46 H46 . . 117.9 ?
    C46 O10 Zn2 . . 116.49(12) ?
    C49 N5 C47 . . 121.42(19) ?
    C49 N5 C48 . . 120.73(19) ?
    C47 N5 C48 . . 117.77(18) ?
    N5 C47 H47A . . 109.5 ?
    N5 C47 H47B . . 109.5 ?
    H47A C47 H47B . . 109.5 ?
    N5 C47 H47C . . 109.5 ?
    H47A C47 H47C . . 109.5 ?
    H47B C47 H47C . . 109.5 ?
    N5 C48 H48A . . 109.5 ?
    N5 C48 H48B . . 109.5 ?
    H48A C48 H48B . . 109.5 ?
    N5 C48 H48C . . 109.5 ?
    H48A C48 H48C . . 109.5 ?
    H48B C48 H48C . . 109.5 ?
    O11 C49 N5 . . 125.0(2) ?
    O11 C49 H49 . . 117.5 ?
    N5 C49 H49 . . 117.5 ?
    O12 C50 H50A . . 109.5 ?
    O12 C50 H50B . . 109.5 ?
    H50A C50 H50B . . 109.5 ?
    O12 C50 H50C . . 109.5 ?
    H50A C50 H50C . . 109.5 ?
    H50B C50 H50C . . 109.5 ?
    C50 O12 Zn2 . . 128.06(13) ?
    C50 O12 H12O . . 107.3 ?
    Zn2 O12 H12O . . 124.2 ?
loop_
    _geom_torsion_atom_site_label_1
    _geom_torsion_atom_site_label_2
    _geom_torsion_atom_site_label_3
    _geom_torsion_atom_site_label_4
    _geom_torsion_site_symmetry_1
    _geom_torsion_site_symmetry_2
    _geom_torsion_site_symmetry_3
    _geom_torsion_site_symmetry_4
    _geom_torsion
    _geom_torsion_publ_flag
    C12 N1 C1 C2 . . . . -178.7(2) ?
    C13 N1 C1 C2 . . . . 13.6(3) ?
    C12 N1 C1 C6 . . . . -1.0(2) ?
    C13 N1 C1 C6 . . . . -168.66(18) ?
    N1 C1 C2 C3 . . . . 177.2(2) ?
    C6 C1 C2 C3 . . . . -0.4(3) ?
    C1 C2 C3 C4 . . . . -0.8(3) ?
    C2 C3 C4 C5 . . . . 1.0(4) ?
    C3 C4 C5 C6 . . . . 0.0(4) ?
    C4 C5 C6 C1 . . . . -1.2(3) ?
    C4 C5 C6 C7 . . . . -179.4(2) ?
    N1 C1 C6 C5 . . . . -176.59(19) ?
    C2 C1 C6 C5 . . . . 1.4(3) ?
    N1 C1 C6 C7 . . . . 2.1(2) ?
    C2 C1 C6 C7 . . . . -179.99(18) ?
    C5 C6 C7 C8 . . . . -4.4(4) ?
    C1 C6 C7 C8 . . . . 177.2(2) ?
    C5 C6 C7 C12 . . . . 176.0(2) ?
    C1 C6 C7 C12 . . . . -2.4(2) ?
    C12 C7 C8 C9 . . . . -1.1(3) ?
    C6 C7 C8 C9 . . . . 179.4(2) ?
    C7 C8 C9 C10 . . . . -0.7(3) ?
    C8 C9 C10 C11 . . . . 1.0(3) ?
    C9 C10 C11 C12 . . . . 0.5(3) ?
    C10 C11 C12 N1 . . . . 178.3(2) ?
    C10 C11 C12 C7 . . . . -2.3(3) ?
    C1 N1 C12 C11 . . . . 178.9(2) ?
    C13 N1 C12 C11 . . . . -13.4(3) ?
    C1 N1 C12 C7 . . . . -0.6(2) ?
    C13 N1 C12 C7 . . . . 167.07(18) ?
    C8 C7 C12 C11 . . . . 2.6(3) ?
    C6 C7 C12 C11 . . . . -177.73(19) ?
    C8 C7 C12 N1 . . . . -177.81(18) ?
    C6 C7 C12 N1 . . . . 1.8(2) ?
    C1 N1 C13 C18 . . . . 57.1(3) ?
    C12 N1 C13 C18 . . . . -108.6(2) ?
    C1 N1 C13 C14 . . . . -123.2(2) ?
    C12 N1 C13 C14 . . . . 71.1(3) ?
    C18 C13 C14 C15 . . . . -1.1(3) ?
    N1 C13 C14 C15 . . . . 179.23(17) ?
    C13 C14 C15 C16 . . . . 0.3(3) ?
    C13 C14 C15 C19 . . . . -176.94(17) ?
    C14 C15 C16 C17 . . . . 0.9(3) ?
    C19 C15 C16 C17 . . . . 178.11(17) ?
    C15 C16 C17 C18 . . . . -1.2(3) ?
    C15 C16 C17 C20 . . . . 179.98(17) ?
    C14 C13 C18 C17 . . . . 0.7(3) ?
    N1 C13 C18 C17 . . . . -179.58(17) ?
    C16 C17 C18 C13 . . . . 0.4(3) ?
    C20 C17 C18 C13 . . . . 179.24(17) ?
    C16 C15 C19 O2 . . . . -10.1(3) ?
    C14 C15 C19 O2 . . . . 167.10(17) ?
    C16 C15 C19 O1 . . . . 170.02(17) ?
    C14 C15 C19 O1 . . . . -12.7(3) ?
    O2 C19 O1 Zn1 . . . 1_655 -3.8(2) ?
    C15 C19 O1 Zn1 . . . 1_655 175.98(13) ?
    O1 C19 O2 Zn2 . . . 1_655 3.9(8) ?
    C15 C19 O2 Zn2 . . . 1_655 -175.9(6) ?
    C16 C17 C20 O3 . . . . 11.8(3) ?
    C18 C17 C20 O3 . . . . -166.93(17) ?
    C16 C17 C20 O4 . . . . -167.72(17) ?
    C18 C17 C20 O4 . . . . 13.5(2) ?
    O3 C20 O4 Zn1 . . . . 5.5(2) ?
    C17 C20 O4 Zn1 . . . . -174.97(12) ?
    C32 N2 C21 C22 . . . . -174.83(19) ?
    C33 N2 C21 C22 . . . . -5.6(3) ?
    C32 N2 C21 C26 . . . . 1.7(2) ?
    C33 N2 C21 C26 . . . . 170.93(17) ?
    N2 C21 C22 C23 . . . . 174.29(19) ?
    C26 C21 C22 C23 . . . . -1.8(3) ?
    C21 C22 C23 C24 . . . . 1.0(3) ?
    C22 C23 C24 C25 . . . . 0.8(3) ?
    C23 C24 C25 C26 . . . . -1.8(3) ?
    C24 C25 C26 C21 . . . . 1.0(3) ?
    C24 C25 C26 C27 . . . . -173.6(2) ?
    C22 C21 C26 C25 . . . . 0.8(3) ?
    N2 C21 C26 C25 . . . . -175.98(17) ?
    C22 C21 C26 C27 . . . . 176.83(18) ?
    N2 C21 C26 C27 . . . . 0.0(2) ?
    C25 C26 C27 C28 . . . . -6.7(4) ?
    C21 C26 C27 C28 . . . . 178.2(2) ?
    C25 C26 C27 C32 . . . . 173.3(2) ?
    C21 C26 C27 C32 . . . . -1.7(2) ?
    C32 C27 C28 C29 . . . . -0.9(3) ?
    C26 C27 C28 C29 . . . . 179.2(2) ?
    C27 C28 C29 C30 . . . . 0.1(3) ?
    C28 C29 C30 C31 . . . . 0.4(4) ?
    C29 C30 C31 C32 . . . . -0.1(3) ?
    C30 C31 C32 N2 . . . . 177.3(2) ?
    C30 C31 C32 C27 . . . . -0.7(3) ?
    C21 N2 C32 C31 . . . . 179.0(2) ?
    C33 N2 C32 C31 . . . . 10.0(3) ?
    C21 N2 C32 C27 . . . . -2.8(2) ?
    C33 N2 C32 C27 . . . . -171.78(18) ?
    C28 C27 C32 C31 . . . . 1.2(3) ?
    C26 C27 C32 C31 . . . . -178.88(19) ?
    C28 C27 C32 N2 . . . . -177.18(18) ?
    C26 C27 C32 N2 . . . . 2.8(2) ?
    C32 N2 C33 C38 . . . . -117.0(2) ?
    C21 N2 C33 C38 . . . . 75.7(3) ?
    C32 N2 C33 C34 . . . . 63.0(3) ?
    C21 N2 C33 C34 . . . . -104.4(2) ?
    C38 C33 C34 C35 . . . . -2.4(3) ?
    N2 C33 C34 C35 . . . . 177.66(18) ?
    C33 C34 C35 C36 . . . . 1.1(3) ?
    C33 C34 C35 C39 . . . . 178.31(17) ?
    C34 C35 C36 C37 . . . . 1.2(3) ?
    C39 C35 C36 C37 . . . . -175.98(17) ?
    C35 C36 C37 C38 . . . . -2.3(3) ?
    C35 C36 C37 C40 . . . . 175.25(17) ?
    C34 C33 C38 C37 . . . . 1.2(3) ?
    N2 C33 C38 C37 . . . . -178.79(18) ?
    C36 C37 C38 C33 . . . . 1.1(3) ?
    C40 C37 C38 C33 . . . . -176.43(17) ?
    C34 C35 C39 O5 . . . . -14.1(3) ?
    C36 C35 C39 O5 . . . . 163.01(18) ?
    C34 C35 C39 O6 . . . . 166.52(18) ?
    C36 C35 C39 O6 . . . . -16.3(3) ?
    O6 C39 O5 Zn2 . . . . 28.8(3) ?
    C35 C39 O5 Zn2 . . . . -150.43(14) ?
    O5 C39 O6 Zn1 . . . . -6.2(3) ?
    C35 C39 O6 Zn1 . . . . 173.02(12) ?
    C36 C37 C40 O7 . . . . 5.3(3) ?
    C38 C37 C40 O7 . . . . -177.10(17) ?
    C36 C37 C40 O8 . . . . -172.62(17) ?
    C38 C37 C40 O8 . . . . 4.9(3) ?
    O8 C40 O7 Zn2 . . . 3_646 -59.3(3) ?
    C37 C40 O7 Zn2 . . . 3_646 122.99(16) ?
    O7 C40 O8 Zn1 . . . 3_646 -8.6(3) ?
    C37 C40 O8 Zn1 . . . 3_646 169.16(12) ?
    C41 N3 C43 O9 . . . . -6.4(4) ?
    C42 N3 C43 O9 . . . . 178.5(2) ?
    N3 C43 O9 Zn2 . . . . 149.88(19) ?
    C44 N4 C46 O10 . . . . -0.8(3) ?
    C45 N4 C46 O10 . . . . 174.8(2) ?
    N4 C46 O10 Zn2 . . . . -150.09(18) ?
    C47 N5 C49 O11 . . . . -1.9(3) ?
    C48 N5 C49 O11 . . . . -178.5(2) ?
loop_
    _geom_hbond_atom_site_label_D
    _geom_hbond_atom_site_label_H
    _geom_hbond_atom_site_label_A
    _geom_hbond_site_symmetry_A
    _geom_hbond_distance_DH
    _geom_hbond_distance_HA
    _geom_hbond_distance_DA
    _geom_hbond_angle_DHA
    _geom_hbond_publ_flag
    O12 H12O O11 . 0.76 1.93 2.696(2) 173.7 y
    C42 H42B O11 3_556 0.98 2.52 3.327(3) 139.2 y
    C43 H43 O10 . 0.95 2.44 3.028(3) 119.7 y
    C46 H46 O5 . 0.95 2.39 2.995(2) 121.3 y
    C47 H47B O3 3_646 0.98 2.61 3.417(3) 140.1 y
    C47 H47C O9 3_546 0.98 2.65 3.608(3) 165.0 y
    C2 H2 Cg6 2_674 0.95 2.64 3.517(2) 153 y
    C10 H10 Cg3 4_566 0.95 2.64 3.418(2) 139 y
    C44 H44B Cg4 2_675 0.98 2.91 3.596(2) 128 y
    C45 H45B Cg1 2_675 0.98 2.85 3.411(2) 117 y
_shelx_hkl_file
;
   1   0   0    0.10    0.10
   2   0   0 1339.77   52.39
   3   0   0    0.80    0.80
   4   0   0 4687.73  181.28
   5   0   0    1.30    2.00
   6   0   0 4007.60  157.48
  -7   0   0    3.40    2.80
  -7   0   0    1.70    3.50
  -8   0   0   18.20    4.80
  -8   0   0   22.60    5.30
  -9   0   0    0.60    2.60
  -9   0   0    8.10    2.70
 -10   0   0 1327.87   36.80
 -10   0   0 1305.37   36.30
 -11   0   0   -1.10    2.20
 -11   0   0    0.40    2.40
 -12   0   0  295.57    9.90
 -12   0   0  292.97    9.50
   0   1   0   -1.90    0.30
   1  -1   0 6138.09  212.08
  -1   1   0 6104.37  212.18
  -2   1   0  190.68    7.80
   2  -1   0  167.08    7.60
   3  -1   0  948.61   37.00
   3   1   0  914.11   37.20
   4  -1   0  945.61   37.60
   4   1   0  912.81   37.80
   5   1   0   45.00    4.70
   5  -1   0   42.60    4.50
   6   1   0  127.39    9.80
   6  -1   0  122.89    9.10
  -7   1   0   75.29    6.20
  -7   1   0   79.59    7.10
  -7  -1   0   82.99    6.20
  -7  -1   0   78.19    6.30
  -8   1   0  168.88    8.70
  -8  -1   0  173.68    8.50
  -8   1   0  162.58    8.40
  -9  -1   0  383.26   13.60
  -9  -1   0  402.76   13.80
  -9   1   0  371.06   13.50
  -9   1   0  405.56   13.90
 -10   1   0   26.60    4.70
 -10  -1   0   17.90    4.20
 -10   1   0   18.00    4.50
 -10  -1   0   17.00    4.20
 -11   1   0   -2.40    2.70
 -11  -1   0    4.70    2.20
 -11  -1   0    4.70    2.30
 -11   1   0    1.80    2.40
 -12  -1   0   42.90    3.80
 -12   1   0   43.30    4.80
   0   2   0 3118.59  121.39
  -1   2   0  271.37   10.80
   1  -2   0  271.87   10.80
   2  -2   0  180.89    6.30
  -2   2   0  179.78    6.30
   3  -2   0 1053.69   41.50
   4   2   0  281.08    9.70
   4  -2   0  283.88    9.80
   5   2   0  872.01   36.70
   5  -2   0  866.91   35.90
   6  -2   0    4.80    3.20
   6   2   0   11.00    6.30
  -7  -2   0   98.69    6.40
  -7  -2   0   90.49    6.40
  -7   2   0  105.09    6.90
  -8   2   0  297.77   11.80
  -8  -2   0  300.87   11.50
  -8   2   0  298.97   11.70
  -9   2   0   79.59    6.60
  -9  -2   0   72.19    5.70
  -9   2   0   80.39    6.30
  -9  -2   0   75.19    5.90
 -10  -2   0    8.50    2.70
 -10   2   0    7.90    3.30
 -10   2   0    6.50    2.80
 -10  -2   0   10.60    3.90
 -11  -2   0   44.50    4.30
 -11   2   0   52.09    5.10
 -11  -2   0   50.09    4.40
 -12  -2   0  102.49    4.70
 -12  -2   0   97.19    4.90
   0   3   0    2.60    0.70
   1  -3   0 1192.48   48.30
  -1   3   0 1276.57   47.80
   2  -3   0  639.74   25.30
  -2   3   0  643.04   25.40
  -3   3   0   40.90    2.90
   3  -3   0   38.00    2.70
   4  -3   0 2407.56   95.39
   4   3   0 2486.95   96.39
   5   3   0 1732.73   67.49
   5  -3   0 1593.54   65.99
   6  -3   0 2342.17   98.39
   6   3   0 2350.02   98.29
  -6  -3   0 2289.87   95.49
  -7   3   0 1777.92   49.80
  -7  -3   0 1866.31   49.60
  -7  -3   0 1877.41   49.90
  -8   3   0  145.09    9.30
  -8   3   0  141.79    8.10
  -8  -3   0  146.29    7.50
  -8  -3   0  148.89    7.60
  -9   3   0   25.50    6.50
  -9  -3   0   20.00    4.30
  -9   3   0   15.90    5.40
  -9  -3   0   22.40    4.20
 -10   3   0    7.60    2.90
 -10  -3   0    3.80    2.40
 -10  -3   0    3.90    2.40
 -11  -3   0  292.37   10.30
 -11  -3   0  286.37   10.30
 -11   3   0  291.67   10.50
  11   3   0  303.17   10.60
 -12  -3   0  280.77    9.10
 -12  -3   0  282.67    9.30
   0   4   0 4035.20  158.18
   1  -4   0  979.99   34.90
  -1   4   0  980.68   34.00
   2  -4   0    4.40    1.10
  -2   4   0    3.50    1.10
  -3   4   0 2854.01  107.39
   3  -4   0 2686.53  107.09
   4  -4   0  134.99    4.70
   5  -4   0   33.60    4.30
   5   4   0   33.00    5.20
   6  -4   0    6.60    3.90
  -6  -4   0    3.30    2.70
  -7  -4   0  775.52   23.00
  -7   4   0  761.92   23.30
  -7  -4   0  768.42   22.90
  -8  -4   0  753.92   22.80
  -9  -4   0  154.78    7.80
  -9   4   0  156.98    8.40
  -9  -4   0  160.68    7.70
  10   4   0  132.99    6.20
 -10  -4   0  131.49    6.80
 -10  -4   0  125.99    6.70
 -11  -4   0   48.40    4.30
 -11  -4   0   53.59    4.10
 -12  -4   0   29.40    2.90
   0   5   0    2.10    1.20
  -1   5   0 6123.99  237.28
   2  -5   0  195.08    6.70
  -2   5   0  197.38    6.70
  -3   5   0   13.80    2.10
   3  -5   0   13.70    1.90
   4  -5   0    6.60    2.20
  -4   5   0    9.70    3.00
   5   5   0   74.89    7.50
   5  -5   0   87.99    6.10
  -6  -5   0 1508.15   42.10
  -6  -5   0 1591.94   42.40
  -7  -5   0 1502.35   40.50
  -7  -5   0 1505.15   40.70
  -7   5   0 1402.56   40.70
  -8  -5   0   18.10    4.30
  -8  -5   0   11.40    4.10
  -8   5   0   19.10    6.10
   8   5   0   12.00    3.20
  -9  -5   0   27.00    4.30
  -9   5   0   32.00    6.60
  -9  -5   0   23.20    4.30
  10   5   0    2.70    1.70
 -10  -5   0    4.70    2.20
 -10  -5   0    3.60    2.20
  11   5   0  541.05   18.00
 -11  -5   0  553.34   16.60
 -11  -5   0  564.54   16.80
 -12  -5   0   53.09    3.20
   0   6   0   41.26    1.44
   1   6   0 2559.94  101.29
  -1   6   0 2642.74  100.89
   2  -6   0  552.90   19.35
  -2   6   0  553.26   18.80
  -3   6   0  176.18    8.50
   3  -6   0  173.08    8.20
  -4   6   0    2.20    2.20
   4   6   0    1.50    1.20
   4  -6   0    2.40    1.60
   5  -6   0  519.05   22.90
   5   6   0  540.25   17.00
   6   6   0  381.26   13.20
  -6  -6   0  395.06   13.60
  -6  -6   0  406.46   13.40
  -7  -6   0  843.82   24.90
  -7  -6   0  851.11   24.90
   7   6   0  827.92   26.40
   8   6   0  751.42   24.60
  -8  -6   0  799.52   23.50
  -8  -6   0  783.62   23.50
  -9  -6   0  118.39    6.80
  -9  -6   0  121.79    6.70
   9   6   0  122.79    5.70
 -10  -6   0  123.79    6.40
  10   6   0  124.69    5.80
 -11  -6   0    0.50    1.80
 -11  -6   0    0.90    1.80
  11   6   0    0.40    1.50
   0   7   0    0.40    0.20
   1   7   0   44.19    1.60
  -1   7   0   44.69    1.60
   2  -7   0  585.43   20.20
  -2   7   0  585.43   20.50
   3   7   0    5.50    1.90
   3  -7   0    6.00    2.30
   4  -7   0  358.46   12.00
   4  -7   0  370.26   15.90
   4   7   0  358.46   12.00
  -4   7   0  355.66   16.50
   5   7   0    0.70    1.20
  -5  -7   0    1.40    2.40
  -6  -7   0  556.74   17.10
  -6  -7   0  516.55   17.70
   6   7   0  546.75   17.60
  -6  -7   0  531.25   17.20
  -7  -7   0  513.75   16.60
  -7  -7   0  505.05   16.50
   7   7   0  504.55   16.80
   8   7   0  679.83   21.60
  -8  -7   0  655.83   20.50
  -8  -7   0  652.33   20.50
  -9  -7   0   19.60    4.20
   9   7   0   26.80    3.00
  -9  -7   0   23.90    4.00
  10   7   0  194.08    7.60
  10  -7   0  193.18    7.70
 -10  -7   0  193.38    8.10
 -11  -7   0  326.97   10.70
 -11  -7   0  326.97   10.50
  11   7   0  321.77   11.10
  11  -7   0  319.67   11.40
   0   8   0 2567.84  100.39
   1  -8   0 3848.31  116.09
  -1   8   0 3916.01  151.38
   1   8   0 3951.10  151.98
  -2   8   0  242.48   11.40
   2   8   0  233.88   12.60
   2   8   0  242.58    8.60
   2  -8   0  247.68    8.60
   3   8   0   96.49    4.40
  -3   8   0   90.09    6.30
   3  -8   0   95.59    4.30
   4   8   0 1261.57   38.20
   4  -8   0 1228.08   38.00
   5   8   0 1209.28   33.80
   5  -8   0 1267.47   38.20
  -5  -8   0 1220.88   34.60
  -5  -8   0 1194.38   34.20
   5   8   0 1322.17   38.50
  -5  -8   0 1264.87   34.90
   6   8   0  219.48    8.40
   6  -8   0  221.88    8.20
  -6  -8   0  201.28    8.90
  -6  -8   0  218.48    9.50
  -6  -8   0  225.58   10.40
   6   8   0  221.78    9.50
  -7  -8   0   96.49    6.00
   7   8   0   88.39    4.80
  -7  -8   0   82.29    6.20
   7  -8   0   90.79    5.00
   8   8   0  137.49    6.30
  -8  -8   0  139.89    7.20
   8  -8   0  146.49    6.40
  -8  -8   0  135.79    7.40
   9   8   0    6.50    2.40
  -9  -8   0    4.10    2.40
   9  -8   0    6.60    1.90
  -9  -8   0    3.30    2.10
 -10  -8   0   20.60    3.50
 -10  -8   0   20.00    3.30
  10  -8   0   21.60    3.10
  10   8   0   18.70    2.60
  11   8   0   17.00    2.60
 -11  -8   0   21.00    2.60
 -11  -8   0   24.70    2.90
   0   9   0   -1.20    2.40
   1   9   0    6.80    3.20
  -1   9   0   11.70    3.90
   1  -9   0    4.90    1.90
  -2   9   0  157.38    9.00
   2  -9   0  160.98    6.30
   3  -9   0   20.10    2.30
   3   9   0   16.70    2.30
  -4  -9   0 1210.88   33.70
   4   9   0 1223.58   32.90
  -4  -9   0 1134.19   32.90
   4   9   0 1267.27   37.50
   5   9   0   14.20    3.80
  -5  -9   0   14.20    4.00
   5   9   0   19.60    4.60
  -5  -9   0   14.80    4.20
  -5  -9   0   12.70    3.70
   5  -9   0   13.50    2.40
   5   9   0   14.80    2.40
   6   9   0   33.40    5.40
   6  -9   0   37.00    3.20
   6   9   0   28.10    2.80
   6   9   0   36.60    6.80
  -6  -9   0   30.20    5.30
  -6  -9   0   34.70    6.80
  -7  -9   0   75.49    5.60
   7   9   0   71.99    6.50
   7   9   0   70.39    4.30
  -7  -9   0   72.19    5.90
   7  -9   0   73.89    4.40
   7   9   0   72.19    7.60
   8   9   0 1219.38   38.20
   8  -9   0 1227.08   37.90
  -8  -9   0 1202.98   34.20
  -8  -9   0 1242.38   34.60
  -9  -9   0  480.55   15.00
   9   9   0  460.65   15.80
   9  -9   0  459.55   15.50
  -9  -9   0  459.75   15.30
 -10  -9   0  190.28    7.50
 -10  -9   0  188.28    7.40
  10   9   0  184.58    7.30
 -11  -9   0   31.30    2.70
 -11  -9   0   33.40    3.00
  11   9   0   30.60    2.90
   0 -10   0    5.60    2.20
   0  10   0    6.50    4.00
   2 -10   0   47.60    3.30
   2  10   0   50.89    4.90
  -2 -10   0   43.50    5.30
   2  10   0   52.19    3.60
   3 -10   0   81.79    6.60
  -3 -10   0   90.29    6.10
   3 -10   0   88.19    4.40
   3  10   0   85.39    6.70
   3  10   0   86.69    5.60
  -3 -10   0   84.39    7.00
   4  10   0  317.17   11.10
  -4 -10   0  320.27   11.60
   4  10   0  309.27   11.70
   4 -10   0  295.27   12.60
   4 -10   0  321.17   11.20
  -4 -10   0  308.27   11.60
   4  10   0  324.27   11.30
   4 -10   0  321.17   11.90
   5 -10   0  288.67   10.40
   5  10   0  300.47   11.30
  -5 -10   0  274.37   10.70
   5  10   0  281.57   10.60
  -5 -10   0  285.37   11.40
   5 -10   0  297.27   11.60
   5  10   0  284.07   10.50
  -5 -10   0  284.07   11.60
   6  10   0   31.00    5.00
   6  10   0   36.10    3.20
   6  10   0   37.60    6.00
  -6 -10   0   34.10    4.70
  -6 -10   0   40.20    6.40
   6 -10   0   32.80    3.10
   7 -10   0  355.06   12.40
  -7 -10   0  345.07   12.40
   7  10   0  348.37   12.60
   7  10   0  343.87   12.50
   7  10   0  338.47   12.20
  -7 -10   0  343.67   12.30
   8  10   0   45.50    3.50
   8  10   0   34.90    5.60
  -8 -10   0   44.90    4.70
  -8 -10   0   44.00    4.60
   8 -10   0   39.60    3.40
   9 -10   0    1.50    1.50
  -9 -10   0    3.10    2.00
   9  10   0    1.10    1.40
  10 -10   0   45.60    3.60
 -10 -10   0   46.70    3.70
 -10 -10   0   45.50    3.60
   0 -11   0    0.30    2.50
   0  11   0   -0.90    2.20
   0 -11   0   -1.80    2.60
   1  11   0  144.89    6.90
  -1 -11   0  144.99    7.20
   1 -11   0  134.79    7.40
   1 -11   0  139.29    6.90
   1  11   0  131.49    6.90
  -1  11   0  145.99    7.70
   1 -11   0  142.59    7.10
  -1 -11   0  140.19    7.50
  -1 -11   0  138.19    6.90
   2  11   0   38.60    4.40
   2 -11   0   38.10    5.70
  -2 -11   0   36.90    5.20
  -2 -11   0   32.10    4.70
  -2 -11   0   40.90    5.00
   2 -11   0   37.00    3.00
   2  11   0   41.10    3.90
   2  11   0   42.40    5.20
   2 -11   0   33.30    4.70
   3  11   0   60.99    5.00
   3 -11   0   64.99    3.80
  -3 -11   0   60.39    6.30
  -3 -11   0   58.39    6.10
   3 -11   0   51.79    6.20
  -3 -11   0   65.09    5.60
   3 -11   0   67.79    5.60
  -3 -11   0   65.69    6.60
   4 -11   0 1907.41   58.99
   4  11   0 1906.61   50.89
  -4 -11   0 1936.21   52.19
   4 -11   0 1921.61   51.09
   4 -11   0 2023.00   51.09
   4  11   0 1974.60   50.99
  -4 -11   0 1949.51   51.09
   4  11   0 1872.11   58.99
   5  11   0  148.49    6.60
   5  11   0  149.09    7.20
   5 -11   0  139.19    8.90
   5 -11   0  144.49    6.40
  -5 -11   0  138.39    8.40
   5  11   0  147.09    7.70
  -5 -11   0  151.18    7.50
   6  11   0   58.59    5.30
  -6 -11   0   61.29    6.10
  -6 -11   0   61.79    5.40
   6 -11   0   65.09    4.10
   6  11   0   61.29    5.70
  -6 -11   0   59.09    6.70
   6  11   0   60.09    4.10
  -7 -11   0  120.69    6.80
   7 -11   0  118.69    5.60
   7  11   0  115.89    5.70
   7  11   0  119.29    6.60
   7  11   0  120.89    7.00
  -7 -11   0  113.59    8.60
  -7 -11   0  115.89    6.60
   8  11   0  552.64   16.80
   8  11   0  531.75   17.60
  -8 -11   0  553.34   17.10
   8 -11   0  567.64   18.40
  -8 -11   0  560.44   17.30
   8  11   0  538.45   18.40
  -9 -11   0  909.01   25.70
   9  11   0  889.11   28.60
  -9 -11   0  917.11   25.40
 -10 -11   0  577.64   16.60
  10 -11   0  561.84   18.40
 -10 -11   0  575.24   16.30
  10  11   0  576.64   18.40
   0 -12   0  907.01   25.90
   0  12   0  932.41   26.10
   0  12   0  915.31   25.90
   0 -12   0  915.01   26.10
   0 -12   0  937.21   26.10
  -1  12   0  471.95   15.50
  -1 -12   0  490.75   15.20
   1  12   0  490.05   15.20
  -1 -12   0  470.15   15.30
   1 -12   0  471.45   15.40
   1 -12   0  477.45   16.30
   1 -12   0  473.25   15.30
  -1  12   0  488.05   15.40
   1  12   0  487.75   15.30
  -1 -12   0  482.45   15.30
   1 -12   0  489.25   15.30
   2 -12   0  214.08    9.30
  -2 -12   0  235.38    9.30
   2  12   0  222.08    9.00
  -2 -12   0  237.98    9.10
  -2 -12   0  227.28    9.30
   2 -12   0  225.88    8.80
   2 -12   0  222.18    9.10
   2 -12   0  235.68    9.20
   2  12   0  227.98    9.10
   3 -12   0  492.05   17.10
   3 -12   0  532.75   16.60
   3  12   0  517.65   17.20
  -3 -12   0  497.05   16.20
   3  12   0  508.25   16.00
   3 -12   0  511.85   16.20
  -3 -12   0  492.75   16.00
   3  12   0  511.65   16.10
  -3 -12   0  518.75   16.20
  -3 -12   0  521.45   16.70
   4 -12   0  109.99    6.50
   4  12   0  110.49    6.40
   4  12   0  111.09    6.30
   4  12   0  109.69    5.60
  -4 -12   0  104.89    6.80
   4 -12   0  111.99    7.20
   4 -12   0  114.59    5.50
   5 -12   0  285.07   10.80
   5 -12   0  278.07   10.50
  -5 -12   0  285.57   10.80
   5  12   0  280.37   10.60
  -5 -12   0  285.17   11.30
   5  12   0  269.27   10.50
   5 -12   0  270.17   11.20
   5  12   0  274.77   10.40
  -6 -12   0   39.30    4.80
   6  12   0   40.70    5.00
   6 -12   0   35.30    5.70
  -6 -12   0   37.10    6.00
   6  12   0   29.60    4.40
   6 -12   0   36.10    6.20
  -6 -12   0   33.80    5.80
  -7 -12   0  203.08   10.00
  -7 -12   0  221.58    8.90
   7  12   0  210.58    8.60
   7  12   0  217.48    8.90
   7 -12   0  206.48    8.40
  -7 -12   0  219.28    8.90
   7  12   0  206.38    8.70
   7 -12   0  214.38    9.00
   8  12   0  187.38    8.20
   8  12   0  201.38    8.10
  -8 -12   0  204.78    8.20
   8  12   0  195.48    7.90
   8 -12   0  196.58    7.90
  -8 -12   0  204.48    8.10
  -9 -12   0   24.00    3.40
  -9 -12   0   25.40    3.30
   9 -12   0   22.20    3.00
  10  12   0  270.77    9.40
 -10 -12   0  252.67    8.80
  10 -12   0  273.27    9.50
 -10 -12   0  272.17    8.30
   0 -13   0   -0.30    2.20
   0 -13   0    1.10    1.90
   0  13   0    0.40    2.30
   0 -13   0    1.20    2.10
   0  13   0    3.60    2.70
  -1 -13   0  653.63   19.40
  -1  13   0  659.73   19.40
  -1 -13   0  605.74   19.60
   1  13   0  633.04   19.30
   1 -13   0  653.53   19.80
   1  13   0  671.03   19.50
  -1 -13   0  636.14   19.30
  -1  13   0  666.83   19.50
   1 -13   0  644.04   19.50
   1 -13   0  628.74   21.30
   2  13   0   12.20    4.00
   2 -13   0   12.20    3.20
   2 -13   0   12.00    4.40
  -2 -13   0   10.80    2.80
   2 -13   0   14.20    4.10
   2 -13   0   12.60    3.90
   2  13   0   10.70    3.80
  -3 -13   0  482.15   15.30
   3 -13   0  487.85   15.50
   3  13   0  468.05   15.40
   3 -13   0  480.05   16.40
  -3 -13   0  480.65   15.60
   3 -13   0  466.25   15.50
  -4 -13   0   17.40    4.50
   4 -13   0   12.10    2.60
   4 -13   0    9.40    2.70
   4  13   0    9.30    2.40
   4 -13   0    9.60    2.70
   4  13   0   13.00    3.70
   4  13   0   12.60    4.00
   5 -13   0   13.40    4.60
   5 -13   0   14.80    2.60
   5  13   0   10.80    3.70
   5 -13   0   10.90    2.80
  -5 -13   0   20.60    4.90
   5 -13   0   16.90    4.50
  -5 -13   0   16.50    4.50
   5  13   0   14.30    4.20
   5  13   0   13.60    3.10
   6 -13   0  693.53   20.70
  -6 -13   0  697.43   20.90
   6  13   0  714.83   22.90
   6  13   0  672.13   20.50
   6  13   0  698.93   20.70
  -6 -13   0  695.63   20.90
   6 -13   0  691.83   22.80
   6 -13   0  701.33   20.70
   6 -13   0  687.53   20.70
   7 -13   0  220.38    8.60
   7  13   0  214.78    9.30
   7  13   0  225.28    8.80
   7 -13   0  216.58    8.90
  -7 -13   0  213.88    9.40
   7  13   0  219.58    8.70
   8 -13   0   57.19    3.80
   8  13   0   55.29    4.40
  -8 -13   0   55.49    4.60
   8  13   0   61.29    4.00
  -8 -13   0   53.49    4.30
   8  13   0   55.19    4.60
   9  13   0  613.54   17.20
   9  13   0  603.24   19.40
  -9 -13   0  603.24   17.40
   9 -13   0  611.64   19.50
   9  13   0  587.54   17.00
   0 -14   0  927.41   27.10
   0  14   0  974.10   27.10
   0 -14   0  972.10   27.30
   1  14   0   28.90    4.30
  -1  14   0   30.80    5.30
  -1 -14   0   18.70    4.20
   1 -14   0   20.00    4.00
  -1 -14   0   28.70    4.50
   1 -14   0   21.90    4.10
   1 -14   0   24.10    4.30
  -1 -14   0   16.00    4.40
  -1  14   0   31.80    5.30
   1  14   0   26.50    4.60
   2 -14   0    3.50    2.10
   2  14   0    2.40    2.00
  -2 -14   0    1.50    2.40
  -2 -14   0    4.50    2.10
   2 -14   0    4.80    2.30
   2 -14   0    3.20    2.20
   2  14   0    4.20    2.40
   2 -14   0    4.50    2.40
  -2 -14   0    0.60    2.30
  -3 -14   0  143.39    7.60
   3  14   0  151.98    7.20
  -3 -14   0  152.38    7.50
   3 -14   0  148.99    7.50
   3 -14   0  141.89    7.20
   3 -14   0  150.28    7.50
   3  14   0  150.18    7.40
   3 -14   0  147.49    7.00
  -3 -14   0  145.69    7.90
   4  14   0    5.60    2.00
  -4 -14   0   12.00    4.40
  -4 -14   0    2.40    3.30
   4 -14   0    0.90    2.10
   4 -14   0    2.30    2.20
   4 -14   0    5.10    2.30
   4  14   0    1.90    2.00
   4 -14   0    4.10    1.80
   5 -14   0   77.69    5.80
   5 -14   0   83.09    5.80
  -5 -14   0   67.59    5.70
  -5 -14   0   75.49    5.90
   5  14   0   81.29    5.40
   5  14   0   78.79    5.50
   5 -14   0   75.99    5.60
   5  14   0   71.69    5.20
   6  14   0  165.38    7.40
   6 -14   0  173.18    7.50
   6  14   0  170.78    7.60
   6 -14   0  175.98    8.00
   6  14   0  177.88    7.70
  -7 -14   0  272.77    9.80
   7  14   0  276.07   10.30
   7  14   0  269.07    9.70
   7 -14   0  291.87    9.90
   7  14   0  271.17    9.70
   7 -14   0  268.77   10.30
   8  14   0    6.10    2.00
  -8 -14   0    6.10    2.10
   8  14   0   11.40    3.60
   8  14   0    7.00    2.00
   9  14   0  134.39    6.20
   9  14   0  143.09    6.00
   9 -14   0  140.39    5.90
  -9 -14   0  129.09    5.40
   0 -15   0    0.10    2.00
   0  15   0    0.70    2.50
   0 -15   0   -0.30    2.40
   0  15   0    2.20    2.30
   0 -15   0    0.90    2.00
  -1 -15   0   24.10    4.40
  -1  15   0   18.20    5.30
  -1 -15   0   25.80    4.30
   1 -15   0   26.30    4.20
   1 -15   0   31.30    4.20
   1  15   0   26.60    4.40
  -1 -15   0   24.60    4.40
   1  15   0   29.90    4.60
  -1  15   0   23.90    5.50
   1 -15   0   32.00    4.50
   2  15   0  579.64   17.90
   2  15   0  570.24   17.80
   2 -15   0  583.64   18.10
   2 -15   0  559.54   17.90
  -2 -15   0  587.04   18.10
   2 -15   0  580.94   18.00
  -2 -15   0  566.94   17.70
  -2 -15   0  596.34   17.70
  -3 -15   0  168.18    8.00
   3  15   0  161.98    7.60
   3 -15   0  165.38    7.90
  -3 -15   0  171.48    8.30
   3 -15   0  154.18    7.60
   3 -15   0  166.98    7.80
   3 -15   0  160.38    7.60
   3  15   0  158.48    7.50
   4 -15   0   14.50    3.30
  -4 -15   0   16.30    4.60
   4 -15   0   10.50    2.60
   4  15   0   19.30    3.70
   4 -15   0    9.60    2.50
   4  15   0   14.90    3.90
   4 -15   0   13.30    3.90
   5 -15   0  450.15   14.50
  -5 -15   0  453.85   14.90
   5 -15   0  443.56   14.50
   5  15   0  444.96   14.40
   5 -15   0  451.85   14.50
   5  15   0  443.46   14.40
  -5 -15   0  446.46   15.10
   5 -15   0  451.45   15.70
  -6 -15   0 1453.65   39.20
   6 -15   0 1490.95   39.30
   6 -15   0 1505.75   39.30
   6  15   0 1513.35   39.50
   6 -15   0 1485.75   45.90
  -6 -15   0 1448.16   40.00
   6 -15   0 1477.25   39.30
   7  15   0   31.90    3.60
   7 -15   0   28.20    4.10
   7 -15   0   25.80    4.90
  -7 -15   0   22.30    4.00
   7 -15   0   32.40    3.20
   7  15   0   31.40    3.50
   8 -15   0   16.30    3.00
  -8 -15   0   22.50    3.50
   8  15   0   19.80    3.00
   0 -16   0  226.78    9.20
   0  16   0  231.58    9.20
   0 -16   0  231.68    9.40
   0 -16   0  238.98    9.40
   0  16   0  229.48    9.20
  -1 -16   0  229.28    9.20
  -1  16   0  225.48    9.80
   1  16   0  226.98    9.10
  -1  16   0  233.58    9.60
  -1 -16   0  233.98    9.50
   1 -16   0  227.28    9.30
  -1 -16   0  235.68    9.20
   1 -16   0  228.28    9.20
   1  16   0  225.98    9.10
   1 -16   0  230.58    9.30
  -2 -16   0    0.60    2.30
   2 -16   0    3.70    2.10
  -2 -16   0    2.90    2.20
   2 -16   0    4.30    2.10
   2 -16   0    0.10    2.00
  -2 -16   0    1.30    2.30
   2  16   0    1.80    2.00
   2  16   0    2.90    2.10
   3  16   0 2074.49   54.29
   3  16   0 2075.99   54.19
  -3 -16   0 2046.80   53.39
   3 -16   0 2041.30   54.29
  -3 -16   0 2067.89   54.29
   3 -16   0 2097.79   54.29
   3 -16   0 2083.69   54.39
   4  16   0  164.58    7.30
   4 -16   0  177.38    7.80
   4 -16   0  160.68    7.30
   4  16   0  168.68    7.50
   5 -16   0    1.00    1.90
   5  16   0    0.90    1.60
  -5 -16   0    1.90    2.20
   5 -16   0    0.90    2.00
   5 -16   0    1.20    2.00
   5 -16   0    3.40    2.10
   6 -16   0   81.89    5.10
   6  16   0   80.39    4.70
   6 -16   0   75.19    4.70
   6  16   0   73.89    4.60
  -6 -16   0   72.99    5.20
   7 -16   0  405.46   13.90
   7 -16   0  408.26   12.50
   7 -16   0  407.36   12.30
   7  16   0  407.16   12.30
   7  16   0  412.36   12.20
   0 -17   0    1.40    1.90
   0 -17   0    1.50    2.00
   0  17   0    3.30    2.30
   0 -17   0    0.40    1.90
   0  17   0   -3.70    2.40
   1 -17   0   60.69    4.80
  -1 -17   0   64.29    4.80
  -1 -17   0   63.59    5.10
   1  17   0   68.39    5.00
   1 -17   0   60.39    4.70
   1  17   0   69.09    5.20
  -1 -17   0   70.69    5.10
   1 -17   0   63.69    5.00
   2  17   0   97.89    5.50
   2 -17   0   91.79    5.60
   2 -17   0   93.89    5.50
  -2 -17   0   93.39    5.90
   2  17   0   93.79    5.60
   2 -17   0   95.79    5.60
   3  17   0  297.07   10.70
   3 -17   0  302.07   10.70
   3 -17   0  317.37   10.80
   3 -17   0  312.87   10.90
   3  17   0  305.17   10.70
  -3 -17   0  304.77   10.80
   4 -17   0    3.30    1.80
   4 -17   0   -0.30    1.80
   4 -17   0    1.00    1.80
  -4 -17   0    4.80    2.00
   4  17   0    2.40    1.80
   4  17   0   -0.70    1.60
  -5 -17   0   -0.40    2.10
   5 -17   0    1.70    1.80
   5  17   0    1.10    1.70
   5  17   0    1.80    1.50
   5 -17   0    4.20    1.80
   6  17   0  408.56   12.20
   6 -17   0  394.66   12.20
   6 -17   0  399.76   12.20
   6  17   0  411.46   12.30
   0 -18   0  705.33   20.60
   0  18   0  706.53   20.10
   0  18   0  703.73   19.90
   0 -18   0  719.23   20.40
   1  18   0 1208.78   32.50
   1  18   0 1222.58   32.60
   1 -18   0 1194.38   32.80
   1 -18   0 1217.68   33.00
  -1 -18   0 1227.88   33.00
   2 -18   0   11.60    3.30
   2  18   0   16.50    3.30
   2 -18   0   14.10    3.20
  -2 -18   0   14.70    3.30
   2  18   0   15.20    3.40
  -2 -18   0   17.10    3.80
   2 -18   0   12.50    3.30
   3  18   0  391.86   12.10
   3  18   0  375.66   12.10
   3 -18   0  389.36   12.30
  -3 -18   0  380.76   12.20
   3 -18   0  375.66   12.20
   3 -18   0  382.66   12.30
  -4 -18   0  329.17   10.70
   4  18   0  325.97   10.60
   4  18   0  331.97   10.60
   4 -18   0  335.77   10.80
   4 -18   0  329.07   10.70
   5 -18   0  144.99    5.90
   5  18   0  148.59    5.90
   5  18   0  153.48    5.90
   5 -18   0  154.48    6.00
   0 -19   0    9.10    2.80
   0 -19   0    1.50    1.60
   1 -19   0  182.78    7.10
  -1 -19   0  176.18    6.80
   1  19   0  183.98    7.10
  -1 -19   0  181.08    7.10
   1  19   0  176.18    6.80
   1 -19   0  183.38    7.00
  -2 -19   0   74.99    4.50
   2  19   0   75.49    4.30
  -2 -19   0   80.09    5.10
   2 -19   0   80.89    4.40
   2 -19   0   71.99    4.20
   2  19   0   77.29    4.40
   3  19   0  111.19    5.10
   3 -19   0  114.49    5.20
   3  19   0  117.49    5.20
   3 -19   0  121.39    5.30
  -3 -19   0  124.69    5.40
   4 -19   0   39.80    3.20
   4 -19   0   42.10    3.20
   4  19   0   36.60    2.90
   4  19   0   47.00    3.20
  -4 -19   0   34.90    3.50
   0 -20   0  602.44   17.00
   0 -20   0  605.74   16.60
   1 -20   0  743.83   20.60
  -1 -20   0  753.42   20.10
  -1 -20   0  749.53   20.60
   1 -20   0  769.12   20.40
   2 -20   0    8.50    2.20
   2 -20   0   14.90    2.50
   2  20   0    8.80    2.00
   2  20   0    6.80    2.20
  -2 -20   0   10.10    2.70
  -1   0   1 7687.44  269.27
   1   0  -1 7688.35  269.27
   2   0   1  113.39    5.10
   2   0  -1   94.19    5.10
   3   0   1 9999.00  383.06
   3   0  -1 9649.03  383.76
   4   0   1 1532.55   62.19
   4   0  -1 1614.54   62.39
   5   0   1 2357.66   93.49
   5   0  -1 2377.26   93.59
   6   0   1 1003.10   42.90
   6   0  -1 1022.60   43.20
  -7   0  -1   32.60    5.90
  -7   0   1   26.90    5.80
  -7   0  -1   23.80    5.40
  -7   0   1   27.00    4.80
  -8   0  -1  412.96   14.20
  -8   0   1  406.46   14.70
  -8   0   1  420.56   14.40
  -8   0  -1  413.16   14.30
  -9   0   1   67.39    5.80
  -9   0  -1   63.09    5.70
  -9   0  -1   64.49    5.70
  -9   0   1   60.09    5.50
 -10   0  -1  197.78    8.60
 -10   0   1  203.58    8.70
 -10   0   1  203.98    8.90
 -10   0  -1  192.38    8.50
 -11   0  -1   22.20    4.20
 -11   0   1   24.20    4.10
 -11   0  -1   17.70    4.10
 -11   0   1   25.90    4.10
 -12   0   1  345.77   10.70
 -12   0  -1  346.77   10.70
 -12   0  -1  340.37   10.90
   0  -1  -1    2.41    0.40
  -1   1   1 1502.85   61.09
   1  -1  -1 1650.33   62.29
   2   1  -1  230.88    8.80
  -2   1   1  230.78    8.80
   2  -1   1  230.18    8.50
   2  -1  -1  229.68    8.60
   3  -1   1 3600.14  141.19
   3   1  -1 3624.14  140.89
   3  -1  -1 3581.74  139.09
   4  -1   1 1873.81   73.19
   4   1  -1 1789.32   73.49
   4  -1  -1 1994.90   73.49
   4   1   1 1794.12   73.49
   5   1  -1  338.97   15.80
   5  -1   1  317.77   15.20
   5  -1  -1  336.37   15.50
   5   1   1  315.27   15.60
   6   1  -1  476.15   22.60
   6  -1   1  486.45   22.10
   6  -1  -1  434.86   21.90
   6   1   1  470.05   22.50
  -7  -1  -1  464.85   15.20
  -7  -1  -1  452.25   15.20
  -7   1   1  436.46   15.40
  -7   1   1  454.05   15.20
  -7   1  -1  470.95   15.20
  -7  -1   1  461.15   15.30
  -7   1  -1  443.76   15.50
  -7  -1   1  466.35   15.10
  -8   1   1 3503.65   94.49
  -8  -1  -1 3675.13   93.69
  -8   1   1 3617.74   93.59
  -8  -1  -1 3610.24   95.49
  -8   1  -1 3597.64   93.39
  -8   1  -1 3642.74   94.49
  -8  -1   1 3588.54   93.69
  -9   1   1  749.53   22.30
  -9  -1  -1  746.33   22.00
  -9  -1  -1  757.32   22.30
  -9   1   1  722.13   21.80
  -9   1  -1  705.73   22.00
  -9   1  -1  729.93   21.80
  -9  -1   1  700.33   22.00
  -9  -1   1  701.43   22.20
 -10   1   1  262.77   10.40
 -10  -1  -1  252.47   10.20
 -10   1   1  258.87   10.20
 -10  -1  -1  268.27   10.20
 -10   1  -1  278.87   10.30
 -10   1  -1  268.17   10.40
 -10  -1   1  262.07   10.40
 -10  -1   1  271.87   10.40
 -11   1   1  203.78    8.30
 -11   1   1  214.28    8.40
 -11  -1  -1  204.38    8.10
 -11  -1  -1  210.08    8.20
 -11   1  -1  201.88    8.30
 -11  -1   1  207.38    8.30
 -11   1  -1  197.48    8.20
 -11  -1   1  208.38    8.30
 -12  -1  -1  145.49    5.90
 -12   1   1  136.69    6.30
 -12  -1   1  137.19    5.80
 -12  -1   1  139.29    6.00
   0  -2  -1  289.57   12.20
   0   2   1  298.17   12.30
  -1   2   1 1956.40   74.39
   1  -2   1 1953.90   73.79
  -1   2  -1 1850.51   73.89
   1  -2  -1 1856.11   73.79
   2  -2   1 3445.66  133.19
  -2   2   1 3559.44  134.39
   2  -2  -1 3343.47  134.09
  -2   2  -1 3317.27  133.59
   3   2  -1 6513.65  259.77
   3  -2   1 6555.14  258.67
  -3   2   1 6736.33  259.07
   3  -2  -1 6675.23  259.37
   4  -2   1 1206.58   49.10
   4   2   1 1319.97   49.99
   4  -2  -1 1187.18   49.30
   5   2  -1 2802.02  109.19
   5  -2  -1 2778.42  108.59
   5   2   1 2713.13  109.09
   6  -2   1  120.69    8.90
   6   2  -1  127.99   10.10
   6  -2  -1  144.59    9.60
   6   2   1  129.89   10.20
  -7  -2  -1   40.80    5.50
  -7  -2  -1   34.80    4.90
  -7   2   1   43.10    5.70
  -7  -2   1   35.90    5.30
  -7  -2   1   25.60    4.80
  -7   2  -1   37.50    5.80
  -8   2   1  587.94   19.10
  -8  -2  -1  605.44   18.90
  -8   2   1  592.04   19.00
  -8   2  -1  600.14   18.90
  -8  -2   1  606.14   18.90
  -8   2  -1  595.64   18.90
  -9   2   1  191.78    9.20
  -9  -2  -1  205.68    9.10
  -9  -2  -1  205.98    9.10
  -9   2   1  205.38    9.60
  -9  -2   1  214.98    9.20
  -9  -2   1  217.68    9.20
  -9   2  -1  212.48    9.30
  -9   2  -1  221.78    9.50
 -10  -2  -1  320.37   11.60
 -10  -2  -1  320.17   11.70
 -10   2   1  312.67   11.60
 -10   2   1  307.17   11.70
 -10   2  -1  321.17   11.70
 -10  -2   1  333.67   11.90
 -10  -2   1  329.97   11.80
 -10   2  -1  331.77   11.80
 -11   2   1  118.29    6.30
 -11  -2  -1  114.79    6.00
 -11  -2  -1  114.29    6.00
 -11  -2   1  116.19    6.00
 -11  -2   1  120.99    6.20
 -11   2  -1  106.89    6.40
 -12  -2  -1  139.99    5.60
 -12  -2   1  144.09    5.70
 -12  -2   1  134.29    5.80
   0   3   1 1096.49   42.70
   1  -3   1 4421.90  154.48
  -1   3   1 4421.41  154.88
   1  -3  -1 4444.71  154.48
  -1   3  -1 4422.71  154.58
  -2   3   1  242.98   10.60
   2  -3   1  258.37   10.30
   2  -3  -1  247.38   10.50
  -2   3  -1  251.97   10.30
  -3   3   1 2167.48   84.69
   3  -3   1 2187.28   84.29
   3  -3  -1 2173.18   84.59
   4  -3   1  793.12   32.50
   4   3  -1  830.92   33.70
  -4   3   1  857.51   33.20
   4  -3  -1  746.83   32.70
   5   3  -1  639.94   28.50
   5  -3   1  630.64   27.30
   5  -3  -1  671.53   27.60
   5   3   1  647.94   28.50
  -6  -3  -1  337.67   12.00
   6  -3   1  333.07   16.90
   6   3   1  337.67   18.70
  -6  -3   1  352.96   12.10
   6  -3  -1  332.27   17.40
  -7  -3  -1  620.84   19.40
  -7  -3  -1  632.34   19.40
  -7   3   1  612.54   19.70
  -7   3  -1  622.84   19.70
  -7  -3   1  637.64   19.50
  -7  -3   1  649.83   19.50
  -8  -3  -1 1604.64   45.00
  -8   3   1 1574.54   44.50
  -8  -3  -1 1662.43   44.80
  -8  -3   1 1653.63   44.80
  -8  -3   1 1695.93   45.20
  -8   3  -1 1631.74   44.90
  -9  -3  -1  385.86   13.40
  -9   3   1  385.36   13.70
  -9  -3  -1  391.56   13.50
  -9   3   1  373.46   13.80
  -9   3  -1  375.56   13.50
  -9  -3   1  373.56   13.40
  -9  -3   1  383.66   13.60
 -10  -3  -1  107.49    6.20
 -10  -3  -1  105.19    6.10
 -10   3   1  110.79    6.80
 -10  -3   1  104.49    6.20
 -10   3  -1   96.09    6.70
 -10  -3   1  104.39    6.20
 -11  -3  -1  373.06   12.20
 -11   3   1  355.56   12.20
 -11  -3  -1  367.36   12.30
 -11  -3   1  378.06   12.40
 -11  -3   1  366.16   12.20
 -12  -3  -1  265.17    8.50
 -12  -3   1  253.47    8.40
 -12  -3   1  255.67    8.70
   0   4   1  603.04   25.00
   0   4  -1  652.73   24.90
  -1   4   1  432.16   16.60
   1  -4  -1  391.06   16.40
  -1   4  -1  397.06   16.20
   2  -4   1 1471.55   56.69
  -2   4   1 1486.35   57.19
  -2   4  -1 1436.56   56.79
   2  -4  -1 1460.85   57.09
  -3   4   1 1553.44   63.19
   3  -4   1 1614.04   62.69
   3  -4  -1 1634.54   62.99
  -3   4  -1 1641.04   62.89
   4  -4   1  377.46   15.70
  -4   4   1  359.16   16.30
   4   4  -1  364.06   17.00
   4  -4  -1  365.96   16.00
   5   4  -1  260.27   14.00
   5  -4   1  273.77   12.60
   5   4   1  261.27   14.10
   5  -4  -1  258.87   12.90
  -6  -4  -1   31.10    4.70
   6  -4  -1   27.30    7.30
  -6  -4   1   30.60    4.60
  -7   4   1  920.71   27.10
  -7  -4  -1  965.20   27.00
  -7  -4  -1  956.70   26.90
  -7  -4   1  885.81   26.70
  -7   4  -1  877.51   26.90
  -7  -4   1  929.51   26.90
  -8  -4  -1  771.72   23.90
  -8  -4   1  839.32   24.30
  -9  -4  -1   90.39    6.00
  -9   4   1   92.59    7.00
  -9  -4  -1   88.89    6.00
   9   4  -1   92.89    5.20
  -9  -4   1   92.89    6.10
  -9  -4   1   90.59    6.10
  -9   4  -1   92.59    7.20
  10   4  -1  219.68    8.40
 -10  -4  -1  211.28    9.00
 -10  -4  -1  214.98    9.00
 -10  -4   1  213.48    9.00
 -10  -4   1  219.98    9.00
  10   4   1  232.78    8.60
 -11  -4  -1   28.60    3.80
 -11  -4  -1   29.80    3.60
  11   4   1   31.10    3.40
 -11  -4   1   22.20    3.60
 -11  -4   1   23.30    3.60
 -12  -4  -1   29.80    3.00
 -12  -4   1   35.30    3.40
 -12  -4   1   39.40    3.00
   0   5   1 7504.95  285.17
   0   5  -1 7563.59  282.37
  -1   5   1  168.67    5.90
   1   5   1  192.69    6.80
  -1   5  -1  192.86    6.75
   1  -5  -1  168.19    5.40
   2  -5   1  171.08    7.30
  -2   5   1  168.78    7.80
   2  -5  -1  164.58    7.70
  -2   5  -1  170.48    7.50
   3  -5   1  541.75   22.00
  -3   5   1  522.05   22.70
   3  -5  -1  543.05   22.40
  -3   5  -1  580.14   22.30
  -4   5   1  291.17   13.60
   4  -5   1  280.57   12.60
   4   5  -1  266.17   14.20
   4  -5  -1  317.17   13.30
   5   5  -1  275.17    9.20
   5   5  -1  275.77   14.80
   5  -5   1  278.07   12.60
   5   5   1  240.28   14.40
   5  -5  -1  248.68   12.90
  -6  -5  -1 1561.24   44.10
  -6  -5  -1 1671.83   44.50
  -6  -5   1 1610.24   44.30
  -6  -5   1 1691.63   44.50
  -7   5   1   94.19    8.00
  -7  -5  -1   96.79    6.40
   7   5  -1   96.99    4.90
  -7  -5  -1   89.69    6.00
  -7  -5   1   84.89    6.10
  -8  -5  -1  235.48    9.80
  -8  -5  -1  227.58    9.60
   8   5  -1  230.88    8.70
  -8   5   1  220.58   10.20
  -8  -5   1  244.68    9.90
   8   5   1  236.78    8.80
  -8  -5   1  228.38    9.60
  -9  -5  -1   95.79    6.20
  -9   5   1   98.39    7.40
  -9  -5  -1  101.79    6.10
  -9  -5   1   93.49    6.10
  -9  -5   1   97.19    6.30
  10   5  -1   64.19    4.20
 -10   5   1   64.59    6.70
 -10  -5  -1   68.49    5.00
 -10  -5  -1   66.19    5.10
  10   5   1   78.09    4.50
 -10  -5   1   81.29    5.30
 -10  -5   1   76.59    5.20
 -11  -5  -1  135.39    6.30
 -11  -5  -1  140.29    6.30
 -11  -5   1  142.59    6.40
 -11  -5   1  141.29    6.30
  11   5   1  140.79    6.00
 -12  -5  -1  386.46   11.40
 -12  -5  -1  378.56   11.60
 -12  -5   1  390.66   11.50
   0   6  -1 1858.18   65.19
   0   6   1 1857.19   65.39
  -1   6   1  560.94   24.70
   1   6   1  630.94   25.20
  -1   6  -1  627.34   24.50
  -2   6   1  995.60   40.50
   2  -6  -1 1015.90   40.30
  -2   6  -1 1035.00   40.10
  -3   6   1 2028.10   80.29
   3  -6   1 1997.90   79.39
   3   6  -1 1955.30   61.29
   3  -6  -1 2119.59   79.99
  -3   6  -1 2134.99   79.79
  -4   6   1 1306.07   53.49
   4  -6   1 1373.46   52.59
   4   6  -1 1330.57   40.40
   4   6   1 1345.17   40.40
   4  -6  -1 1304.17   52.99
   5   6  -1 1091.79   33.70
   5   6  -1 1177.18   49.10
  -5  -6  -1 1080.79   31.10
   5  -6  -1 1062.79   44.90
   5   6   1 1094.29   33.70
  -6  -6  -1  423.66   14.40
  -6  -6  -1  404.36   14.80
  -6  -6  -1  427.46   14.10
  -6  -6   1  408.86   14.00
   6   6   1  441.56   14.00
  -6  -6   1  437.36   14.50
  -7  -6  -1  258.37   10.40
   7   6  -1  268.67    9.60
  -7   6   1  252.37   12.10
  -7  -6  -1  260.17   10.30
  -7  -6   1  279.67   10.50
   7   6   1  278.47    9.70
  -7  -6   1  270.07   10.70
  -8  -6  -1   13.40    3.00
   8   6  -1   11.90    2.80
  -8   6   1   15.40    4.20
  -8  -6  -1   11.60    4.10
  -8  -6   1   10.40    3.00
  -8  -6   1   14.00    4.00
   8   6   1    9.20    2.80
  -9  -6  -1   34.80    4.50
  -9  -6  -1   31.10    4.40
   9   6  -1   30.30    3.20
  -9  -6   1   33.30    4.60
   9   6   1   31.10    3.30
  10   6  -1   42.00    3.40
 -10  -6  -1   40.20    4.20
  10   6   1   40.80    3.40
 -11  -6  -1  106.59    5.50
 -11  -6  -1  106.69    5.40
  11   6  -1  110.09    5.20
 -11  -6   1  122.69    5.60
  11   6   1  115.89    5.10
 -11  -6   1  129.19    5.70
   0   7   1  488.15   20.70
   1   7  -1  620.34   25.60
  -1   7   1  629.84   25.40
  -1   7  -1  627.34   25.00
   1   7   1  569.34   25.60
  -2   7   1  839.52   34.50
   2  -7   1  863.61   26.50
  -2   7  -1  856.11   34.00
   2  -7  -1  825.72   26.20
   2  -7  -1  866.31   34.30
   3   7  -1  590.84   18.50
  -3   7   1  584.34   24.50
   3  -7   1  595.74   23.60
   3  -7   1  542.85   18.30
   3   7   1  587.14   18.50
   3  -7  -1  594.04   24.10
   3  -7  -1  550.34   18.30
  -3   7  -1  593.34   23.90
   4  -7   1  165.88    6.60
  -4   7   1  174.88   10.00
   4   7  -1  189.68    6.70
   4  -7   1  168.28    8.50
   4  -7  -1  167.58    6.60
   4   7   1  172.08    6.50
   4  -7  -1  166.48    9.10
  -5  -7  -1  154.58    7.50
   5   7  -1  159.58    6.50
   5   7   1  175.78    6.60
  -5  -7   1  174.98    7.80
  -6  -7  -1   48.00    5.50
   6   7  -1   44.10    3.20
  -6  -7  -1   47.00    7.20
  -6  -7  -1   44.20    4.70
  -6  -7   1   62.59    5.70
  -6  -7   1   62.99    5.10
   7   7  -1  163.08    6.80
  -7  -7  -1  168.88    7.80
  -7  -7  -1  170.48    8.10
  -7  -7  -1  156.18    9.80
  -7  -7   1  158.08    7.60
   7   7   1  154.28    6.70
  -7  -7   1  158.38    8.10
   8   7  -1   23.30    3.10
  -8  -7  -1   19.00    4.20
  -8  -7  -1   25.70    4.30
  -8  -7   1   19.70    4.30
   8   7   1   26.70    3.10
  -8  -7   1   16.60    4.00
   9   7  -1  539.25   17.70
  -9  -7  -1  531.65   17.10
  -9  -7  -1  511.15   17.00
  -9  -7   1  517.35   17.10
   9  -7  -1  554.74   17.60
  -9  -7   1  540.25   17.20
   9   7   1  536.55   17.80
  10  -7   1   96.29    5.50
 -10  -7  -1   99.19    5.40
  10   7  -1   96.49    4.70
 -10  -7   1   78.49    5.30
  10  -7  -1   81.69    4.80
  10   7   1   83.69    4.60
  11   7  -1   44.80    3.20
 -11  -7  -1   50.39    3.70
 -11  -7  -1   46.70    3.50
  11   7   1   52.09    3.30
 -11  -7   1   56.29    3.90
 -11  -7   1   51.59    3.70
  11  -7  -1   52.19    4.30
   0   8   1  898.01   36.90
   0   8  -1  904.01   36.60
  -1   8   1  230.28   11.10
   1   8  -1  238.18   11.40
   1  -8   1  219.08    8.10
   1  -8  -1  218.98    8.10
  -2   8   1   79.79    5.80
   2   8  -1   83.79    4.10
   2  -8   1   81.19    3.90
   2   8  -1   86.39    7.00
   2   8   1   78.89    6.90
   2   8   1   83.39    4.10
   2  -8  -1   77.99    3.80
  -2   8  -1   83.69    5.10
   3  -8   1 2299.37   68.29
  -3   8   1 2232.08   89.59
   3   8  -1 2292.07   68.39
   3  -8  -1 2277.37   89.19
  -3   8  -1 2222.88   88.69
   3   8   1 2340.17   68.39
   3  -8  -1 2254.77   68.29
   4  -8   1  806.72   25.90
   4   8  -1  823.12   26.10
   4   8   1  847.12   26.20
   4  -8  -1  859.81   26.00
   5  -8   1  229.38    8.10
  -5  -8  -1  213.98    9.80
   5   8  -1  229.18    8.20
  -5  -8  -1  238.48    9.10
  -5  -8  -1  209.38    9.70
   5  -8  -1  211.98    8.10
   5   8   1  206.38    9.10
   5   8   1  209.08    8.10
  -5  -8   1  205.08    8.90
  -5  -8   1  208.18   10.60
  -5  -8   1  217.08    9.70
  -6  -8  -1  233.18    9.50
   6  -8   1  236.28    8.90
  -6  -8  -1  229.48   10.40
  -6  -8  -1  228.68    9.90
   6   8  -1  235.78   10.00
   6   8   1  240.98    9.00
   6  -8  -1  240.78    8.90
  -6  -8   1  265.57   10.20
   6   8   1  247.08   10.20
  -6  -8   1  249.18    9.70
  -7  -8  -1  171.78   10.40
  -7  -8  -1  156.88    8.00
  -7  -8  -1  165.58    7.80
   7  -8   1  170.18    7.10
   7   8  -1  170.48    6.90
   7  -8  -1  162.78    6.90
  -7  -8   1  156.38    7.70
  -7  -8   1  160.58    8.20
   7   8   1  160.58    6.90
  -8  -8  -1   68.99    5.50
   8  -8   1   71.29    4.80
   8   8  -1   67.39    4.30
  -8  -8  -1   71.49    5.60
  -8  -8   1   84.99    5.80
   8   8   1   81.69    4.50
   8  -8  -1   81.49    4.80
  -8  -8   1   84.39    5.90
   9  -8   1   60.49    4.20
  -9  -8  -1   61.09    4.90
  -9  -8  -1   63.19    5.10
   9   8  -1   70.19    4.00
  -9  -8   1   64.69    5.00
  -9  -8   1   64.99    5.10
   9   8   1   58.59    3.90
   9  -8  -1   65.59    4.10
  10  -8   1  107.79    5.20
 -10  -8  -1  109.79    5.70
 -10  -8  -1  107.39    5.70
  10   8  -1  107.79    5.10
 -10  -8   1  117.49    5.90
 -10  -8   1  107.79    5.80
  10   8   1  110.79    5.10
  11   8  -1   90.89    4.40
  11  -8   1   88.59    5.10
 -11  -8  -1   91.29    4.40
 -11  -8  -1   91.19    4.60
  11   8   1   88.29    4.40
 -11  -8   1  101.19    4.70
 -11  -8   1   89.39    4.50
  11  -8  -1   96.69    4.90
   0  -9   1  580.84   19.00
   0  -9  -1  578.54   19.10
   0   9  -1  617.04   25.50
  -1   9   1  923.01   38.80
   1  -9   1  950.30   29.20
   1   9  -1  960.90   39.20
  -1   9  -1  948.21   38.30
   1   9   1  913.41   39.40
   1  -9  -1  945.11   29.20
   2  -9   1  135.59    5.70
   2   9  -1  130.99    5.80
  -2   9   1  125.29    8.80
   2  -9  -1  145.49    5.80
   2   9   1  149.59    5.90
  -2   9  -1  149.39    8.20
   3   9  -1  469.35   16.40
   3  -9   1  481.15   16.40
   3   9   1  533.55   16.60
   3  -9  -1  526.25   16.50
   4   9  -1  546.35   16.70
   4   9  -1  577.74   18.00
  -4  -9  -1  559.64   17.20
  -4  -9  -1  552.04   17.10
   4  -9  -1  529.15   18.10
   4   9   1  561.64   18.00
  -4  -9   1  540.35   17.20
   4   9   1  537.35   16.60
  -4  -9   1  518.35   17.20
  -5  -9  -1  278.77   11.40
   5   9  -1  291.87   10.50
   5  -9   1  285.17   10.40
   5   9  -1  293.07   10.90
  -5  -9  -1  295.77   10.90
   5   9  -1  276.07   11.40
  -5  -9  -1  281.97   11.40
  -5  -9   1  287.07   11.70
  -5  -9   1  290.57   11.80
   5  -9  -1  296.27   10.40
   5   9   1  299.77   10.90
  -5  -9   1  314.67   11.10
   5   9   1  297.17   10.60
   5   9   1  296.67   11.80
   6  -9   1   35.40    3.20
   6   9  -1   33.00    6.70
  -6  -9  -1   32.10    4.90
  -6  -9  -1   36.80    5.30
   6   9  -1   38.30    5.20
   6   9  -1   30.80    3.00
  -6  -9  -1   43.90    6.40
  -6  -9   1   34.00    7.40
   6  -9  -1   27.90    2.90
   6   9   1   19.50    5.20
   6   9   1   23.60    6.50
   6   9   1   25.90    2.70
  -6  -9   1   31.80    5.00
   7   9  -1   16.70    4.10
  -7  -9  -1   16.30    4.50
  -7  -9  -1   17.30    4.40
  -7  -9  -1   16.00    4.10
   7   9  -1   20.70    2.70
   7  -9   1   19.80    3.10
   7   9  -1   20.10    5.40
  -7  -9   1   24.10    4.80
  -7  -9   1   22.60    4.10
   7   9   1   23.60    5.50
   7   9   1   17.10    2.70
   7  -9  -1   19.30    3.00
  -8  -9  -1  107.49    6.40
  -8  -9  -1  114.69    6.50
   8  -9   1  112.49    5.40
   8   9  -1  112.79    5.50
   8   9   1  111.49    5.50
  -8  -9   1  114.99    6.50
   8  -9  -1  110.39    5.40
  -8  -9   1  111.69    6.50
  -9  -9  -1  908.91   27.20
   9   9  -1  951.40   29.60
   9  -9   1  931.01   29.30
  -9  -9  -1  933.71   26.70
   9   9   1  927.31   29.50
  -9  -9   1  950.20   26.80
   9  -9  -1  933.81   29.30
 -10  -9  -1  131.99    6.00
  10   9  -1  132.19    5.80
 -10  -9  -1  133.99    6.10
  10  -9   1  122.79    6.10
  10   9   1  140.99    5.80
 -10  -9   1  136.19    6.20
 -10  -9   1  142.19    6.20
 -11  -9  -1   27.00    2.90
 -11  -9  -1   24.30    2.60
  11   9  -1   22.30    2.70
  11   9   1   29.00    2.70
 -11  -9   1   24.60    2.60
 -11  -9   1   23.60    2.70
   0  10   1 1310.47   55.49
   0  10  -1 1427.96   55.19
   0 -10  -1 1321.17   41.40
   0 -10   1 1339.07   41.50
  -1  10   1  313.07   16.60
   1 -10   1  314.27   10.90
   1 -10  -1  303.87   10.80
   2  10  -1   76.69    4.30
  -2 -10  -1   67.29    5.70
   2  10  -1   78.19    5.30
   2 -10   1   74.89    6.00
   2 -10   1   70.49    3.90
   2  10   1   67.39    5.30
   2 -10  -1   80.29    4.00
  -2 -10   1   63.99    5.90
   2  10   1   71.19    4.20
   2 -10  -1   69.09    5.70
   3 -10   1   17.10    5.30
   3  10  -1    7.00    2.40
  -3 -10  -1   13.00    3.60
   3  10  -1   11.80    3.20
   3 -10   1   12.10    2.10
  -3 -10  -1   12.80    4.50
  -3 -10   1   15.20    4.30
  -3 -10   1   12.10    3.10
   3  10   1    9.50    2.50
   3 -10  -1   11.60    2.10
   3  10   1    7.00    3.00
   3  10   1   11.50    4.10
   3 -10  -1    7.70    2.90
   4 -10   1  519.05   17.50
   4  10  -1  516.75   16.70
   4 -10   1  545.45   17.20
   4 -10   1  550.64   17.60
  -4 -10  -1  523.95   16.70
   4  10  -1  533.05   16.50
  -4 -10  -1  543.75   17.00
   4  10  -1  538.85   17.70
   4 -10  -1  500.45   16.60
   4  10   1  552.74   17.80
  -4 -10   1  535.25   17.00
   4 -10  -1  543.85   17.60
   4  10   1  539.55   16.90
  -4 -10   1  537.15   16.90
   4  10   1  543.35   16.50
   4 -10  -1  506.85   17.30
  -5 -10  -1  152.28    7.50
   5  10  -1  149.39    8.20
  -5 -10  -1  161.98    8.60
   5 -10   1  153.78    8.80
   5  10  -1  156.88    6.80
  -5 -10  -1  156.88    8.30
   5  10  -1  154.98    7.50
   5 -10   1  156.28    6.70
  -5 -10   1  168.78    8.00
   5 -10  -1  160.98    8.70
  -5 -10   1  166.88    8.90
   5  10   1  171.08    8.50
   5  10   1  167.18    7.80
   5  10   1  166.88    6.90
  -5 -10   1  168.98    8.90
   5 -10  -1  166.28    6.80
   6  10  -1  368.56   13.90
   6  10  -1  378.36   13.00
   6 -10   1  366.26   12.80
  -6 -10  -1  372.46   12.90
   6  10  -1  361.16   12.60
  -6 -10  -1  359.26   13.20
   6 -10  -1  357.96   12.70
   6  10   1  347.77   12.50
  -6 -10   1  362.06   12.70
  -6 -10   1  359.66   13.70
   6  10   1  349.77   13.60
   6  10   1  355.56   12.80
   7 -10   1   25.30    3.00
   7  10  -1   27.80    5.60
   7  10  -1   24.30    3.00
   7  10  -1   28.50    5.20
  -7 -10  -1   23.90    4.20
  -7 -10  -1   22.20    6.90
  -7 -10  -1   23.50    4.50
  -7 -10   1   18.70    4.60
   7  10   1   22.80    2.90
   7 -10  -1   22.50    3.00
  -7 -10   1   19.90    4.30
   7  10   1   21.10    4.90
   7  10   1   23.40    5.80
   8 -10   1  331.67   11.80
  -8 -10  -1  330.07   11.90
   8  10  -1  336.67   12.20
   8  10  -1  323.87   11.90
  -8 -10  -1  332.97   11.70
   8  10  -1  319.97   11.80
  -8 -10   1  327.17   11.90
   8  10   1  322.67   11.80
   8 -10  -1  344.97   11.80
   8  10   1  313.17   11.90
  -8 -10   1  341.27   11.80
   9 -10   1  137.19    6.10
  -9 -10  -1  134.89    6.50
   9  10  -1  132.99    6.10
  -9 -10   1  149.69    6.80
   9  10   1  139.29    6.10
   9 -10  -1  146.39    6.10
 -10 -10  -1  259.57    9.00
  10 -10   1  250.97    9.30
 -10 -10  -1  248.08    8.70
 -10 -10   1  267.37    9.00
 -10 -10   1  260.97    8.90
  10 -10  -1  256.47    9.30
   0 -11   1    8.50    2.60
   0  11  -1   14.00    4.20
   0 -11   1   13.70    3.00
   0 -11  -1   12.50    3.00
   0 -11  -1   13.80    3.90
   0  11   1    8.10    2.60
   0 -11  -1    7.10    2.50
   0 -11   1   16.40    4.40
  -1 -11  -1  117.79    6.40
   1 -11   1  112.69    6.90
  -1  11   1  107.59    7.10
   1  11  -1  113.69    6.30
  -1 -11  -1  101.59    6.70
   1  11  -1  107.69    6.70
   1 -11   1  105.69    5.20
   1 -11   1  110.59    6.40
   1 -11  -1  109.89    6.50
  -1 -11   1  114.29    6.30
   1 -11  -1  116.99    6.40
   1 -11  -1  116.19    5.50
  -1 -11   1  116.69    6.50
  -1  11  -1  115.69    7.30
   1  11   1  114.99    6.10
  -1 -11   1   98.69    6.60
   1  11   1  120.09    6.70
   1 -11  -1  108.89    6.60
  -2 -11  -1  997.60   27.30
  -2 -11  -1  912.91   27.90
   2 -11   1 1002.70   27.60
   2  11  -1 1004.50   27.20
   2 -11   1  992.90   30.60
   2 -11   1  967.50   27.20
   2  11  -1  974.20   27.20
  -2 -11  -1  993.00   27.10
  -2 -11  -1  947.71   27.10
   2  11  -1  973.00   30.60
   2 -11  -1 1002.50   30.60
   2  11   1  927.81   27.00
  -2 -11   1  949.11   27.10
  -2 -11   1  959.30   27.20
   2 -11  -1  984.40   27.20
   2  11   1  998.80   27.10
   2 -11  -1  978.30   27.20
   2 -11  -1  952.80   27.30
  -2 -11   1  983.90   27.10
   2  11   1  966.90   30.50
   3 -11   1  842.62   23.90
  -3 -11  -1  798.42   23.40
   3  11  -1  844.22   23.60
  -3 -11  -1  836.12   23.30
   3  11  -1  860.61   26.10
   3 -11   1  837.42   26.00
  -3 -11  -1  868.61   23.80
  -3 -11  -1  818.62   24.00
   3 -11   1  873.01   23.80
   3  11  -1  844.02   23.40
  -3 -11   1  769.42   23.40
   3 -11  -1  795.22   23.60
   3  11   1  827.22   23.40
  -3 -11   1  761.82   23.90
   3  11   1  771.62   23.40
  -3 -11   1  782.22   23.40
   3  11   1  797.52   25.90
   3 -11  -1  793.92   23.40
   3 -11  -1  796.72   26.00
  -3 -11   1  775.82   23.20
   4 -11   1 1203.68   38.00
  -4 -11  -1 1206.88   33.60
   4  11  -1 1200.68   33.50
   4  11  -1 1205.88   33.40
   4 -11   1 1169.58   33.70
   4 -11   1 1218.18   33.50
   4  11  -1 1228.88   38.10
  -4 -11  -1 1190.18   34.10
   4 -11  -1 1235.18   33.80
  -4 -11   1 1220.98   34.20
   4 -11  -1 1274.07   33.60
  -4 -11   1 1259.17   33.80
   4  11   1 1230.98   38.10
   4 -11  -1 1226.58   38.00
   4  11   1 1219.78   33.50
   4  11   1 1243.78   33.50
   5  11  -1  324.47   11.30
  -5 -11  -1  328.57   11.90
   5 -11   1  320.97   11.30
   5  11  -1  325.27   11.50
   5 -11   1  312.27   12.40
  -5 -11  -1  316.37   11.50
  -5 -11  -1  330.77   12.30
   5  11  -1  333.47   11.70
   5 -11  -1  281.47   11.10
   5  11   1  290.77   11.30
   5 -11  -1  287.17   12.00
  -5 -11   1  301.17   12.10
   5  11   1  293.77   11.30
   5  11   1  295.97   11.00
  -5 -11   1  300.87   11.50
   6  11  -1   23.20    2.90
   6  11  -1   23.50    4.40
  -6 -11  -1   24.50    5.30
   6  11  -1   21.20    5.00
  -6 -11  -1   17.70    4.40
  -6 -11  -1   29.00    5.70
   6 -11   1   20.70    2.90
  -6 -11   1   26.10    4.50
   6  11   1   11.90    4.10
   6  11   1   19.00    2.80
   6  11   1   18.30    5.00
   6 -11  -1   16.80    2.70
  -6 -11   1   22.20    6.50
  -6 -11   1   18.00    5.10
   6 -11  -1   17.70    3.90
   7  11  -1   35.60    5.30
   7  11  -1   38.10    4.70
  -7 -11  -1   32.60    4.40
   7 -11   1   35.00    3.20
   7  11  -1   34.10    3.20
  -7 -11  -1   34.20    7.00
  -7 -11  -1   39.40    4.90
   7 -11  -1   40.10    3.30
   7  11   1   40.60    4.80
  -7 -11   1   40.50    4.60
   7  11   1   42.80    5.50
   7  11   1   37.30    3.20
  -7 -11   1   41.00    4.90
   8  11  -1  428.56   14.20
   8 -11   1  438.06   14.60
   8  11  -1  441.06   13.80
  -8 -11  -1  426.76   13.90
   8  11  -1  420.16   14.70
  -8 -11  -1  424.76   14.10
  -8 -11   1  421.66   13.90
  -8 -11   1  427.66   14.10
   8  11   1  416.06   13.70
   8 -11  -1  415.46   14.50
   8  11   1  408.76   14.60
   9  11  -1  524.25   17.40
  -9 -11  -1  533.25   15.90
   9 -11   1  527.85   17.30
  -9 -11  -1  519.75   16.00
   9  11   1  520.65   17.40
  -9 -11   1  514.35   15.80
   9 -11  -1  516.65   17.30
  -9 -11   1  536.95   16.10
  10  11  -1  120.29    5.30
 -10 -11  -1  120.09    5.10
  10 -11   1  118.39    5.40
 -10 -11  -1  124.89    5.30
  10  11   1  124.89    5.30
 -10 -11   1  119.79    5.10
  10 -11  -1  125.29    5.50
 -10 -11   1  128.09    5.40
   0 -12  -1  823.32   23.40
   0  12  -1  820.62   23.20
   0 -12   1  812.62   23.30
   0  12  -1  805.32   23.30
   0 -12  -1  811.52   23.20
   0  12   1  823.62   23.20
   0 -12  -1  808.32   23.30
   0  12   1  803.02   23.30
   0 -12   1  790.52   23.20
   0 -12   1  806.02   23.40
   1 -12   1  829.12   26.50
  -1 -12  -1  819.22   23.60
   1  12  -1  798.92   23.60
   1 -12   1  815.02   23.80
  -1 -12  -1  796.02   23.60
   1 -12   1  858.61   23.90
   1 -12   1  817.12   23.90
   1  12  -1  816.92   23.60
  -1  12   1  795.22   23.70
  -1 -12  -1  855.01   23.90
  -1  12   1  808.62   23.60
  -1  12  -1  839.42   23.70
   1  12   1  843.52   23.80
   1 -12  -1  863.01   23.90
  -1 -12   1  830.42   23.70
  -1 -12   1  816.42   23.80
   1 -12  -1  848.62   23.80
   1  12   1  826.22   23.60
   1 -12  -1  837.22   23.90
  -1  12  -1  825.62   23.90
  -1 -12   1  833.62   23.80
   1 -12  -1  833.02   26.50
   2  12  -1  916.21   25.30
  -2 -12  -1  878.71   25.30
   2 -12   1  951.10   25.50
   2 -12   1  909.21   25.60
  -2 -12  -1  894.21   25.10
   2 -12   1  900.41   28.30
  -2 -12  -1  845.22   26.00
  -2 -12  -1  886.81   25.10
   2  12  -1  888.01   25.30
  -2 -12   1  896.21   25.40
  -2 -12   1  870.61   25.00
   2 -12  -1  891.61   25.30
   2 -12  -1  858.71   25.30
   2  12   1  885.31   25.30
   2 -12  -1  896.91   25.30
  -2 -12   1  852.51   25.10
   2  12   1  868.61   25.20
  -3 -12  -1  317.17   11.70
   3  12  -1  320.27   11.70
  -3 -12  -1  321.17   11.80
   3  12  -1  321.47   11.40
   3 -12   1  307.47   11.50
   3 -12   1  327.17   11.90
   3 -12   1  316.87   11.50
  -3 -12  -1  308.17   11.60
   3  12  -1  340.97   11.70
  -3 -12  -1  305.77   11.50
   3 -12  -1  314.97   11.50
   3  12   1  328.07   11.50
  -3 -12   1  305.37   11.50
   3  12   1  314.97   11.60
  -3 -12   1  312.07   12.20
   3 -12  -1  315.87   11.50
   3  12   1  303.67   11.10
   3 -12  -1  325.37   11.80
   3 -12  -1  315.87   11.40
  -3 -12   1  332.67   11.70
  -3 -12   1  317.57   11.60
   4 -12   1  937.21   26.90
   4  12  -1  931.41   26.60
   4 -12   1  948.51   29.90
  -4 -12  -1  858.31   27.60
   4  12  -1  944.51   26.70
   4 -12   1  958.90   26.80
   4  12  -1  932.01   29.80
  -4 -12  -1  976.40   27.00
   4  12   1  962.20   29.90
  -4 -12   1  932.31   27.10
   4 -12  -1  918.01   29.80
   4 -12  -1  926.51   26.60
   4  12   1  951.50   26.70
   4 -12  -1  955.60   26.80
   4  12   1  918.31   26.60
   5  12  -1  366.46   12.60
   5 -12   1  355.46   12.70
   5  12  -1  357.86   12.70
   5 -12   1  355.26   12.60
   5 -12   1  354.06   12.90
   5  12  -1  360.76   12.30
  -5 -12  -1  375.76   13.00
  -5 -12  -1  350.96   12.60
   5 -12  -1  337.97   12.50
   5  12   1  347.97   12.40
   5 -12  -1  345.07   12.30
   5  12   1  351.36   12.70
   5  12   1  336.77   12.20
   5 -12  -1  338.07   12.50
  -5 -12   1  336.67   12.40
  -5 -12   1  335.07   12.80
  -6 -12  -1  329.67   11.60
  -6 -12  -1  334.37   12.10
   6 -12   1  327.47   12.10
  -6 -12  -1  326.97   11.80
   6  12  -1  324.07   11.40
   6  12  -1  325.87   11.40
   6 -12   1  325.07   11.80
   6 -12  -1  284.87   11.40
  -6 -12   1  302.07   12.00
   6 -12  -1  297.07   11.80
   6  12   1  299.37   11.30
  -6 -12   1  311.67   11.50
  -6 -12   1  293.27   11.60
   6  12   1  293.07   11.10
   6 -12  -1  302.97   11.40
  -7 -12  -1  147.39    7.50
   7  12  -1  153.88    7.50
  -7 -12  -1  153.98    7.50
   7  12  -1  147.59    7.00
   7 -12   1  152.08    6.90
   7  12  -1  152.38    7.30
  -7 -12  -1  152.98    8.60
   7  12   1  174.58    7.50
   7 -12  -1  169.68    8.10
  -7 -12   1  173.38    7.60
   7  12   1  179.98    7.80
  -7 -12   1  174.38    7.80
   7  12   1  169.08    7.10
   7 -12  -1  170.68    7.10
  -8 -12  -1   50.59    4.70
   8  12  -1   51.29    4.70
   8 -12   1   52.79    3.70
  -8 -12  -1   58.89    4.70
   8  12  -1   48.50    5.10
   8  12  -1   52.99    3.80
   8 -12   1   61.59    5.70
  -8 -12   1   54.99    4.80
   8  12   1   54.99    3.70
  -8 -12   1   50.79    4.50
   8  12   1   59.79    4.80
   8  12   1   57.99    5.10
  -9 -12  -1  139.49    6.00
  -9 -12  -1  132.59    5.80
   9 -12  -1  131.59    6.10
  -9 -12   1  132.29    5.90
  -9 -12   1  128.99    5.80
  10 -12   1  105.09    4.90
 -10 -12  -1  106.39    4.50
  10  12  -1  100.69    4.90
  10  12   1  101.69    4.90
  10 -12  -1  108.29    4.90
 -10 -12   1   99.99    4.60
 -10 -12   1  107.69    4.50
   0 -13  -1    7.70    2.40
   0  13  -1    7.90    2.70
   0  13   1    4.90    2.50
   0 -13   1    7.90    2.50
   0  13   1    4.70    2.50
   0 -13   1   12.40    3.90
   0 -13  -1    6.70    2.30
   0 -13   1   13.30    4.00
   0  13  -1   10.10    2.70
   0 -13  -1   10.10    2.30
   1  13  -1  349.07   11.80
  -1  13   1  346.77   12.10
   1 -13   1  333.67   11.90
   1  13  -1  323.17   11.60
  -1 -13  -1  332.37   12.00
  -1  13   1  337.97   11.80
  -1 -13  -1  322.67   11.50
  -1 -13  -1  343.07   11.80
   1 -13   1  326.07   12.30
   1 -13  -1  308.67   12.30
  -1 -13   1  311.57   11.40
   1 -13  -1  328.77   11.80
  -1  13  -1  319.47   11.80
  -1 -13   1  333.37   11.80
  -1 -13   1  318.27   11.70
   1  13   1  337.27   11.70
  -1  13  -1  322.97   11.90
   1  13   1  329.17   11.80
   2  13  -1  171.68    7.90
   2 -13   1  169.78    8.00
   2 -13   1  175.78    8.20
  -2 -13  -1  178.18    8.60
   2  13  -1  178.88    8.00
   2 -13   1  167.08    8.20
  -2 -13  -1  176.58    8.10
  -2 -13   1  191.38    8.30
   2 -13  -1  196.98    8.40
   2 -13  -1  179.98    8.30
   2 -13  -1  177.48    7.70
   2  13   1  201.08    8.10
   2 -13  -1  186.38    8.10
   2  13   1  188.28    8.20
   3 -13   1   37.10    4.90
  -3 -13  -1   39.10    4.90
  -3 -13  -1   43.80    6.50
   3  13  -1   36.90    4.40
  -3 -13  -1   37.70    5.50
   3 -13   1   35.70    3.40
   3 -13   1   35.90    4.60
  -3 -13   1   33.00    5.40
  -3 -13   1   34.90    4.80
  -3 -13   1   29.70    5.50
   3 -13  -1   37.60    4.60
   3  13   1   37.00    4.20
   3 -13  -1   40.20    4.50
   4  13  -1  180.18    8.20
   4 -13   1  186.88    8.20
   4  13  -1  197.08    8.50
  -4 -13  -1  195.58    8.90
  -4 -13  -1  192.38    8.90
   4 -13   1  199.38    8.60
   4  13  -1  190.88    8.40
   4 -13   1  193.18    8.90
   4 -13  -1  207.78    8.30
  -4 -13   1  202.18    9.20
  -4 -13   1  202.78    9.00
   4 -13  -1  211.38    9.00
   4  13   1  204.88    8.50
   4 -13  -1  211.18    8.70
   4  13   1  206.68    8.50
   4 -13  -1  205.38    8.80
   4  13   1  211.68    8.80
   5  13  -1    8.50    2.70
   5 -13   1    6.70    2.50
   5 -13   1    6.80    2.40
  -5 -13  -1    3.60    2.80
   5  13  -1    9.80    3.10
   5  13  -1    3.10    2.10
   5 -13   1    5.60    2.90
  -5 -13  -1    5.80    2.70
   5  13   1    7.30    2.10
   5 -13  -1    9.80    2.50
   5 -13  -1   10.20    2.70
   5 -13  -1   10.00    2.90
   5  13   1    8.00    2.50
   5 -13  -1    4.80    2.60
  -5 -13   1   10.10    3.10
   5  13   1   13.40    3.50
  -5 -13   1    7.30    2.90
  -6 -13  -1   46.30    4.80
   6  13  -1   49.90    4.90
   6 -13   1   41.60    5.80
   6 -13   1   49.70    5.50
   6 -13   1   55.99    5.20
   6  13  -1   49.80    4.50
   6  13  -1   49.10    3.80
   6 -13   1   47.60    3.70
  -6 -13  -1   53.09    5.60
   6 -13  -1   37.60    3.40
  -6 -13   1   42.20    6.00
   6 -13  -1   37.20    5.30
   6  13   1   34.50    4.60
  -6 -13   1   32.60    4.60
   6 -13  -1   37.30    5.50
   6  13   1   42.20    3.70
   6  13   1   31.20    4.20
   6 -13  -1   36.60    5.10
   7 -13   1  134.69    6.90
   7 -13   1  135.09    6.40
   7  13  -1  136.29    7.20
  -7 -13  -1  146.09    7.80
   7  13  -1  129.69    6.70
   7  13  -1  132.49    6.40
  -7 -13   1  156.38    8.10
   7  13   1  150.78    7.10
   7  13   1  158.58    6.60
   7 -13  -1  159.78    7.30
  -7 -13   1  147.69    6.90
   7  13   1  146.19    6.90
  -8 -13  -1   99.59    5.60
   8  13  -1   98.29    5.50
   8  13  -1  111.29    5.30
   8  13  -1  100.19    5.60
   8 -13   1  105.29    6.30
  -8 -13  -1  103.19    5.50
   8 -13  -1  109.19    5.30
  -8 -13   1  105.69    5.60
   8  13   1  112.19    5.30
  -8 -13   1  112.19    5.60
   8  13   1  106.39    5.70
   8  13   1  115.09    5.70
   9  13  -1  175.58    7.10
   9  13  -1  178.58    7.40
   9 -13   1  174.38    7.00
  -9 -13  -1  182.48    6.70
   9  13  -1  179.88    7.20
   9  13   1  172.88    7.90
   9  13   1  170.88    7.00
   9  13   1  164.48    7.30
   9 -13  -1  177.08    7.00
  -9 -13   1  173.78    6.70
   0 -14  -1  948.91   27.50
   0 -14   1 1001.40   27.60
   0  14   1  995.10   27.40
   0 -14   1  906.31   28.20
   0 -14  -1  957.60   28.40
   0 -14  -1  982.10   27.50
   0  14  -1  967.20   27.30
   0 -14   1  994.10   27.60
   1 -14   1  468.95   15.30
  -1 -14  -1  490.95   15.30
   1  14  -1  477.25   15.20
  -1 -14  -1  454.95   15.30
   1  14  -1  452.05   15.40
   1 -14   1  469.75   15.30
  -1  14   1  479.25   15.30
  -1 -14  -1  457.25   15.30
   1 -14   1  466.75   15.30
  -1  14   1  462.25   15.20
   1 -14  -1  462.35   15.10
  -1  14  -1  470.65   15.20
   1  14   1  478.45   15.30
  -1  14  -1  476.35   15.30
   1 -14  -1  473.45   15.30
   1 -14  -1  472.65   15.40
  -1 -14   1  467.35   15.40
  -1 -14   1  463.85   15.10
  -1 -14   1  475.45   15.30
   1  14   1  475.55   15.10
   2 -14   1 1506.95   40.70
   2  14  -1 1519.75   40.60
  -2 -14  -1 1438.76   40.20
   2 -14   1 1515.75   40.80
   2  14  -1 1488.85   40.50
  -2 -14  -1 1421.36   40.60
  -2 -14  -1 1501.55   40.30
   2 -14   1 1468.25   46.60
   2 -14   1 1521.45   40.70
  -2 -14   1 1551.34   40.50
  -2 -14   1 1485.85   40.60
   2  14   1 1568.14   40.70
   2 -14  -1 1514.65   40.70
   2  14   1 1489.95   40.60
  -2 -14   1 1493.55   40.30
   2 -14  -1 1567.64   40.80
   2 -14  -1 1521.05   40.70
   2 -14  -1 1492.65   46.60
   3 -14   1  203.38    9.10
   3 -14   1  202.58    8.80
   3  14  -1  200.38    8.80
   3 -14   1  213.68    9.10
  -3 -14  -1  208.48    9.20
   3 -14   1  207.68    9.00
  -3 -14  -1  207.78    9.10
  -3 -14  -1  204.48    9.90
   3  14  -1  208.98    9.00
  -3 -14  -1  203.08    9.10
  -3 -14   1  232.58    9.20
   3  14   1  229.18    9.10
   3 -14  -1  232.18    9.10
  -3 -14   1  224.08    9.40
   3 -14  -1  225.38    9.20
   3 -14  -1  229.98    9.20
   3 -14  -1  225.68    9.10
   3  14   1  232.28    9.30
  -3 -14   1  225.58    9.40
  -4 -14  -1   44.30    5.70
   4 -14   1   50.89    4.80
   4  14  -1   49.40    4.60
  -4 -14  -1   52.09    5.20
   4 -14   1   50.69    5.20
   4  14  -1   48.90    4.80
   4 -14   1   45.20    5.00
  -4 -14   1   48.00    5.30
   4 -14  -1   44.30    4.80
   4  14   1   46.50    4.50
   4  14   1   51.49    4.90
   4 -14  -1   51.79    4.10
  -4 -14   1   45.40    6.50
   4 -14  -1   54.69    5.20
   4 -14  -1   46.80    4.80
   5 -14   1  410.76   14.50
   5  14  -1  412.96   13.80
   5 -14   1  392.36   13.70
   5 -14   1  408.86   13.80
   5 -14   1  402.56   13.70
   5  14  -1  398.56   13.60
  -5 -14  -1  409.46   14.00
  -5 -14  -1  410.06   14.00
   5  14  -1  408.56   14.70
  -5 -14   1  419.76   14.00
   5  14   1  429.86   13.90
   5  14   1  405.86   13.70
   5 -14  -1  415.36   13.80
   5 -14  -1  431.46   13.90
   5 -14  -1  403.86   13.70
   5 -14  -1  419.06   14.70
   5  14   1  421.86   14.60
  -5 -14   1  420.46   14.00
   6 -14   1   75.89    6.10
   6 -14   1   75.79    5.80
   6  14  -1   73.89    5.30
   6  14  -1   74.59    5.10
   6  14  -1   74.29    5.00
   6  14   1   77.99    5.30
   6 -14  -1   81.69    4.70
   6 -14  -1   80.09    6.00
  -6 -14   1   81.59    6.10
   6  14   1   75.99    5.10
   6  14   1   84.29    5.10
   7 -14   1   43.60    4.30
  -7 -14  -1   38.80    4.10
  -7 -14  -1   40.20    5.40
   7 -14   1   39.30    3.30
   7  14  -1   34.90    3.80
   7  14  -1   41.60    4.00
   7  14  -1   37.30    4.10
   7 -14  -1   20.30    5.40
   7  14   1   29.10    3.70
   7  14   1   33.00    4.00
   7  14   1   31.90    3.80
   7 -14  -1   28.60    3.30
  -7 -14   1   23.80    4.20
   7 -14  -1   36.70    5.00
  -8 -14  -1  281.17    9.50
   8  14  -1  284.77    9.40
   8  14  -1  289.37    9.40
   8  14  -1  282.07   10.30
   8  14   1  280.87    9.40
  -8 -14   1  275.97    9.50
   8  14   1  276.77    9.30
   8  14   1  268.87   10.20
   9 -14   1  109.29    5.00
   9  14  -1  102.29    5.50
  -9 -14  -1   96.59    4.70
   9  14  -1  101.39    5.70
  -9 -14   1  103.59    4.90
   9  14   1  108.69    5.60
   9  14   1  115.39    6.00
   9 -14  -1  116.59    5.10
   0 -15  -1  332.27   12.10
   0  15  -1  331.27   11.80
   0 -15   1  324.17   11.90
   0  15   1  330.67   11.70
   0 -15  -1  340.97   12.00
   0 -15  -1  338.67   12.00
   0  15   1  341.97   12.00
   0  15  -1  333.67   11.80
   0 -15   1  335.57   12.10
   0 -15   1  334.07   11.90
   1  15  -1  528.75   16.70
  -1  15   1  526.15   16.60
   1  15  -1  531.95   16.70
   1 -15   1  524.95   16.80
  -1 -15  -1  534.15   17.00
   1 -15   1  521.85   16.80
  -1 -15  -1  529.15   16.70
  -1  15   1  531.75   16.70
  -1 -15  -1  541.85   16.70
   1 -15   1  539.85   16.90
  -1  15  -1  527.25   16.60
   1  15   1  534.55   16.70
   1 -15  -1  521.45   16.70
  -1 -15   1  547.35   17.00
   1 -15  -1  524.85   16.80
  -1 -15   1  533.55   16.70
   1  15   1  529.45   16.70
  -1 -15   1  536.75   16.70
   1 -15  -1  535.65   16.90
  -1  15  -1  531.45   16.70
  -2 -15  -1  355.56   12.40
   2 -15   1  347.17   12.50
   2  15  -1  340.07   12.40
  -2 -15  -1  347.57   12.60
   2 -15   1  353.26   12.70
  -2 -15  -1  357.86   12.30
   2  15  -1  363.66   12.50
   2 -15   1  339.37   12.60
   2 -15  -1  364.66   12.60
  -2 -15   1  371.16   12.80
  -2 -15   1  362.46   12.40
   2  15   1  361.46   12.40
   2 -15  -1  368.66   12.80
  -2 -15   1  369.56   12.40
   2 -15  -1  359.46   12.60
   2  15   1  380.16   12.60
   3 -15   1   15.10    3.80
   3 -15   1   14.00    4.00
   3  15  -1   12.00    3.70
   3 -15   1   10.10    2.70
   3 -15   1   16.40    3.70
  -3 -15  -1   16.10    4.30
  -3 -15  -1    9.00    3.10
   3  15  -1   14.70    4.10
  -3 -15   1   17.10    4.50
   3 -15  -1   14.00    4.20
  -3 -15   1   15.80    5.10
   3 -15  -1   12.90    4.10
   3  15   1   17.10    3.80
   3 -15  -1   21.20    3.90
  -3 -15   1   21.60    5.50
   3 -15  -1   16.30    3.90
   3  15   1   13.80    4.00
   4 -15   1    7.30    2.30
  -4 -15  -1   11.90    3.40
   4 -15   1    7.00    3.10
   4  15  -1    6.30    2.30
  -4 -15  -1    9.30    2.50
   4  15  -1    6.20    2.20
   4 -15   1    8.90    2.40
   4 -15   1    8.50    2.50
   4 -15  -1   11.60    3.80
   4 -15  -1   14.40    3.90
   4  15   1   13.90    3.80
  -4 -15   1   15.10    4.40
   4 -15  -1   16.70    4.20
   4 -15  -1    9.50    3.20
   5  15  -1  177.38    7.70
  -5 -15  -1  196.08    8.20
   5 -15   1  163.88    7.80
   5 -15   1  176.68    7.80
   5 -15   1  171.38    7.70
   5  15  -1  181.68    7.70
   5 -15   1  178.48    7.60
   5 -15  -1  179.18    7.80
   5  15   1  173.78    7.60
   5 -15  -1  178.38    8.00
   5  15   1  174.98    7.60
  -5 -15   1  168.58    8.60
   5 -15  -1  176.48    7.70
   5 -15  -1  168.48    8.00
   6 -15   1  247.38    9.50
  -6 -15  -1  266.47    9.80
   6  15  -1  251.27    9.40
  -6 -15  -1  250.37    9.70
   6 -15   1  260.67   10.00
   6 -15   1  251.47    9.70
   6 -15   1  260.77    9.50
   6  15   1  273.17    9.60
   6 -15  -1  277.57   10.10
  -6 -15   1  278.27   10.10
  -6 -15   1  277.37   10.00
   6 -15  -1  271.57    9.60
   7 -15   1  422.46   12.90
   7  15  -1  412.36   12.50
   7  15  -1  401.16   12.40
  -7 -15  -1  384.86   12.50
   7 -15   1  413.16   12.40
   7 -15   1  406.36   13.80
   7  15   1  392.66   12.40
   7 -15  -1  402.66   12.80
   7 -15  -1  394.96   12.60
   7 -15  -1  403.46   13.80
  -7 -15   1  369.86   12.50
   7  15   1  388.06   12.40
   8  15  -1   97.59    4.70
  -8 -15  -1   93.59    4.80
   8 -15   1  101.29    5.00
  -8 -15   1  101.49    5.20
   8  15   1  100.09    4.80
   8 -15  -1  100.89    5.00
   0 -16  -1    5.50    2.10
   0 -16   1    5.60    2.20
   0  16  -1    7.20    2.70
   0 -16   1    6.60    2.20
   0 -16   1    9.30    2.40
   0  16   1    6.10    2.50
   0  16  -1    5.60    2.50
   0  16   1    6.50    2.50
   0 -16  -1    6.10    2.30
   0 -16  -1   11.00    3.80
   1 -16   1   25.70    4.10
  -1 -16  -1   25.20    4.10
   1 -16   1   27.00    4.20
  -1 -16  -1   29.40    4.30
   1  16  -1   22.50    4.10
   1  16  -1   21.80    4.10
   1 -16   1   22.40    3.90
  -1  16   1   24.20    5.80
  -1  16   1   26.80    5.40
  -1 -16  -1   26.50    4.30
   1  16   1   31.80    4.40
  -1  16  -1   18.40    3.80
  -1 -16   1   33.20    4.30
   1 -16  -1   31.10    4.10
   1  16   1   33.50    4.30
   1 -16  -1   25.60    4.30
   1 -16  -1   27.20    4.10
  -1 -16   1   27.70    4.10
  -1 -16   1   23.70    4.20
  -1  16  -1   38.50    5.80
  -2 -16  -1 1068.69   29.20
  -2 -16  -1 1073.99   29.30
  -2 -16  -1 1053.89   29.70
   2  16  -1 1040.20   29.50
   2 -16   1 1065.79   29.70
   2  16  -1 1045.90   29.40
   2 -16   1 1005.60   29.50
   2 -16   1 1058.79   29.60
  -2 -16   1 1093.99   29.30
   2 -16  -1 1045.60   29.60
  -2 -16   1 1077.99   29.30
   2 -16  -1 1055.49   29.60
   2  16   1 1062.99   29.50
   2  16   1 1068.59   29.60
  -2 -16   1 1061.79   29.60
   2 -16  -1 1042.00   29.60
   3  16  -1   64.99    4.80
  -3 -16  -1   68.59    5.30
  -3 -16  -1   61.19    5.80
   3 -16   1   65.89    5.10
   3 -16   1   62.59    4.90
   3  16  -1   65.59    4.90
   3 -16   1   59.89    4.90
   3 -16  -1   57.39    4.80
  -3 -16   1   55.39    5.50
   3 -16  -1   68.89    5.10
  -3 -16   1   59.79    5.10
   3  16   1   57.29    4.70
   3  16   1   60.69    4.70
   3 -16  -1   56.39    4.80
   4 -16   1  213.28    9.10
   4 -16   1  203.98    8.80
   4 -16   1  195.78    8.20
   4  16  -1  198.88    8.30
   4  16  -1  204.18    8.30
   4 -16  -1  207.68    8.40
   4  16   1  199.38    8.20
   4  16   1  207.88    8.30
   4 -16  -1  207.68    9.10
   4 -16  -1  208.78    8.90
   5  16  -1  313.37   10.90
   5 -16   1  331.97   11.90
  -5 -16  -1  331.97   11.20
   5 -16   1  337.87   11.10
   5 -16   1  320.47   11.10
   5 -16   1  318.37   10.90
   5 -16  -1  315.37   11.80
   5 -16  -1  316.87   10.90
   5 -16  -1  317.07   11.00
  -5 -16   1  319.47   11.00
   5 -16  -1  316.67   10.90
   5  16   1  311.67   10.90
   6  16  -1  252.77    9.00
  -6 -16  -1  248.78    9.10
   6  16  -1  249.48    8.90
   6 -16   1  245.48    8.90
   6 -16   1  249.18    9.10
   6 -16  -1  267.97    9.20
   6  16   1  266.77    9.10
   6  16   1  260.67    9.10
   6 -16  -1  271.57    9.10
  -6 -16   1  250.07    9.30
   7  16  -1   34.50    3.30
   7 -16   1   30.30    4.70
   7 -16   1   37.70    3.80
   7 -16   1   42.10    4.00
   7  16  -1   34.90    3.20
   7 -16  -1   40.10    3.90
   7  16   1   40.80    3.30
   7 -16  -1   40.70    4.80
   7  16   1   38.60    3.30
   0  17   1   23.50    4.60
   0 -17   1   24.70    3.90
   0 -17  -1   27.70    4.00
   0 -17   1   19.40    3.80
   0  17   1   27.90    4.40
   0 -17   1   20.20    4.00
   0 -17  -1   27.10    3.80
   0  17  -1   20.50    4.40
   0  17  -1   22.90    5.00
   0 -17  -1   19.80    3.90
   1 -17   1   72.19    5.00
  -1 -17  -1   74.39    5.40
   1  17  -1   71.49    5.20
  -1 -17  -1   69.19    5.00
   1 -17   1   62.89    4.90
  -1 -17  -1   74.89    5.10
   1 -17   1   69.79    5.20
   1  17  -1   76.49    5.20
   1  17   1   86.19    5.50
  -1 -17   1   81.79    5.20
   1 -17  -1   77.49    5.20
   1 -17  -1   81.29    5.50
  -1 -17   1   80.89    5.40
   1  17   1   80.99    5.40
  -1 -17   1   83.19    5.50
   1 -17  -1   79.39    5.30
  -2 -17  -1  145.09    7.00
   2  17  -1  150.88    6.80
   2 -17   1  149.29    7.00
   2  17  -1  140.99    7.00
  -2 -17  -1  139.39    6.60
   2 -17   1  139.19    6.80
   2 -17   1  148.59    6.80
   2 -17  -1  148.29    6.90
  -2 -17   1  136.19    7.30
   2  17   1  144.39    6.80
   2  17   1  151.28    7.00
  -2 -17   1  143.59    7.40
   2 -17  -1  145.69    7.00
   2 -17  -1  154.88    6.90
  -2 -17   1  142.79    6.70
  -3 -17  -1   22.70    3.90
   3  17  -1   26.10    3.60
   3 -17   1   25.20    3.80
   3 -17   1   30.70    3.70
   3 -17   1   28.80    3.80
   3  17  -1   30.40    3.70
  -3 -17   1   26.00    4.00
   3 -17  -1   30.40    3.80
   3 -17  -1   31.50    3.70
   3  17   1   29.90    3.70
   3  17   1   28.20    3.80
   3 -17  -1   29.10    3.90
  -4 -17  -1  965.90   26.80
   4 -17   1  954.90   26.70
   4  17  -1  954.80   26.60
   4 -17   1  945.01   26.70
   4  17  -1  948.41   26.60
   4 -17   1  949.60   26.70
   4 -17  -1  970.40   26.80
   4 -17  -1  991.10   26.90
  -4 -17   1  967.90   26.70
   4 -17  -1  989.10   26.70
   4  17   1  976.60   26.80
   4  17   1  977.10   26.70
  -5 -17  -1  208.58    8.00
   5 -17   1  202.28    7.90
   5 -17   1  218.78    8.00
   5  17  -1  214.08    7.90
   5 -17   1  206.78    7.90
   5  17  -1  198.88    7.80
   5 -17  -1  221.18    8.00
   5  17   1  220.58    8.00
  -5 -17   1  211.08    8.10
   5 -17  -1  226.88    8.20
   5  17   1  219.38    8.00
   6 -17   1  348.37   10.60
   6  17  -1  338.47   10.70
   6  17  -1  333.57   10.60
   6 -17   1  340.47   10.60
  -6 -17  -1  330.37   10.70
   6  17   1  349.57   10.70
   6  17   1  341.47   10.60
   6 -17  -1  334.07   10.60
   0 -18  -1  163.98    7.00
   0 -18   1  156.58    7.10
   0 -18  -1  163.98    7.10
   0  18   1  158.88    7.20
   0  18   1  168.28    7.40
   0  18  -1  164.38    7.20
   0 -18   1  165.18    7.00
   0  18  -1  164.08    7.40
  -1 -18  -1  240.28    8.90
   1  18  -1  244.78    8.90
   1 -18   1  237.98    9.00
   1  18  -1  236.88    8.80
  -1 -18  -1  243.08    9.20
   1 -18   1  238.38    9.10
  -1 -18   1  262.17    9.30
   1  18   1  251.57    9.00
   1 -18  -1  252.57    9.30
   1 -18  -1  244.28    9.00
   1  18   1  248.88    8.90
  -1 -18   1  247.28    8.90
  -1 -18   1  250.27    8.90
   2  18  -1  399.26   12.60
   2 -18   1  380.56   12.70
  -2 -18  -1  392.16   12.90
  -2 -18  -1  386.96   12.30
   2 -18   1  389.06   12.80
   2  18  -1  390.26   12.60
   2 -18   1  389.86   12.70
   2  18   1  409.96   12.70
   2 -18  -1  404.76   12.90
  -2 -18   1  412.36   12.90
   2 -18  -1  399.06   12.80
   2 -18  -1  411.96   12.90
  -2 -18   1  417.56   12.40
   2  18   1  406.16   12.60
   3 -18   1    9.40    2.90
   3  18  -1    6.50    1.90
   3  18  -1    5.40    1.90
   3 -18   1    3.30    1.70
   3 -18   1    5.00    1.90
   3  18   1    1.90    1.60
   3 -18  -1    0.20    1.70
   3 -18  -1    1.00    1.60
   3  18   1    2.50    1.70
  -3 -18   1    4.40    1.90
  -4 -18  -1    4.70    1.90
   4 -18   1    5.40    1.70
   4 -18   1    7.90    2.90
   4  18  -1    4.60    1.70
   4 -18   1   12.10    2.80
   4  18  -1   10.10    2.80
   4 -18  -1    5.00    1.90
  -4 -18   1    1.20    2.00
   4  18   1    1.80    1.50
   4  18   1    3.60    1.70
   4 -18  -1    1.90    1.70
   5 -18   1  712.63   19.40
   5 -18   1  702.73   19.40
   5  18  -1  702.63   19.40
   5  18  -1  716.53   19.50
   5  18   1  696.43   19.50
   5 -18  -1  707.63   19.40
  -5 -18   1  688.33   19.20
   5 -18  -1  691.93   19.40
   5  18   1  709.53   19.50
   0 -19   1    3.90    1.70
   0 -19   1    1.90    1.60
   0 -19  -1    2.90    1.70
   0 -19  -1    1.50    1.80
  -1 -19  -1   74.69    4.40
   1 -19   1   78.79    4.40
   1  19  -1   73.89    4.50
  -1 -19  -1   70.89    4.50
   1 -19   1   76.59    4.40
   1  19  -1   73.39    5.00
  -1 -19   1   83.69    4.50
  -1 -19   1   78.59    4.50
   1  19   1   79.49    4.80
   1  19   1   72.49    4.50
   1 -19  -1   80.99    4.50
   1 -19  -1   82.99    4.50
   2 -19   1   37.60    3.40
   2  19  -1   41.40    3.60
   2 -19   1   39.40    3.40
   2  19  -1   35.60    3.50
  -2 -19  -1   37.20    3.40
   2  19   1   48.40    3.70
   2  19   1   51.79    3.70
  -2 -19   1   42.30    3.60
  -2 -19   1   47.60    4.50
   2 -19  -1   50.09    3.60
   2 -19  -1   52.99    3.60
  -3 -19  -1   62.09    4.00
   3  19  -1   56.49    3.80
   3  19  -1   60.59    3.90
   3 -19   1   58.89    3.80
   3  19   1   70.49    4.00
  -3 -19   1   78.29    4.30
   3 -19  -1   72.99    4.00
   3  19   1   70.39    4.00
   3 -19  -1   75.09    4.20
   4 -19   1  238.48    8.00
   4  19  -1  241.38    7.90
   4 -19   1  243.28    8.00
   4  19  -1  227.98    7.80
   4  19   1  246.78    7.90
   4 -19  -1  247.08    8.00
   4  19   1  238.48    7.80
  -4 -19   1  235.18    8.00
   4 -19  -1  237.68    8.40
   0 -20  -1  643.14   17.50
   0 -20   1  633.44   17.50
   0 -20  -1  636.44   18.00
   0 -20   1  654.33   18.00
  -1 -20  -1   64.19    3.70
   1 -20   1   62.99    3.60
  -1 -20  -1   54.29    4.00
   1 -20   1   58.29    3.70
   1 -20  -1   60.09    3.60
   1 -20  -1   56.89    3.60
  -1 -20   1   53.29    3.60
   2  20  -1   93.09    4.60
  -2 -20  -1   95.99    4.40
   2  20  -1   89.39    4.90
   2 -20   1   99.69    4.40
   2 -20   1  102.29    4.50
   2  20   1   94.59    4.50
   2  20   1   99.79    4.80
   2 -20  -1   98.29    4.50
   2 -20  -1   93.49    4.30
   0   0   2 4560.67  159.98
   0   0  -2 4576.12  159.88
   1   0  -2 1477.45   60.09
  -1   0   2 1609.24   60.89
  -2   0   2 4444.36  173.68
   2   0  -2 4505.85  175.38
   3   0  -2  582.44   23.50
   3   0   2  561.34   23.20
   4   0  -2 3569.44  142.09
   4   0   2 3747.23  141.99
   5   0   2 2241.38   85.99
   5   0  -2 2096.99   86.09
   6   0  -2 2452.25   97.09
   6   0   2 2385.56   96.59
  -7   0   2  687.03   21.30
  -7   0  -2  711.53   21.30
  -7   0  -2  703.43   21.20
  -7   0   2  702.53   21.30
  -8   0  -2  104.09    6.70
  -8   0  -2  108.89    6.80
  -8   0   2  104.49    6.90
  -9   0  -2    3.00    2.70
  -9   0   2   -0.10    2.70
  -9   0   2    1.60    2.90
  -9   0  -2    4.00    2.80
 -10   0   2  371.56   13.00
 -10   0   2  375.86   13.20
 -10   0  -2  375.46   12.90
 -10   0  -2  370.46   12.90
 -11   0   2  470.15   14.90
 -11   0  -2  466.25   14.40
 -11   0   2  464.85   14.60
 -11   0  -2  456.35   14.50
 -12   0   2  125.39    5.70
 -12   0  -2  134.19    6.20
 -12   0  -2  121.39    5.80
   0  -1   2 2772.42  105.39
   0   1   2 2783.82  106.69
   0  -1  -2 2723.73  106.49
   0   1  -2 2607.24  105.49
  -1   1   2 1938.21   77.59
   1   1  -2 2068.19   77.09
   1  -1  -2 1971.60   77.79
  -2   1   2 1672.73   62.99
   2   1  -2 1621.44   63.09
   2  -1   2 1571.14   63.19
   2  -1  -2 1613.34   62.89
   3  -1   2 2882.11  110.69
  -3   1   2 2964.90  111.19
   3   1  -2 2920.01  111.19
   3  -1  -2 2686.23  110.89
   4  -1   2 2805.82  110.89
   4   1  -2 2743.73  111.49
   4  -1  -2 2973.10  111.39
   4   1   2 2888.81  111.39
   5   1  -2  762.12   33.00
   5  -1   2  768.62   32.60
   5   1   2  808.82   33.00
   5  -1  -2  766.72   32.70
   6   1  -2  792.32   35.40
   6  -1   2  805.82   34.70
   6   1   2  792.62   35.30
   6  -1  -2  821.32   35.10
  -7  -1  -2  130.29    7.00
  -7   1   2  118.09    7.70
  -7   1   2  127.99    7.40
  -7   1  -2  127.09    7.70
  -7  -1   2  124.79    6.80
  -7   1  -2  125.99    8.00
  -7  -1   2  123.09    7.30
  -8  -1  -2  524.15   18.60
  -8   1   2  564.74   18.00
  -8  -1  -2  560.14   17.60
  -8   1  -2  569.54   17.90
  -8   1  -2  556.44   17.70
  -8  -1   2  559.44   17.90
  -9   1   2  491.35   16.20
  -9  -1  -2  528.25   16.50
  -9  -1  -2  513.75   16.30
  -9   1   2  514.55   16.60
  -9  -1   2  488.15   16.50
  -9  -1   2  470.05   16.20
  -9   1  -2  469.75   16.00
  -9   1  -2  494.15   16.30
 -10   1   2   21.00    4.70
 -10  -1  -2   22.40    4.20
 -10   1   2   19.50    4.80
 -10   1  -2   25.40    4.80
 -10   1  -2   27.70    4.80
 -10  -1   2   19.40    4.50
 -10  -1   2   16.80    4.30
 -11   1   2    8.00    2.40
 -11  -1  -2    5.30    2.30
 -11   1   2   15.90    4.30
 -11  -1  -2    7.50    2.30
 -11  -1   2   12.70    3.60
 -11   1  -2    6.60    2.80
 -11  -1   2    8.60    2.40
 -11   1  -2    8.20    2.70
 -12  -1  -2   10.50    3.70
 -12   1   2    5.20    2.40
 -12  -1   2    4.20    2.00
 -12  -1   2    8.00    3.00
   0  -2  -2 5813.02  227.48
   0   2   2 5897.01  227.58
   1  -2   2   50.69    2.20
  -1   2   2   46.90    2.70
  -1   2  -2   59.39    2.20
   1  -2  -2   55.59    2.80
   2   2  -2 3285.57  126.49
   2  -2   2 3152.18  124.89
  -2   2   2 3137.09  125.49
   2  -2  -2 3284.57  126.09
  -3   2   2 5796.22  220.78
   3   2  -2 5725.03  217.28
   3  -2   2 5384.06  217.68
   3  -2  -2 5571.84  220.68
   4   2  -2 1319.87   51.69
   4  -2   2 1215.68   49.80
   4  -2  -2 1239.18   50.19
   5  -2   2  667.93   28.20
   5   2  -2  686.93   29.40
   5   2   2  678.63   29.20
   5  -2  -2  657.33   28.50
   6  -2   2  175.68   10.50
   6   2  -2  191.78   12.30
   6  -2  -2  157.58   10.90
   6   2   2  157.78   11.80
  -7   2   2  817.92   24.10
  -7  -2  -2  837.72   23.80
  -7  -2  -2  829.72   23.80
  -7   2   2  797.62   24.80
  -7   2  -2  770.62   23.90
  -7  -2   2  790.12   23.80
  -7  -2   2  785.62   23.80
  -8  -2  -2  450.35   15.40
  -8   2   2  457.45   15.90
  -8  -2   2  476.25   15.80
  -8   2  -2  480.05   15.90
  -8   2  -2  472.75   15.80
  -8  -2   2  495.55   16.00
  -9   2   2  297.17   12.00
  -9  -2  -2  297.57   11.70
  -9  -2  -2  301.87   11.70
  -9   2   2  289.77   11.80
  -9  -2   2  353.36   12.30
  -9  -2   2  346.27   12.20
  -9   2  -2  347.17   12.10
  -9   2  -2  346.37   12.30
 -10   2   2  110.09    7.00
 -10   2   2  114.69    6.70
 -10  -2  -2  116.39    6.50
 -10  -2  -2  116.09    6.40
 -10  -2   2  118.09    6.60
 -10   2  -2  121.09    7.00
 -10  -2   2  115.69    6.60
 -10   2  -2  113.29    6.90
 -11   2   2  328.87   11.50
 -11  -2  -2  336.47   11.50
 -11  -2  -2  340.87   11.40
 -11   2  -2  332.47   11.50
 -11  -2   2  350.56   11.70
 -11  -2   2  343.97   11.50
 -12  -2  -2  150.78    5.80
 -12   2   2  143.79    6.50
 -12  -2   2  141.19    5.70
 -12  -2   2  142.19    6.00
   0  -3  -210991.36  384.96
   0   3   210985.56  385.86
  -1   3   2   24.30    2.00
   1  -3  -2   29.70    2.00
  -1   3  -2   33.10    1.50
  -2   3   2  963.30   39.30
   2  -3   2  926.31   38.50
   2  -3  -2 1033.30   39.20
  -2   3  -2 1052.09   38.70
   3   3  -2  423.36   18.30
  -3   3   2  444.56   18.10
   3  -3   2  443.76   17.30
   3  -3  -2  391.96   17.70
   4   3  -2 1521.75   61.19
  -4   3   2 1501.75   60.79
   4  -3   2 1496.45   59.89
   4  -3  -2 1589.74   60.59
   5   3  -2   46.30    5.50
   5  -3   2   46.90    4.30
   5  -3  -2   49.50    5.00
   5   3   2   50.29    5.50
  -6  -3  -2 1299.47   37.40
   6  -3   2 1298.37   55.29
   6  -3  -2 1382.66   56.39
   6   3   2 1407.26   57.79
  -6  -3   2 1423.56   37.70
  -7   3   2  719.43   21.80
  -7  -3  -2  723.43   21.40
  -7  -3  -2  740.03   21.50
  -7  -3   2  711.23   21.40
  -7   3  -2  694.93   21.80
  -7  -3   2  669.23   21.30
  -8  -3  -2  250.77   10.10
  -8   3   2  253.47   11.20
  -8  -3  -2  244.48   10.00
  -8  -3   2  246.68   10.10
  -8   3  -2  238.68   10.60
  -8  -3   2  259.27   10.20
  -9   3   2   74.89    7.00
  -9  -3  -2   72.19    5.60
  -9   3   2   67.09    6.30
  -9  -3  -2   63.99    5.60
  -9  -3   2   61.59    5.30
  -9   3  -2   69.79    6.70
  -9  -3   2   59.29    5.60
 -10  -3  -2   72.09    5.40
 -10   3   2   66.09    5.70
 -10  -3  -2   76.89    5.30
  10   3  -2   73.29    4.80
 -10  -3   2   69.39    5.40
 -10  -3   2   74.89    5.50
 -11  -3  -2  162.88    7.00
 -11  -3  -2  171.08    7.20
 -11   3   2  157.78    7.30
 -11  -3   2  162.98    7.10
 -11  -3   2  163.18    7.10
 -12  -3  -2  325.57   10.20
 -12  -3   2  322.87   10.40
 -12  -3   2  341.37   10.30
   0   4   2 10095.9  353.77
  -1   4   2 5781.22  223.28
   1  -4  -2 5603.64  223.28
   1   4   2 6004.30  224.08
  -1   4  -2 5460.45  220.78
   2  -4   2   13.90    1.20
  -2   4   2   14.00    1.80
   3  -4   2 1080.79   43.00
   3   4  -2 1114.99   44.40
   3  -4  -2 1106.69   43.70
  -4   4   2  564.14   24.80
   4   4  -2  588.84   25.40
   4  -4   2  586.64   23.80
   4  -4  -2  589.44   24.50
   5  -4   2  666.93   28.10
   5   4  -2  681.53   30.10
   5   4   2  678.63   30.20
   5  -4  -2  684.23   29.00
  -6  -4  -2  148.39    7.10
   6  -4  -2  132.69   10.70
  -6  -4   2  129.99    6.90
  -7  -4  -2 1066.09   31.10
  -7   4   2 1133.49   32.00
  -7  -4  -2 1083.29   31.40
  -7  -4  -2 1120.29   31.60
  -7  -4   2 1119.49   31.70
  -7  -4   2 1156.88   31.80
  -8  -4  -2  698.33   21.00
  -8   4   2  690.63   21.20
  -8   4  -2  643.54   21.50
  -8  -4   2  696.03   21.10
  -9  -4  -2  156.68    7.60
  -9  -4  -2  155.98    7.60
   9   4  -2  158.48    6.80
  -9   4   2  160.48    8.50
  -9  -4   2  146.49    7.70
  -9  -4   2  137.89    7.40
 -10  -4  -2   91.89    5.70
 -10  -4  -2   87.99    5.60
  10   4  -2   93.79    4.80
 -10  -4   2   87.79    5.70
 -10  -4   2   86.59    5.70
  10   4   2   86.69    5.20
 -11  -4  -2  260.97    9.30
 -11   4   2  248.88    9.60
 -11  -4  -2  268.87    9.30
 -11  -4   2  245.78    9.20
  11   4   2  250.57    9.20
 -11  -4   2  245.18    9.20
 -12  -4  -2   21.40    2.70
 -12  -4  -2   20.20    3.10
 -12  -4   2   17.20    2.80
 -12  -4   2   21.10    2.60
   0   5  -2  110.59    3.80
   0   5   2  110.79    3.90
  -1   5   2  360.65   12.50
  -1   5  -2  315.86   11.10
   1  -5  -2  360.06   12.20
  -2   5   2   14.40    2.10
   2  -5   2   15.80    1.30
  -3   5   2  197.68    9.70
   3  -5   2  205.88    8.60
   3  -5  -2  194.68    9.30
  -3   5  -2  198.38    8.70
   4   5  -2 2551.80   89.59
  -4   5   2 2556.22   89.79
   4  -5   2 2558.31   89.49
   4  -5  -2 2555.72   89.29
   5  -5   2  298.17   13.50
   5   5  -2  294.27   10.00
   5   5  -2  295.37   15.90
   5  -5  -2  296.67   14.50
   6   5  -2  173.58    6.80
  -6  -5  -2  165.58    7.70
  -6  -5  -2  171.78    8.40
  -6  -5   2  184.48    8.20
  -6  -5   2  189.68    8.50
  -7  -5  -2  739.13   22.00
  -7   5   2  710.93   22.40
   7   5  -2  718.93   22.90
  -7  -5  -2  716.73   21.80
  -7  -5  -2  707.23   21.90
  -7  -5   2  759.82   22.20
  -7  -5   2  744.83   22.10
  -8   5   2   20.60    5.90
  -8  -5  -2    8.00    2.50
  -8  -5  -2   15.30    4.10
   8   5  -2   12.80    3.10
   8   5   2   17.00    3.30
  -8  -5   2   14.60    4.50
  -8  -5   2   13.90    4.00
   9   5  -2    6.30    1.80
  -9  -5  -2    4.70    2.60
  -9   5   2    5.80    3.50
  -9  -5  -2    4.80    2.30
  -9  -5   2    6.70    2.70
   9   5   2    7.10    2.00
  -9  -5   2    5.90    2.50
 -10  -5  -2   30.70    4.20
 -10   5   2   32.50    5.80
 -10  -5  -2   27.80    4.10
  10   5  -2   34.90    3.30
  10   5   2   32.20    3.60
 -10  -5   2   31.40    4.20
 -10  -5   2   33.70    4.00
 -11  -5  -2  123.29    5.90
 -11  -5  -2  127.59    5.80
  11   5   2  122.69    5.50
 -11  -5   2  124.29    6.00
 -11  -5   2  117.49    5.90
 -12  -5  -2  250.57    8.20
 -12  -5   2  264.17    8.30
   0   6   2  356.36   12.47
   0   6  -2  356.46   12.45
   1  -6  -2 2472.65   98.49
  -1   6  -2 2447.16   97.89
   1   6   2 2684.63   99.09
  -2   6   2  885.81   34.60
   2  -6  -2  820.02   34.20
  -2   6  -2  853.21   33.50
   3  -6   2   40.40    2.70
   3   6  -2   37.50    2.60
  -3   6   2   36.50    3.80
   3  -6  -2   37.90    3.30
  -3   6  -2   38.20    2.80
   3   6   2   37.90    2.70
   4   6  -2  239.88    8.50
  -4   6   2  242.58   12.50
   4   6  -2  241.48   13.00
   4  -6   2  249.18   10.70
   4   6   2  244.48    8.50
  -5  -6  -2  157.58    7.40
   5   6  -2  157.08    5.90
   5   6   2  138.69    5.80
   5  -6  -2  142.69    9.30
  -6  -6  -2  142.79    8.40
  -6   6   2  130.49    9.10
  -6  -6  -2  132.79    6.80
  -6  -6  -2  140.69    7.40
  -6  -6   2  133.99    7.00
   6   6   2  128.19    5.70
  -6  -6   2  120.89    7.20
  -7   6   2    6.80    4.10
  -7  -6  -2    7.80    2.80
  -7  -6  -2   11.60    4.30
   7   6  -2    7.30    2.50
  -7  -6  -2   11.80    4.20
  -7  -6   2    4.80    2.70
  -7  -6   2    4.60    2.60
   7   6   2    8.00    2.80
  -8   6   2  687.73   21.10
   8   6  -2  709.33   21.60
  -8  -6  -2  701.23   20.80
  -8  -6  -2  678.93   20.70
   8   6   2  625.44   21.40
  -8  -6   2  631.24   20.60
  -8  -6   2  639.24   20.50
  -9  -6  -2  401.96   13.80
  -9   6   2  396.26   14.30
  -9  -6  -2  425.56   14.00
   9   6  -2  428.76   14.00
  -9  -6   2  385.76   13.80
   9   6   2  392.06   13.80
  -9  -6   2  389.96   13.90
 -10  -6  -2  318.07   11.10
  10   6  -2  318.17   11.00
  10   6   2  285.97   10.80
 -10  -6   2  301.67   11.00
 -11  -6  -2   60.19    4.20
 -11  -6  -2   62.59    4.30
  11   6  -2   68.59    4.00
 -11  -6   2   74.69    4.50
  11   6   2   69.39    4.00
  11  -6  -2   79.69    4.80
 -11  -6   2   75.69    4.40
   0   7  -2  158.45    5.45
   0   7   2  158.50    5.45
  -1   7   2  790.32   35.50
   1   7  -2  858.01   35.60
  -1   7  -2  934.61   34.90
   1   7   2  923.91   36.10
   2  -7   2  271.57    9.50
   2   7  -2  270.27    9.60
  -2   7   2  294.27   13.10
  -2   7  -2  281.37   11.90
   2  -7  -2  275.37   12.60
   2  -7  -2  273.77    9.50
   2   7   2  283.77   14.10
  -3   7   2 1424.86   57.19
   3   7  -2 1412.46   43.20
   3  -7   2 1357.96   43.10
   3   7   2 1417.16   43.20
   3  -7  -2 1461.05   43.20
  -3   7  -2 1452.35   55.69
   3  -7  -2 1447.56   56.59
   4   7  -2 3456.55  133.59
   4   7  -2 3489.75  100.79
   4  -7   2 3166.68  100.39
   4  -7  -2 3425.76  100.59
   4   7   2 3360.76  100.79
   4  -7  -2 3378.86  131.79
  -5  -7  -2  745.63   21.80
   5   7  -2  746.53   23.30
   5  -7  -2  749.42   23.10
   5   7   2  738.03   23.20
  -5  -7   2  712.13   21.80
  -6  -7  -2  222.88   10.00
  -6  -7  -2  232.38    9.20
   6   7  -2  226.28    8.40
  -6  -7  -2  216.28    9.50
   6   7   2  233.58    8.50
  -6  -7   2  231.28    9.40
  -6  -7   2  228.28    9.70
  -7  -7  -2  246.18   10.00
  -7  -7  -2  236.88    9.70
   7   7  -2  247.98    9.10
  -7  -7  -2  248.58   11.10
   7   7   2  245.88    9.10
  -7  -7   2  237.78   10.00
  -7  -7   2  246.38    9.80
  -8  -7  -2  260.27   10.30
   8   7  -2  247.48    9.50
  -8  -7  -2  242.88   10.10
  -8  -7   2  262.47   10.20
   8   7   2  258.57    9.60
   8  -7  -2  252.97    9.60
  -8  -7   2  269.47   10.50
   9   7  -2  154.88    6.90
  -9  -7  -2  161.58    7.70
  -9  -7  -2  155.18    7.70
   9  -7  -2  175.38    7.00
  -9  -7   2  176.68    8.00
   9   7   2  167.78    6.90
  -9  -7   2  168.58    7.80
  10   7  -2   31.70    3.00
 -10  -7  -2   27.20    3.90
  10   7   2   28.40    2.90
 -10  -7   2   24.60    3.60
  10  -7  -2   27.90    3.60
  11   7  -2  421.86   14.30
 -11  -7  -2  440.06   13.30
 -11  -7  -2  454.35   13.50
  11   7   2  436.26   14.40
 -11  -7   2  441.26   13.30
  11  -7  -2  424.96   14.40
 -11  -7   2  434.06   13.40
   0   8   2   43.09    1.50
   0   8  -2   43.69    1.50
   1  -8   2  638.03   22.40
  -1   8   2  577.43   20.00
   1   8  -2  577.13   20.00
   1  -8  -2  577.33   20.50
  -1   8  -2  638.22   22.20
   2   8  -2  217.17    8.70
  -2   8   2  213.37    8.30
   2  -8   2  215.88    8.50
   2   8   2  197.48    8.70
   2   8   2  191.38    8.60
  -2   8  -2  198.68    8.60
   2  -8  -2  194.58    8.40
   3   8  -2 1023.30   31.50
   3  -8   2  976.20   31.30
   3  -8  -2 1028.40   31.30
   3  -8  -2 1002.80   41.30
   3   8   2 1045.60   31.40
  -4  -8  -2  980.70   28.90
   4   8  -2  953.60   43.90
   4   8  -2 1088.49   31.90
   4  -8   2 1061.79   31.60
   4  -8  -2 1028.20   31.60
   4   8   2 1044.30   31.80
   4  -8  -2 1010.10   42.10
   5   8  -2  485.76   16.20
  -5  -8  -2  465.96   16.50
  -5  -8  -2  466.06   16.90
   5  -8   2  456.45   16.10
  -5  -8  -2  465.76   16.20
   5   8   2  466.06   16.90
  -5  -8   2  485.06   16.00
  -5  -8   2  485.96   16.40
   5   8   2  466.66   16.20
   6   8  -2  408.56   13.50
  -6  -8  -2  413.16   13.90
   6   8  -2  392.46   14.40
   6  -8   2  405.56   13.30
  -6  -8  -2  395.66   13.30
  -6  -8  -2  403.46   13.70
   6   8   2  366.86   13.40
  -6  -8   2  373.56   13.30
   6   8   2  379.16   13.40
   6  -8  -2  375.96   13.20
  -6  -8   2  377.06   13.60
   7   8  -2  213.28    8.40
   7   8  -2  209.28    9.70
   7  -8   2  217.48    8.30
  -7  -8  -2  212.08    9.10
  -7  -8  -2  208.98   10.30
  -7  -8  -2  203.78    8.90
  -7  -8   2  215.78    9.40
  -7  -8   2  206.38    8.90
   7  -8  -2  218.38    8.30
   7   8   2  209.58    8.30
   8   8  -2  308.37   11.80
  -8  -8  -2  327.37   11.80
  -8  -8  -2  321.87   11.70
  -8  -8   2  317.27   11.90
  -8  -8   2  316.17   11.70
   8   8   2  299.97   11.80
  -9  -8  -2  224.18    9.40
   9  -8   2  234.98    8.90
   9   8  -2  235.98    9.10
  -9  -8  -2  239.38    9.50
  -9  -8   2  236.08    9.50
  -9  -8   2  242.48    9.50
   9   8   2  236.88    9.10
   9  -8  -2  241.98    8.90
  10  -8   2  323.07   12.30
 -10  -8  -2  355.96   11.90
  10   8  -2  345.97   12.20
 -10  -8  -2  354.56   11.80
 -10  -8   2  357.76   11.90
  10   8   2  359.06   12.20
 -10  -8   2  345.27   11.80
  10  -8  -2  362.86   12.20
  11  -8   2   76.89    5.30
  11   8  -2   83.09    4.20
 -11  -8  -2   93.19    4.50
 -11  -8  -2   86.19    4.20
  11   8   2   86.49    4.20
 -11  -8   2   84.59    4.40
 -11  -8   2   82.29    4.30
  11  -8  -2   80.39    4.80
   0   9   2   27.40    5.30
   0  -9  -2   22.00    3.40
   0   9  -2   22.90    4.10
   1  -9   2 1311.47   37.90
   1   9   2 1199.28   50.79
   1   9   2 1153.78   37.70
  -1   9  -2 1265.57   49.20
   2  -9   2  556.04   18.50
   2   9  -2  556.34   18.60
   2   9   2  620.54   18.70
   3  -9   2  200.78    8.00
   3   9  -2  204.08    8.20
   3   9   2  240.58    8.30
   3  -9  -2  235.28    8.20
  -4  -9  -2 2113.69   54.89
   4   9  -2 2193.58   62.09
  -4  -9  -2 2156.38   53.69
  -4  -9   2 1874.01   53.39
   4  -9  -2 1905.51   53.29
   4  -9  -2 2066.19   61.89
  -4  -9   2 1974.60   54.59
   4   9   2 2015.30   53.19
   4   9   2 2125.39   62.09
  -5  -9  -2   31.40    4.50
  -5  -9  -2   31.00    5.90
   5   9  -2   33.80    2.90
   5   9  -2   38.10    6.20
  -5  -9  -2   26.80    5.60
   5   9   2   27.30    2.80
  -5  -9   2   31.70    6.00
  -5  -9   2   28.30    4.80
  -5  -9   2   23.90    4.60
   5   9   2   20.80    6.40
   5   9   2   23.80    5.00
   5  -9  -2   27.10    2.70
  -6  -9  -2   33.90    4.50
  -6  -9  -2   46.90    6.10
   6   9  -2   29.20    5.30
  -6  -9  -2   33.50    5.10
   6  -9   2   39.80    3.30
   6   9  -2   44.40    6.70
   6   9  -2   33.10    3.10
   6   9   2   30.00    5.50
   6   9   2   39.20    3.10
   6   9   2   49.90    6.40
   6  -9  -2   42.70    3.20
  -6  -9   2   45.00    5.70
   7   9  -2  686.03   22.50
   7   9  -2  680.43   21.00
   7  -9   2  688.13   22.20
   7   9  -2  690.43   20.50
  -7  -9  -2  707.53   21.40
  -7  -9  -2  695.13   21.00
  -7  -9  -2  716.93   21.20
   7   9   2  678.23   20.50
   7  -9  -2  672.73   22.20
  -7  -9   2  683.33   21.00
   7   9   2  652.73   22.40
  -7  -9   2  685.43   21.10
   8   9  -2  378.46   13.10
  -8  -9  -2  379.06   13.10
  -8  -9  -2  373.86   13.00
   8  -9   2  384.96   13.00
  -8  -9   2  351.16   12.90
   8  -9  -2  370.96   12.90
  -8  -9   2  365.36   13.00
   8   9   2  362.76   13.10
  -9  -9  -2   66.99    5.00
   9   9  -2   71.09    4.20
   9  -9   2   74.99    4.30
  -9  -9   2   75.69    5.10
   9   9   2   75.19    4.30
   9  -9  -2   71.09    4.20
 -10  -9  -2  100.79    5.40
 -10  -9  -2   95.89    5.00
  10  -9   2  100.29    4.90
  10   9  -2  100.99    4.80
 -10  -9   2  106.59    5.40
 -10  -9   2  108.89    5.40
  10   9   2  108.49    5.00
 -11  -9  -2   48.30    3.10
  11   9  -2   39.70    3.10
 -11  -9  -2   41.20    3.10
 -11  -9   2   48.90    3.30
 -11  -9   2   52.89    3.20
   0 -10   2  135.19    6.00
   0 -10  -2  133.29    6.50
   1  10  -2  423.16   20.60
  -1  10   2  406.56   20.80
   1  10  -2  487.65   14.40
  -1 -10  -2  432.36   13.90
   1 -10   2  440.46   14.30
   1 -10  -2  381.96   14.10
   1  10   2  420.86   13.70
   2  10  -2  136.09    5.90
   2 -10   2  120.69    7.20
   2 -10   2  135.29    5.60
  -2 -10  -2  126.49    6.80
   2  10  -2  119.69    6.60
   2  10   2  128.69    5.70
   2 -10  -2  125.19    6.80
  -2 -10   2  127.59    7.00
   2 -10  -2  132.19    5.60
   2  10   2  122.19    6.50
   3 -10   2  285.77   11.10
  -3 -10  -2  293.77   11.10
  -3 -10  -2  294.57   10.80
   3 -10   2  295.57   10.40
   3  10  -2  295.77   10.90
   3  10  -2  297.27   10.60
   3 -10  -2  290.07   10.40
   3  10   2  279.77   10.40
  -3 -10   2  326.47   11.90
  -3 -10   2  280.67   10.90
   3  10   2  297.17   10.60
   3 -10  -2  278.07   10.70
   4  10  -2  141.89    6.10
  -4 -10  -2  140.39    7.20
   4 -10   2  143.79    8.10
  -4 -10  -2  143.29    7.40
   4 -10   2  145.09    6.00
   4 -10   2  137.49    9.00
   4  10  -2  141.39    7.60
  -4 -10   2  133.49    8.20
   4  10   2  131.49    6.90
   4 -10  -2  126.99    7.30
   4  10   2  136.19    7.50
   4  10   2  132.09    5.90
   4 -10  -2  128.09    5.80
   4 -10  -2  116.99    8.30
  -4 -10   2  119.39    7.40
   5 -10   2  393.46   14.10
  -5 -10  -2  401.06   13.90
   5  10  -2  391.46   13.40
   5  10  -2  400.06   13.80
   5 -10   2  409.86   13.90
   5  10  -2  396.36   14.00
  -5 -10  -2  380.66   13.60
  -5 -10  -2  402.26   14.10
   5  10   2  412.06   13.50
   5 -10  -2  402.16   13.80
   5  10   2  406.56   13.70
  -5 -10   2  400.66   14.40
   5 -10  -2  415.16   13.90
   5  10   2  389.96   13.90
  -5 -10   2  404.16   13.70
  -5 -10   2  419.86   14.40
  -6 -10  -2  151.98    8.00
   6  10  -2  142.49    6.40
   6 -10   2  151.08    6.40
  -6 -10  -2  155.38    7.30
   6  10  -2  150.38    7.20
   6  10   2  129.39    6.20
   6 -10  -2  132.09    6.10
  -6 -10   2  135.69    7.20
   6  10   2  121.89    7.10
   7  10  -2   10.70    2.90
  -7 -10  -2   11.10    3.80
  -7 -10  -2   12.70    4.10
   7 -10   2    9.70    2.70
  -7 -10  -2    9.30    3.70
   7  10  -2    6.80    2.40
   7  10  -2   12.10    3.20
   7  10   2    7.80    2.80
  -7 -10   2    6.10    2.90
  -7 -10   2    7.40    2.90
   7  10   2   10.80    2.60
   7 -10  -2   12.10    2.60
   7  10   2    9.80    3.30
   8  10  -2  207.48    9.60
   8 -10   2  209.88    8.50
  -8 -10  -2  209.78    9.00
   8  10  -2  208.18    9.20
   8  10  -2  212.98    8.70
  -8 -10  -2  207.18    9.10
  -8 -10   2  241.38    9.20
   8  10   2  231.88    9.60
   8 -10  -2  236.98    8.70
  -8 -10   2  234.48    9.10
   8  10   2  237.88    8.90
  -9 -10  -2  110.99    5.90
   9 -10   2  114.79    5.30
   9  10  -2  111.79    5.30
   9  10   2  112.29    5.30
  -9 -10   2  115.79    5.90
 -10 -10  -2  262.27    9.10
 -10 -10  -2  268.37    9.40
 -10 -10   2  284.57    9.40
  10 -10  -2  285.17    9.90
 -10 -10   2  277.47    9.30
   0 -11   2  163.68    7.30
   0 -11   2  158.58    8.00
   0 -11   2  163.58    7.60
   0 -11  -2  166.68    7.30
   0 -11  -2  159.38    7.50
   0  11   2  173.08    7.50
   0  11  -2  168.18    7.60
   0 -11  -2  151.98    7.80
   1 -11   2  872.81   27.40
  -1 -11  -2  869.21   24.60
  -1 -11  -2  866.11   24.60
   1 -11   2  874.41   24.90
   1  11  -2  884.41   24.60
  -1 -11  -2  870.21   24.40
  -1  11   2  861.11   24.50
   1 -11   2  904.51   24.70
   1 -11  -2  896.41   27.50
  -1 -11   2  834.02   24.60
  -1 -11   2  863.81   24.60
   1 -11  -2  850.51   24.50
   1  11   2  883.01   24.40
  -1 -11   2  862.91   24.50
   1 -11  -2  862.31   24.70
  -1  11  -2  842.02   24.50
   1  11   2  849.61   24.50
   1 -11  -2  869.21   24.50
   2 -11   2   78.09    6.50
   2  11  -2   67.39    4.90
   2 -11   2   71.69    4.10
  -2 -11  -2   78.59    6.90
   2 -11   2   76.39    5.70
  -2 -11  -2   68.79    5.50
   2  11  -2   79.29    5.20
  -2 -11  -2   69.59    5.40
   2  11  -2   70.09    5.80
  -2 -11  -2   70.49    5.90
   2 -11  -2   67.79    6.00
   2 -11  -2   63.99    3.90
  -2 -11   2   57.59    5.90
  -2 -11   2   60.49    5.50
  -2 -11   2   62.09    5.30
   2 -11  -2   63.09    5.20
   2  11   2   65.99    4.60
   2  11   2   59.59    4.90
   2 -11  -2   65.09    5.40
   2  11   2   66.89    5.60
   3 -11   2 1318.77   34.80
   3  11  -2 1322.17   39.60
  -3 -11  -2 1293.37   35.50
   3  11  -2 1290.07   34.60
   3  11  -2 1310.67   34.70
   3 -11   2 1269.77   34.90
  -3 -11  -2 1254.97   34.40
  -3 -11  -2 1247.38   34.50
  -3 -11  -2 1308.17   34.80
   3 -11   2 1345.27   39.60
  -3 -11   2 1236.28   34.40
   3 -11  -2 1268.27   34.60
   3 -11  -2 1261.87   39.50
   3 -11  -2 1223.88   34.70
  -3 -11   2 1233.18   34.50
   3  11   2 1303.37   34.70
  -3 -11   2 1238.78   34.70
   3  11   2 1304.67   39.50
   3  11   2 1225.78   34.50
  -3 -11   2 1216.78   35.60
   4 -11   2  446.96   15.20
   4  11  -2  429.76   14.30
  -4 -11  -2  466.55   15.00
   4  11  -2  478.85   15.50
   4 -11   2  461.65   15.30
   4 -11   2  468.25   15.00
   4  11  -2  451.85   14.70
  -4 -11  -2  465.45   15.00
  -4 -11   2  431.26   14.90
   4 -11  -2  438.86   14.50
   4  11   2  425.06   14.40
   4  11   2  453.25   14.70
  -4 -11   2  436.46   15.00
   4  11   2  433.66   15.30
   4 -11  -2  434.96   15.20
   4 -11  -2  427.86   14.90
  -5 -11  -2  103.79    6.90
  -5 -11  -2  104.59    7.60
   5 -11   2   90.89    7.90
  -5 -11  -2   93.09    6.10
   5  11  -2  100.49    6.60
   5  11  -2   96.09    5.10
   5 -11   2   94.49    4.90
   5  11  -2   93.29    5.80
  -5 -11   2   91.89    7.60
   5  11   2   96.89    5.10
   5 -11  -2   89.19    7.00
   5 -11  -2   96.89    4.90
   5 -11  -2   89.19    7.00
   5  11   2   98.89    6.60
   5  11   2   94.69    5.90
  -5 -11   2   95.39    6.50
  -6 -11  -2   62.09    5.90
   6  11  -2   58.69    5.80
   6 -11   2   63.09    4.10
  -6 -11  -2   72.19    5.50
   6  11  -2   65.29    4.20
   6  11  -2   63.39    5.20
  -6 -11  -2   66.09    6.20
  -6 -11   2   67.89    7.60
   6 -11  -2   60.89    4.00
   6  11   2   63.79    4.10
  -6 -11   2   62.39    6.10
   6  11   2   63.49    5.90
  -6 -11   2   64.69    5.40
   6 -11  -2   65.09    6.60
   6  11   2   60.39    5.10
   7  11  -2   57.39    5.10
  -7 -11  -2   52.59    5.20
  -7 -11  -2   53.99    5.00
  -7 -11  -2   53.79    6.80
   7  11  -2   55.59    5.40
   7  11  -2   59.29    3.90
   7 -11   2   55.69    3.80
   7 -11  -2   48.10    6.60
   7  11   2   49.40    5.70
   7  11   2   57.89    5.10
   7  11   2   51.09    3.70
  -7 -11   2   52.99    5.20
  -7 -11   2   50.79    5.00
   7 -11  -2   54.29    3.70
   8  11  -2   57.19    3.80
   8 -11   2   58.69    3.80
   8  11  -2   67.29    5.20
  -8 -11  -2   51.79    4.80
  -8 -11  -2   64.09    4.90
  -8 -11   2   49.99    4.70
  -8 -11   2   54.69    4.90
   8 -11  -2   54.09    3.70
   8  11   2   51.59    3.70
   8  11   2   56.89    5.20
   9  11  -2  303.17   11.00
  -9 -11  -2  304.97   10.40
   9 -11   2  302.07   10.90
  -9 -11  -2  302.27   10.60
   9 -11  -2  318.17   11.10
  -9 -11   2  318.07   10.70
  -9 -11   2  318.67   10.60
   9  11   2  308.87   11.00
  10 -11   2  150.98    6.20
 -10 -11  -2  153.68    5.90
 -10 -11  -2  155.38    6.00
  10  11  -2  150.68    6.20
 -10 -11   2  144.89    5.80
 -10 -11   2  150.78    6.00
  10 -11  -2  146.99    6.20
  10  11   2  153.48    6.10
   0 -12   2  583.74   17.80
   0 -12  -2  601.64   17.80
   0 -12   2  557.64   17.80
   0  12   2  573.84   17.70
   0 -12  -2  567.34   17.60
   0  12  -2  597.34   17.70
   0 -12  -2  572.24   17.70
   0  12   2  585.34   17.60
   0 -12   2  607.34   17.80
   0  12  -2  580.04   17.80
  -1  12   2  533.55   16.90
  -1  12   2  562.74   16.90
   1  12  -2  552.24   16.80
  -1 -12  -2  560.34   17.00
  -1 -12  -2  542.15   16.80
   1 -12   2  536.05   16.80
   1 -12   2  571.04   17.00
   1  12  -2  546.35   16.90
  -1 -12  -2  560.44   16.70
   1 -12   2  545.85   17.10
  -1  12  -2  545.25   17.00
   1 -12  -2  535.85   16.80
  -1 -12   2  545.65   16.90
   1 -12  -2  525.05   18.10
   1  12   2  544.55   16.90
   1 -12  -2  529.35   16.80
  -1 -12   2  538.35   16.90
   1 -12  -2  538.85   16.70
   1  12   2  553.04   16.80
  -1  12  -2  542.45   17.10
  -1 -12   2  536.15   16.80
   2 -12   2  660.83   19.80
   2 -12   2  654.13   19.90
  -2 -12  -2  624.54   20.30
  -2 -12  -2  659.33   19.50
  -2 -12  -2  673.73   19.80
  -2 -12  -2  669.23   19.50
   2 -12   2  645.94   21.40
   2  12  -2  674.43   19.60
   2  12  -2  656.23   19.70
  -2 -12   2  646.04   19.50
   2 -12  -2  644.64   19.70
   2  12   2  653.63   19.50
   2 -12  -2  659.73   19.60
   2 -12  -2  674.73   19.70
   2 -12  -2  653.83   21.50
  -2 -12   2  662.33   19.50
  -2 -12   2  654.53   19.70
   2  12   2  654.53   19.60
   3  12  -2   11.70    3.90
   3 -12   2    7.70    2.90
  -3 -12  -2   10.20    3.30
   3  12  -2    8.70    2.70
   3 -12   2    9.40    2.40
  -3 -12  -2    4.00    2.50
  -3 -12  -2   10.00    3.30
  -3 -12  -2   18.30    4.90
   3  12  -2   15.20    3.50
   3 -12   2    7.10    2.40
  -3 -12   2    9.40    2.80
  -3 -12   2   14.70    3.40
   3  12   2    7.70    2.10
   3 -12  -2    9.00    2.50
  -3 -12   2   10.90    3.10
   3  12   2    8.70    3.20
   3 -12  -2   10.80    2.90
   3 -12  -2    9.90    2.40
   3  12   2   16.00    4.30
   3 -12  -2   12.20    4.30
  -4 -12  -2  817.72   24.30
   4 -12   2  823.02   26.70
   4 -12   2  850.91   24.30
   4  12  -2  814.42   24.00
  -4 -12  -2  793.72   24.40
   4 -12   2  828.42   24.30
   4  12  -2  852.51   26.80
   4  12  -2  822.12   24.00
   4  12   2  832.62   26.70
   4  12   2  838.42   24.10
   4 -12  -2  847.72   24.10
   4 -12  -2  831.62   26.70
   4 -12  -2  833.62   24.10
   4  12   2  842.12   24.20
   4 -12  -2  830.42   24.00
   5 -12   2   49.50    6.50
   5  12  -2   40.40    5.00
   5 -12   2   52.99    5.70
   5 -12   2   46.30    3.60
   5  12  -2   48.20    3.90
  -5 -12  -2   53.49    5.80
  -5 -12  -2   44.30    5.10
  -5 -12   2   56.09    6.60
   5 -12  -2   53.29    5.50
   5 -12  -2   56.09    3.90
   5  12   2   62.49    5.40
   5 -12  -2   51.19    5.60
   5  12   2   59.09    4.00
  -5 -12   2   68.69    5.80
   5  12   2   59.69    4.80
   5 -12  -2   56.09    6.00
  -6 -12  -2  157.18    8.00
   6  12  -2  143.79    7.10
   6 -12   2  144.29    8.20
  -6 -12  -2  143.69    7.40
  -6 -12  -2  146.19    7.90
   6  12  -2  144.19    7.30
   6 -12  -2  156.08    8.30
  -6 -12   2  147.89    7.30
  -6 -12   2  145.79    8.10
   6  12   2  138.89    7.00
  -6 -12   2  149.09    8.70
   6  12   2  146.09    7.50
   6 -12  -2  148.89    7.90
   6 -12  -2  145.79    7.70
  -7 -12  -2   33.10    4.60
  -7 -12  -2   25.10    4.20
   7  12  -2   24.00    3.00
   7 -12   2   25.70    2.90
  -7 -12  -2   21.70    5.70
   7  12  -2   23.40    4.30
   7  12  -2   21.60    4.40
   7  12   2   31.20    4.50
   7  12   2   27.80    4.20
  -7 -12   2   25.40    4.10
  -7 -12   2   31.20    4.70
   7  12   2   30.40    3.10
   7 -12  -2   25.20    5.70
   7 -12  -2   27.10    2.90
  -8 -12  -2  337.07   11.60
   8 -12   2  336.97   12.00
   8  12  -2  343.87   11.50
  -8 -12  -2  341.47   11.40
   8 -12   2  355.56   11.50
   8  12  -2  352.66   11.50
   8  12  -2  343.47   12.10
   8 -12  -2  334.87   12.10
   8  12   2  323.27   11.30
  -8 -12   2  318.57   11.30
   8  12   2  332.77   11.40
   8  12   2  331.77   12.00
  -8 -12   2  321.67   11.40
  -9 -12  -2    1.90    1.90
   9  12  -2   -0.70    2.80
  -9 -12  -2    3.10    1.80
   9  12  -2   -2.80    2.80
  -9 -12   2    1.90    1.90
  -9 -12   2   -2.30    1.90
  10  12  -2  398.66   13.60
 -10 -12  -2  422.66   11.90
  10 -12   2  406.36   13.60
 -10 -12   2  412.06   12.10
 -10 -12   2  419.26   11.90
  10 -12  -2  418.76   13.70
  10  12   2  410.86   13.60
   0 -13   2    4.20    2.40
   0  13   2    9.20    2.80
   0 -13   2    4.50    2.40
   0  13  -2    6.30    2.60
   0  13   2    5.30    2.40
   0 -13  -2    4.40    2.30
   0 -13  -2    5.60    2.10
   0 -13  -2    5.80    2.20
   0 -13   2   11.70    3.90
   0  13  -2    2.80    2.30
   1  13  -2 1112.99   30.90
   1 -13   2 1047.30   35.00
  -1  13   2 1092.29   30.70
  -1 -13  -2 1051.99   30.70
  -1 -13  -2 1089.29   30.70
  -1  13   2 1086.09   30.70
   1 -13   2 1084.09   31.00
   1  13  -2 1060.99   31.00
   1 -13  -2 1178.58   31.20
  -1  13  -2 1115.59   30.80
   1  13   2 1158.48   31.60
  -1 -13   2 1127.19   31.60
  -1 -13   2 1180.58   31.30
  -1  13  -2 1144.59   30.90
  -1 -13   2 1153.08   31.00
   1  13   2 1174.08   31.10
  -2 -13  -2  122.49    8.30
   2 -13   2  127.99    6.00
   2 -13   2  126.69    7.00
   2  13  -2  122.69    6.50
   2 -13   2  130.79    6.80
  -2 -13  -2  123.09    6.90
   2  13  -2  121.49    6.50
  -2 -13  -2  126.59    6.80
   2 -13   2  121.89    6.80
   2  13   2  117.29    6.50
   2  13   2  118.39    6.70
  -2 -13   2  110.79    6.60
   2 -13  -2  124.59    6.90
   2 -13  -2  118.49    6.80
   2 -13  -2  119.39    6.00
   2 -13  -2  120.29    6.50
  -3 -13  -2 1332.37   36.70
   3  13  -2 1355.56   36.60
  -3 -13  -2 1316.17   37.30
   3 -13   2 1324.37   41.70
   3 -13   2 1323.67   36.60
  -3 -13  -2 1334.97   36.10
  -3 -13   2 1362.76   36.20
   3 -13  -2 1347.17   36.50
   3 -13  -2 1343.67   36.50
  -3 -13   2 1344.27   36.60
  -3 -13   2 1342.07   36.20
   3 -13  -2 1364.76   41.90
   3  13   2 1315.17   36.50
   4 -13   2   88.29    6.00
   4  13  -2   73.79    5.30
   4  13  -2   83.59    5.90
   4 -13   2   81.29    4.70
   4  13  -2   80.69    5.50
   4 -13   2   82.09    6.20
  -4 -13  -2   82.09    6.20
  -4 -13  -2   85.59    6.00
   4 -13  -2   74.69    5.60
   4  13   2   80.19    5.20
   4  13   2   88.39    5.60
  -4 -13   2   83.79    7.00
   4 -13  -2   81.29    5.90
  -4 -13   2   79.89    6.20
   4 -13  -2   87.69    6.00
   4  13   2   89.59    6.00
  -5 -13  -2  271.17   10.40
   5 -13   2  273.27   10.30
   5 -13   2  280.17   10.60
   5  13  -2  271.37   10.30
  -5 -13  -2  272.27   10.70
   5  13  -2  268.97   10.30
   5  13  -2  265.87   10.20
   5 -13   2  276.17   10.80
   5 -13  -2  265.67   10.40
   5  13   2  254.07   10.20
  -5 -13   2  254.67   10.30
   5 -13  -2  258.27   10.30
   5  13   2  259.07   10.00
   5 -13  -2  257.17   10.20
   5  13   2  268.07   10.40
  -5 -13   2  258.87   10.80
  -6 -13  -2  401.36   13.60
   6 -13   2  401.46   13.80
   6 -13   2  401.36   13.70
   6  13  -2  398.06   13.50
   6  13  -2  396.26   14.20
   6  13  -2  392.76   13.40
   6 -13   2  400.76   14.20
  -6 -13  -2  411.36   13.90
   6  13   2  408.76   14.20
   6  13   2  400.06   13.50
   6 -13  -2  415.86   13.80
   6 -13  -2  402.16   13.50
   6  13   2  401.96   13.50
  -6 -13   2  410.76   14.10
  -6 -13   2  389.16   13.50
   6 -13  -2  425.46   13.70
   7  13  -2  180.08    7.60
   7 -13   2  179.68    7.90
  -7 -13  -2  181.98    8.50
   7  13  -2  176.58    7.70
   7  13  -2  182.08    7.90
   7 -13   2  174.28    7.60
   7  13   2  195.28    8.00
  -7 -13   2  194.98    8.00
   7 -13  -2  193.58    7.90
  -7 -13   2  206.28    8.70
   7  13   2  191.98    7.80
   7 -13  -2  203.38    8.60
   7  13   2  194.58    7.80
   8 -13   2   91.29    4.70
   8  13  -2   89.99    5.20
   8  13  -2   92.69    5.00
  -8 -13  -2   92.79    5.30
   8  13  -2   95.09    5.40
   8 -13   2   90.29    5.50
  -8 -13  -2   91.69    5.40
   8  13   2   95.19    5.30
   8 -13  -2   98.19    5.00
  -8 -13   2   92.59    5.50
   8  13   2   99.19    5.40
  -8 -13   2   99.79    5.30
   8  13   2  103.49    5.00
   9  13  -2  608.04   17.10
   9 -13   2  599.14   19.50
   9  13  -2  605.14   17.00
   9  13  -2  607.14   19.40
  -9 -13  -2  625.04   17.50
   9  13   2  588.84   19.40
   9 -13  -2  604.14   19.50
  -9 -13   2  602.14   17.30
   0 -14   2  766.22   22.40
   0 -14  -2  738.23   22.40
   0 -14   2  755.22   22.30
   0  14  -2  770.02   22.10
   0 -14   2  752.62   22.30
   0 -14  -2  773.22   22.30
   0 -14  -2  720.43   22.20
   0  14   2  762.82   22.10
  -1 -14  -2  190.08    8.30
  -1 -14  -2  190.48    8.30
  -1 -14  -2  199.58    8.70
   1  14  -2  194.68    8.40
   1  14  -2  197.78    8.50
   1 -14   2  202.98    8.60
  -1  14   2  196.78    8.80
   1 -14   2  192.98    8.60
   1 -14   2  194.98    8.60
  -1  14  -2  193.08    8.80
   1 -14  -2  196.78    8.50
  -1 -14   2  192.08    8.40
   1  14   2  188.38    8.30
  -1 -14   2  185.58    8.50
   1 -14  -2  200.68    8.60
  -1 -14   2  191.78    8.30
   1 -14  -2  196.18    8.30
  -1  14  -2  184.18    8.90
   1  14   2  200.58    8.40
   2 -14   2   50.89    5.10
   2  14  -2   49.60    4.90
  -2 -14  -2   48.90    5.10
   2 -14   2   52.99    4.90
   2  14  -2   49.30    4.80
  -2 -14  -2   49.90    5.10
   2 -14   2   57.59    4.70
  -2 -14  -2   42.70    5.00
   2 -14   2   53.19    5.30
   2  14   2   62.19    5.30
  -2 -14   2   49.40    5.20
   2 -14  -2   66.39    5.10
   2 -14  -2   52.59    5.10
  -2 -14   2   63.59    5.30
   2  14   2   64.79    5.10
   2 -14  -2   61.39    4.90
  -2 -14   2   60.39    5.20
   3  14  -2  560.24   17.00
   3  14  -2  561.74   17.00
   3 -14   2  554.04   17.20
  -3 -14  -2  545.85   17.30
  -3 -14  -2  550.74   17.50
   3 -14   2  547.45   17.10
   3 -14   2  553.44   17.20
   3 -14  -2  521.65   18.20
   3 -14  -2  516.25   16.90
  -3 -14   2  530.55   16.70
   3  14   2  527.85   17.00
  -3 -14   2  529.25   16.70
   3 -14  -2  527.15   17.00
   3  14   2  543.05   16.90
  -3 -14   2  502.35   16.80
   3 -14  -2  520.55   16.90
   4  14  -2  137.49    7.00
   4 -14   2  129.99    7.00
  -4 -14  -2  133.19    7.50
  -4 -14  -2  131.59    7.40
   4 -14   2  134.69    7.00
   4 -14   2  126.89    7.20
   4  14  -2  134.39    7.00
   4 -14   2  122.89    6.50
   4 -14  -2  139.99    7.00
   4  14   2  152.78    7.10
  -4 -14   2  150.08    7.60
   4 -14  -2  144.09    7.40
   4 -14  -2  151.28    7.20
   4 -14  -2  149.49    6.90
   4  14   2  149.99    7.30
   5 -14   2   93.19    6.00
   5 -14   2   84.59    5.70
   5  14  -2   83.19    5.50
   5  14  -2   92.69    5.90
  -5 -14  -2   86.99    6.00
   5 -14   2   85.99    6.00
   5  14  -2   89.79    5.80
   5 -14   2   89.79    4.90
  -5 -14  -2   85.19    6.10
   5  14   2   82.39    5.50
   5 -14  -2   82.59    5.70
   5  14   2   84.39    5.50
  -5 -14   2   82.39    6.30
  -5 -14   2   87.79    6.40
   5 -14  -2   83.59    5.90
   5 -14  -2   81.49    5.90
   5 -14  -2   81.19    4.90
   5  14   2   83.79    5.60
   6  14  -2  116.89    6.20
   6 -14   2  117.89    5.80
   6 -14   2  112.29    7.10
   6 -14   2  123.79    6.60
   6  14  -2  115.89    6.30
   6  14  -2  112.19    6.10
   6 -14   2  112.69    6.70
  -6 -14   2  117.69    6.70
   6  14   2  134.69    6.50
   6  14   2  132.29    6.50
   6 -14  -2  135.29    6.20
  -6 -14   2  134.59    7.40
   6  14   2  134.19    6.20
  -7 -14  -2   27.20    4.00
   7  14  -2   27.40    3.50
   7 -14   2   28.30    4.20
  -7 -14  -2   37.70    5.10
   7  14  -2   35.70    4.10
   7  14  -2   27.70    3.80
   7  14   2   36.00    3.80
   7  14   2   40.40    4.00
  -7 -14   2   27.90    4.30
   7 -14  -2   22.70    5.10
   7 -14  -2   39.60    3.50
   7  14   2   43.40    3.90
   7 -14  -2   33.80    5.40
   8  14  -2   48.90    3.80
  -8 -14  -2   48.00    3.80
   8  14  -2   48.90    4.00
   8  14  -2   56.69    4.60
   8  14   2   48.60    4.10
   8  14   2   47.50    4.00
   8  14   2   37.10    4.00
  -8 -14   2   45.20    4.20
   9  14  -2   10.50    2.50
  -9 -14  -2   11.90    2.50
   9 -14   2   16.50    2.90
  -9 -14   2   10.30    3.60
   0  15   2   85.99    5.90
   0 -15   2   88.19    5.80
   0  15   2   88.09    5.70
   0 -15  -2   86.29    5.70
   0  15  -2   86.79    5.80
   0 -15   2   85.89    5.80
   0 -15  -2   82.79    5.60
   0  15  -2   88.49    6.00
   0 -15  -2   84.99    5.80
   0 -15   2   89.69    5.90
   1  15  -2  284.67   10.40
   1  15  -2  291.77   10.40
   1 -15   2  272.37   10.40
  -1  15   2  274.57   10.50
   1 -15   2  282.17   10.50
  -1 -15  -2  289.27   10.70
  -1 -15  -2  281.17   10.30
  -1  15   2  279.57   10.50
   1 -15   2  276.17   10.50
  -1 -15  -2  281.77   10.30
  -1  15  -2  253.67   10.40
   1  15   2  257.17   10.10
  -1 -15   2  253.97   10.30
   1 -15  -2  265.67   10.40
   1 -15  -2  254.07   10.20
  -1 -15   2  256.07   10.20
   1  15   2  261.37   10.20
   1 -15  -2  252.87   10.20
  -1 -15   2  259.57   10.20
  -1  15  -2  257.57   10.50
   2 -15   2  279.87   10.60
   2  15  -2  280.97   10.50
  -2 -15  -2  269.47   10.30
  -2 -15  -2  270.47   10.60
   2 -15   2  277.07   10.60
  -2 -15  -2  271.07   10.30
   2 -15   2  272.17   10.60
   2  15  -2  270.07   10.30
   2 -15  -2  277.57   10.60
  -2 -15   2  277.57   10.60
   2 -15  -2  284.27   10.70
   2 -15  -2  275.67   10.50
  -2 -15   2  287.37   10.50
   2  15   2  285.67   10.40
   2  15   2  280.07   10.50
  -2 -15   2  279.47   10.50
   3 -15   2  184.48    8.50
   3 -15   2  188.48    8.40
   3 -15   2  177.98    8.50
   3 -15   2  180.78    8.40
   3  15  -2  181.88    8.20
  -3 -15  -2  178.58    8.50
   3  15  -2  182.08    8.40
  -3 -15  -2  193.28    8.70
   3  15   2  215.48    8.70
   3  15   2  211.08    8.60
  -3 -15   2  213.28    9.10
  -3 -15   2  214.88    8.70
   3 -15  -2  206.58    8.60
   3 -15  -2  206.28    8.70
   3 -15  -2  218.58    8.80
  -3 -15   2  209.38    8.80
   3 -15  -2  209.78    8.60
  -4 -15  -2  436.96   14.60
  -4 -15  -2  435.26   14.60
   4  15  -2  440.26   14.30
   4 -15   2  454.25   14.50
   4 -15   2  429.86   14.40
   4 -15   2  446.06   15.40
   4  15  -2  449.06   14.40
   4 -15   2  439.96   14.30
   4  15   2  427.46   14.30
   4 -15  -2  428.96   15.30
  -4 -15   2  429.66   14.40
   4 -15  -2  430.36   14.30
   4  15   2  422.96   14.10
   4 -15  -2  423.26   14.20
   4 -15  -2  437.96   14.40
  -5 -15  -2  126.69    7.10
   5 -15   2  124.49    6.90
   5 -15   2  133.09    6.50
   5 -15   2  131.99    6.90
   5  15  -2  129.89    6.60
   5  15  -2  127.29    6.70
   5  15   2  157.88    7.00
   5 -15  -2  153.08    7.30
   5 -15  -2  154.78    7.20
   5 -15  -2  158.38    6.80
   5  15   2  152.68    6.80
   6 -15   2  752.52   21.30
   6 -15   2  729.43   21.30
   6 -15   2  740.63   21.30
   6 -15   2  725.43   24.10
  -6 -15  -2  738.13   21.40
   6  15  -2  732.83   21.30
  -6 -15  -2  734.03   21.60
   6  15   2  741.93   21.40
   6 -15  -2  752.72   21.20
   6  15   2  736.03   21.70
  -6 -15   2  755.72   21.80
   6 -15  -2  759.72   24.20
   6 -15  -2  774.12   21.50
  -7 -15  -2    5.40    2.20
   7  15  -2    5.90    1.80
   7 -15   2    6.50    2.10
  -7 -15  -2    5.00    2.70
   7 -15   2    5.60    1.80
   7  15  -2    8.30    2.90
   7 -15  -2    4.90    2.70
   7 -15  -2    8.20    2.70
  -7 -15   2    0.30    2.80
   7  15   2    4.90    1.80
   7  15   2    6.00    1.90
   8 -15   2    7.60    2.80
  -8 -15  -2    7.70    2.80
   8  15  -2   11.50    2.70
   8 -15  -2   10.60    2.90
   0  16   2    7.00    2.40
   0 -16  -2    2.70    2.10
   0  16   2    7.70    2.60
   0 -16  -2    6.60    2.20
   0  16  -2    7.10    2.70
   0 -16   2    6.80    2.20
   0 -16   2    7.90    2.60
   0  16  -2    8.50    2.60
   0 -16  -2    7.50    2.40
   0 -16   2    6.90    2.20
   1  16  -2  152.28    7.10
   1  16  -2  156.48    7.40
  -1  16   2  143.59    7.70
   1 -16   2  143.49    7.30
  -1 -16  -2  146.79    7.30
   1 -16   2  142.49    7.30
  -1 -16  -2  153.28    7.20
  -1  16   2  149.88    8.00
  -1 -16  -2  150.48    7.20
   1 -16   2  144.69    7.20
  -1 -16   2  151.18    7.20
  -1  16  -2  140.39    8.20
  -1  16  -2  157.48    8.00
  -1 -16   2  153.58    7.20
   1  16   2  146.79    7.20
   1  16   2  156.28    7.20
   1 -16  -2  152.68    7.30
  -1 -16   2  146.29    7.40
   1 -16  -2  146.59    7.20
   1 -16  -2  145.69    7.20
   2 -16   2  210.28    8.80
  -2 -16  -2  206.38    8.90
   2  16  -2  202.58    8.50
   2 -16   2  205.88    8.70
   2  16  -2  204.98    8.50
   2 -16   2  207.38    8.80
  -2 -16   2  209.78    8.50
   2 -16  -2  211.48    8.70
  -2 -16   2  208.28    8.70
  -2 -16   2  206.18    8.80
   2  16   2  211.78    8.70
   2 -16  -2  201.78    8.80
   2 -16  -2  207.08    8.60
   2  16   2  209.48    8.70
  -3 -16  -2  495.25   15.60
  -3 -16  -2  483.75   16.20
   3  16  -2  493.75   15.90
   3  16  -2  490.95   15.90
   3 -16   2  489.25   16.00
   3 -16   2  500.85   16.10
   3 -16   2  482.05   16.00
   3 -16  -2  516.35   16.20
  -3 -16   2  533.95   16.00
  -3 -16   2  534.75   16.20
   3 -16  -2  542.35   16.30
   3 -16  -2  533.55   16.20
   3  16   2  516.45   16.10
   3  16   2  533.45   16.20
   4 -16   2  122.79    6.50
   4  16  -2  119.99    6.10
   4  16  -2  123.49    6.20
   4 -16   2  111.89    6.40
   4 -16   2  118.89    6.20
   4  16   2  120.99    6.20
   4 -16  -2  122.29    6.30
   4  16   2  116.79    6.20
   4 -16  -2  124.99    6.70
  -5 -16  -2  135.29    6.40
   5 -16   2  124.59    6.00
   5 -16   2  124.99    6.10
   5 -16   2  124.29    6.10
   5  16  -2  124.69    6.00
   5 -16   2  121.19    6.10
   5 -16  -2  113.89    6.10
   5 -16  -2  123.89    6.10
   5  16   2  107.29    5.80
  -5 -16   2  112.39    6.30
   5 -16  -2  110.69    5.90
  -6 -16  -2  341.27   11.10
   6 -16   2  348.27   11.10
   6  16  -2  336.67   10.90
   6 -16   2  348.97   11.00
   6 -16   2  346.77   11.10
   6  16  -2  333.37   11.00
   6  16   2  325.77   10.90
   6  16   2  326.07   10.90
   6 -16  -2  318.27   10.90
   6 -16  -2  336.57   11.00
   7  16  -2  449.06   13.50
   7 -16   2  449.86   13.80
   7  16  -2  449.76   13.50
   7 -16   2  452.75   15.40
   7  16   2  477.85   13.60
   7  16   2  479.95   13.60
   7 -16  -2  474.45   15.60
   7 -16  -2  473.85   13.80
   0  17   2  220.58    8.60
   0 -17   2  212.98    8.90
   0 -17  -2  218.68    8.70
   0 -17  -2  220.58    8.90
   0 -17  -2  221.58    8.70
   0 -17   2  224.58    8.80
   0  17   2  219.48    9.10
   0  17  -2  215.98    8.70
   0 -17   2  210.78    8.70
   1  17  -2  406.66   13.80
   1 -17   2  412.36   14.00
  -1 -17  -2  399.76   14.10
   1 -17   2  419.56   14.00
   1  17  -2  423.06   13.80
   1 -17   2  416.46   14.00
   1  17   2  455.45   14.00
   1 -17  -2  442.56   14.10
  -1 -17   2  457.35   14.00
  -1 -17   2  456.95   14.10
   1 -17  -2  454.25   14.40
   1  17   2  447.56   14.10
   1 -17  -2  437.16   14.10
  -1 -17   2  457.45   14.40
   2  17  -2  212.18    8.40
   2 -17   2  216.58    8.70
  -2 -17  -2  213.78    8.80
   2 -17   2  215.88    8.70
   2 -17   2  209.98    8.60
  -2 -17  -2  211.38    8.40
   2  17   2  220.08    8.90
   2 -17  -2  220.38    8.70
   2  17   2  222.18    8.60
   2 -17  -2  214.48    8.90
  -2 -17   2  225.98    8.50
   2 -17  -2  216.78    8.60
  -2 -17   2  223.58    8.50
   3  17  -2  137.39    6.40
   3 -17   2  134.49    6.60
   3 -17   2  133.49    6.60
   3 -17   2  144.99    6.70
  -3 -17  -2  135.79    6.70
   3  17  -2  140.29    6.40
   3  17   2  142.59    6.50
   3 -17  -2  137.79    6.70
   3  17   2  146.19    6.50
  -3 -17   2  148.99    6.80
   3 -17  -2  140.19    6.60
   3 -17  -2  144.19    6.70
   4 -17   2   77.59    4.80
  -4 -17  -2   89.09    5.10
   4  17  -2   80.29    4.80
   4 -17   2   79.19    4.90
   4 -17   2   82.79    4.90
   4  17  -2   82.39    4.80
   4  17   2   84.29    4.90
   4  17   2   83.19    4.90
  -4 -17   2   82.19    5.20
   4 -17  -2   79.19    5.00
   4 -17  -2   82.09    4.90
   5 -17   2   93.89    5.00
   5 -17   2  101.09    5.20
   5 -17   2  105.89    5.30
  -5 -17  -2   98.19    5.30
   5  17  -2  103.49    5.10
   5  17  -2  102.29    5.10
   5 -17  -2  103.79    5.30
  -5 -17   2   91.69    5.60
   5  17   2  104.39    5.10
   5  17   2   98.19    5.10
   5 -17  -2  107.29    5.40
   6  17  -2  226.38    7.80
   6 -17   2  236.08    8.00
   6  17  -2  229.38    7.90
   6 -17   2  240.08    8.10
   6  17   2  229.68    7.90
   6 -17  -2  216.68    7.90
   6 -17  -2  228.18    7.90
   6  17   2  224.88    7.90
   0 -18  -2  405.96   13.20
   0  18   2  410.46   12.80
   0 -18   2  409.36   13.00
   0 -18   2  415.66   13.20
   0  18  -2  396.76   12.90
   0  18  -2  411.16   12.80
   0  18   2  408.06   12.80
   1  18  -2   56.19    4.50
  -1 -18  -2   59.09    4.40
  -1 -18  -2   62.69    4.50
   1 -18   2   58.59    4.30
   1 -18   2   55.69    4.40
   1  18  -2   52.59    4.40
   1  18   2   57.69    4.40
  -1 -18   2   54.59    4.20
  -1 -18   2   54.39    4.40
   1 -18  -2   50.49    4.30
  -1 -18   2   55.59    4.30
   1  18   2   54.09    4.40
   1 -18  -2   47.50    4.20
   2  18  -2   25.30    3.60
   2 -18   2   19.50    3.10
   2 -18   2   15.80    3.20
  -2 -18  -2   22.20    4.10
   2  18  -2   18.10    3.40
   2 -18   2   21.40    3.30
  -2 -18  -2   14.90    3.50
   2  18   2   11.40    3.30
   2 -18  -2   14.60    3.20
   2  18   2   22.60    3.40
  -2 -18   2   24.10    4.00
   2 -18  -2   19.80    3.30
  -2 -18   2   17.20    3.40
   3 -18   2  100.29    5.30
   3 -18   2  102.99    5.20
   3 -18   2  106.59    5.40
  -3 -18  -2  109.99    5.50
   3  18  -2  102.49    5.20
   3  18  -2   97.99    5.20
   3  18   2  107.09    5.20
   3  18   2   99.79    5.20
   3 -18  -2  105.69    5.40
  -3 -18   2  101.69    5.30
   3 -18  -2  104.79    5.20
   4 -18   2  336.77   10.70
   4  18  -2  333.07   10.60
   4  18  -2  319.97   10.50
   4 -18   2  336.87   10.70
  -4 -18  -2  330.27   10.70
   4 -18   2  326.17   10.60
  -4 -18   2  319.77   10.50
   4 -18  -2  321.67   10.50
   4 -18  -2  330.97   10.60
   4  18   2  319.97   10.50
   4  18   2  327.47   10.50
   5  18  -2   95.79    4.60
   5 -18   2   99.69    4.70
   5  18  -2   90.49    4.50
  -5 -18  -2   91.29    5.00
   5 -18   2   99.49    4.80
   5  18   2  101.19    4.60
   5  18   2   94.59    4.50
   5 -18  -2   94.49    4.60
   0 -19  -2   89.59    4.90
   0 -19   2   94.59    4.90
   0 -19   2   93.99    4.80
   0 -19  -2   85.39    4.70
   1  19  -2  454.05   13.70
  -1 -19  -2  467.25   13.70
   1 -19   2  464.95   14.10
   1 -19   2  447.46   13.90
  -1 -19  -2  458.95   14.10
   1  19  -2  446.66   13.50
   1 -19   2  462.05   13.90
   1  19   2  476.15   13.80
  -1 -19   2  474.85   14.10
   1  19   2  480.25   13.80
  -1 -19   2  489.25   13.80
   1 -19  -2  472.15   14.20
   1 -19  -2  471.85   13.90
   2 -19   2   94.69    4.70
  -2 -19  -2   94.89    4.80
   2  19  -2   85.99    4.60
   2  19  -2   90.89    4.80
   2 -19   2   91.19    4.70
   2 -19   2   93.19    4.70
  -2 -19   2   82.89    5.10
   2 -19  -2   88.99    4.60
   2  19   2   88.29    4.70
  -2 -19   2   82.49    4.70
   2 -19  -2   90.89    4.70
   2  19   2   87.99    4.60
   3 -19   2   33.10    3.20
  -3 -19  -2   41.30    3.40
   3 -19   2   37.50    3.20
   3  19  -2   32.60    3.10
   3  19  -2   38.50    3.30
   3 -19   2   35.40    3.30
   3 -19  -2   30.70    3.10
   3 -19  -2   38.80    3.30
  -3 -19   2   39.10    3.50
   3  19   2   37.70    3.10
   3  19   2   35.20    3.20
   4  19  -2  294.07    9.30
   4 -19   2  284.17    9.30
   4 -19   2  302.67    9.40
   4  19  -2  280.97    9.20
   4  19   2  311.27    9.30
  -4 -19   2  287.77    9.30
   4 -19  -2  319.27    9.50
   4  19   2  307.67    9.30
   0 -20   2  181.58    6.40
   0 -20  -2  181.68    6.70
   0 -20   2  189.98    6.70
   0 -20  -2  177.78    6.40
  -1 -20  -2  340.17   10.50
   1 -20   2  347.37   10.60
   1 -20   2  356.36   10.40
  -1 -20  -2  344.77   10.10
   1 -20  -2  334.27   10.30
   1 -20  -2  343.77   10.50
  -1 -20   2  340.17   10.40
  -1 -20   2  338.77   10.50
   2  20  -2   50.09    3.80
  -2 -20  -2   52.39    3.30
   2 -20   2   52.99    3.30
   2  20  -2   48.20    4.20
   2 -20   2   55.99    3.30
   2  20   2   40.90    4.00
   2 -20  -2   47.50    3.30
   2 -20  -2   52.19    3.20
   2  20   2   43.10    3.50
  -2 -20   2   41.80    3.60
   0   0   3   -1.00    0.40
  -1   0   3   75.89    4.00
   1   0  -3   72.99    3.90
   2   0  -3  784.12   32.00
  -2   0   3  823.62   32.10
   3   0  -3  722.91   25.30
   4   0   3  217.68   10.50
   4   0  -3  226.88   10.90
   5   0   3 1409.16   54.89
   5   0  -3 1304.17   55.09
   6   0  -3 3494.15  138.49
   6   0   3 3515.45  138.09
  -7   0   3   23.10    4.70
  -7   0  -3   21.10    5.10
  -7   0  -3   26.60    5.40
  -7   0  -3   31.50    6.50
  -7   0   3   21.30    5.20
  -8   0   3 1556.84   42.60
  -8   0  -3 1571.64   42.30
  -8   0  -3 1515.35   42.50
  -9   0   3  210.58    9.50
  -9   0   3  215.48    9.50
  -9   0  -3  211.58    9.10
  -9   0  -3  220.08    9.40
 -10   0  -3   21.30    4.50
 -10   0  -3   23.20    4.40
 -10   0   3   25.80    4.50
 -10   0   3   25.00    4.60
 -11   0   3    1.80    2.40
 -11   0  -3    0.90    2.30
 -11   0   3    4.70    2.30
 -11   0  -3    4.50    2.50
 -12   0   3  628.54   18.20
 -12   0  -3  607.34   17.20
 -12   0   3  620.54   17.30
   0   1   3 1375.46   53.69
   0  -1   3 1435.56   54.69
   0  -1  -3 1299.97   53.89
   0   1  -3 1441.56   53.99
   1  -1   3 3488.45  133.69
   1   1  -3 3416.36  135.89
  -1   1   3 3405.06  135.29
   1   1   3 3517.35  135.89
   1  -1  -3 3455.95  135.89
  -1  -1   3 3512.95  136.39
   2   1  -3 5800.62  227.08
  -2   1   3 5874.01  226.58
   2  -1  -3 5664.83  226.08
   3  -1   3 3273.27  130.99
   3   1  -3 3392.06  131.19
   3  -1  -3 3489.35  132.69
   4  -1   3  995.90   38.20
   4   1   3  902.71   38.50
   4  -1  -3  951.00   38.60
   5   1  -3 1258.27   50.49
   5  -1  -3 1250.37   50.19
   5   1   3 1179.98   50.09
   6   1  -3 1587.44   65.69
   6  -1   3 1628.24   64.69
   6  -1  -3 1557.84   65.29
   6   1   3 1587.24   65.29
  -7   1   3 1629.74   43.60
  -7   1   3 1542.05   43.10
  -7  -1  -3 1631.54   43.20
  -7  -1  -3 1561.64   42.30
  -7  -1   3 1586.74   43.10
  -7   1  -3 1565.04   43.10
  -7  -1   3 1547.95   43.30
  -7   1  -3 1558.14   42.80
  -8   1   3   22.90    5.60
  -8  -1  -3   24.80    4.80
  -8   1  -3   27.50    5.30
  -8  -1   3   24.50    4.90
  -8   1  -3   17.80    5.20
  -9  -1  -3  159.38    8.20
  -9   1   3  166.58    8.40
  -9  -1  -3  167.08    8.00
  -9   1   3  174.38    8.60
  -9   1  -3  171.48    8.50
  -9  -1   3  186.98    8.50
  -9  -1   3  183.78    8.60
  -9   1  -3  187.18    8.30
 -10   1   3    2.80    2.70
 -10  -1  -3    3.60    2.40
 -10   1   3    3.70    2.60
 -10  -1  -3    5.00    2.60
 -10  -1   3    5.70    2.60
 -10   1  -3    7.90    2.90
 -10  -1   3    7.80    2.90
 -10   1  -3    5.20    2.80
 -11   1   3  154.28    7.00
 -11  -1  -3  152.88    6.90
 -11   1   3  151.98    7.10
 -11  -1  -3  150.18    6.60
 -11   1  -3  132.39    7.00
 -11  -1   3  146.29    6.90
 -11   1  -3  148.19    6.90
 -11  -1   3  146.49    6.80
 -12  -1  -3    3.10    2.50
 -12  -1   3    4.90    1.80
 -12  -1   3    4.40    2.10
   0  -2  -3  532.65   20.90
   0   2   3  501.45   20.90
   0   2  -3  526.25   20.50
  -1   2   3 3505.35  131.69
   1   2  -3 3257.27  129.19
   1   2   3 3201.58  128.59
   1  -2  -3 3372.26  130.89
   2  -2   3  303.47   12.80
  -2   2   3  314.97   13.60
   2   2  -3  310.37   13.60
   2  -2  -3  350.46   13.60
   3   2  -3  132.99    7.00
   3  -2   3  132.29    6.20
  -3   2   3  130.29    7.30
   3  -2  -3  140.59    6.80
   4  -2   3 2909.71  112.39
   4   2  -3 3001.60  113.49
  -4   2   3 2835.82  113.29
   4  -2  -3 2841.62  112.89
   5  -2   3  647.14   27.40
   5   2  -3  660.33   28.60
   5  -2  -3  623.44   27.90
   5   2   3  675.13   28.50
   6  -2   3  221.98   12.50
   6   2  -3  257.37   15.60
   6   2   3  216.48   14.00
  -6  -2   3  218.08    9.40
   6  -2  -3  232.38   13.60
  -7  -2  -3  257.47   11.30
  -7   2   3  254.77   11.20
  -7   2   3  266.37   10.70
  -7  -2  -3  270.37   10.20
  -7  -2  -3  270.37   10.40
  -7  -2   3  261.97   10.20
  -7  -2   3  261.67   10.40
  -7   2  -3  256.37   11.20
  -7   2  -3  250.77   11.40
  -8  -2  -3 1002.00   29.70
  -8  -2  -3 1014.10   30.00
  -8   2   3 1018.60   30.20
  -8   2  -3 1069.09   30.20
  -8  -2   3 1115.79   30.70
  -8  -2   3 1089.79   30.50
  -8   2  -3 1069.19   30.00
  -9   2   3   69.69    6.20
  -9  -2  -3   66.79    5.40
  -9  -2  -3   66.89    5.60
  -9   2   3   67.89    6.30
  -9  -2   3   60.79    5.70
  -9   2  -3   75.19    6.20
  -9  -2   3   63.69    5.70
  -9   2  -3   59.69    6.30
 -10  -2  -3  241.48    9.60
 -10   2   3  235.88    9.90
 -10  -2  -3  237.08    9.50
 -10   2   3  235.48    9.80
 -10   2  -3  255.07    9.80
 -10  -2   3  245.88    9.80
 -10  -2   3  252.97   10.00
 -10   2  -3  245.68    9.80
 -11  -2  -3   55.09    4.50
 -11   2   3   57.19    5.70
 -11  -2  -3   51.79    4.40
 -11   2   3   56.79    4.70
 -11  -2   3   57.89    4.60
 -11  -2   3   54.19    4.50
 -12   2   3  456.05   14.10
 -12  -2  -3  460.85   14.00
 -12  -2  -3  474.55   13.80
 -12  -2   3  500.75   14.00
 -12  -2   3  495.35   14.30
   0  -3  -3 8769.22  345.07
   0   3   3 8966.90  345.37
   1   3  -3 2835.32  114.89
  -1   3   3 2831.42  114.49
   1   3   3 3094.99  114.19
   1  -3  -3 2955.00  114.79
  -2   3   3  238.08   10.50
   2   3  -3  221.88   10.50
   2  -3   3  244.68    9.40
   2  -3  -3  233.78   10.30
   3   3  -3  240.48   10.90
  -3   3   3  231.38   10.70
   3  -3   3  231.78    9.70
   3  -3  -3  214.28   10.40
   4   3  -3  711.03   30.70
   4  -3   3  746.13   29.40
  -4   3   3  718.13   30.60
   4  -3  -3  743.13   30.20
   5   3  -3  275.07   14.00
   5  -3   3  282.87   12.40
   5   3   3  238.68   13.70
   5  -3  -3  249.28   13.20
  -6  -3  -3 1009.00   28.30
   6  -3   3  965.50   41.60
   6  -3  -3  959.60   42.40
   6   3   3 1036.80   44.60
  -6  -3   3  997.10   28.40
  -7   3   3  646.94   20.40
  -7  -3  -3  632.54   19.90
  -7  -3  -3  661.43   19.90
  -7  -3  -3  652.13   20.30
  -7  -3   3  674.83   20.30
  -7   3  -3  632.84   20.50
  -7  -3   3  668.53   20.10
  -8  -3  -3  210.48    9.10
  -8  -3  -3  209.78   10.70
  -8  -3  -3  223.38    9.20
  -8   3   3  221.28    9.80
  -8   3   3  195.78   10.40
  -8  -3   3  209.78    9.30
  -8   3  -3  200.78    9.80
  -8  -3   3  216.28    9.40
  -9   3   3   44.90    5.20
  -9  -3  -3   41.60    4.70
  -9   3   3   44.00    6.20
  -9  -3  -3   40.80    4.80
  -9  -3   3   36.60    5.00
  -9  -3   3   35.20    4.90
  -9   3  -3   27.70    6.50
 -10  -3  -3   99.19    5.90
  10   3  -3  105.09    5.30
 -10  -3  -3   99.29    5.90
 -10   3   3  100.69    6.50
 -10  -3   3   86.79    5.90
 -10  -3   3   92.79    6.00
 -11  -3  -3  186.48    7.60
 -11   3   3  195.38    8.10
 -11  -3  -3  198.28    7.80
 -11  -3   3  199.48    8.00
 -11  -3   3  192.78    7.90
 -12  -3  -3    7.60    2.60
 -12  -3  -3    3.90    2.00
 -12  -3   3    5.60    1.80
 -12  -3   3    4.40    1.70
   0  -4  -3 1366.56   56.19
   0   4   3 1507.15   56.29
  -1   4   3  983.70   40.80
   1  -4  -3 1019.10   40.70
  -1   4  -3 1020.40   39.80
   1   4   3 1110.39   41.10
  -2   4   3 1911.71   74.39
   2  -4   3 1778.62   73.39
   2   4  -3 1977.90   74.59
   2  -4  -3 1953.10   74.29
  -3   4   3   91.29    5.60
   3  -4   3   92.19    4.30
   3   4  -3   91.19    5.70
   3  -4  -3  101.19    5.40
   4   4  -3 2191.18   84.49
  -4   4   3 2093.29   83.99
   4  -4   3 2092.19   82.49
   5  -4   3 1604.74   61.99
  -5   4   3 1548.45   63.89
   5   4  -3 1568.04   64.19
   5  -4  -3 1556.24   63.19
  -6   4   3   48.60    7.10
  -6  -4  -3   37.90    4.90
   6  -4  -3   53.09    8.10
  -6  -4   3   50.89    5.20
  -7  -4  -3   95.79    6.10
  -7   4   3   93.79    7.00
  -7  -4  -3   90.29    7.70
  -7  -4  -3  101.39    6.00
  -7  -4   3   80.69    5.90
  -7  -4   3   74.19    6.00
  -8   4   3  752.12   22.80
   8   4  -3  706.93   23.30
  -8  -4  -3  736.83   22.40
  -8  -4   3  760.62   22.70
  -9  -4  -3    4.80    2.30
  -9   4   3    4.90    2.90
  -9  -4  -3    2.10    2.10
  -9  -4   3    1.40    2.70
  -9  -4   3   11.40    4.20
 -10  -4  -3  465.85   15.20
  10   4  -3  479.45   15.60
 -10  -4  -3  470.25   15.20
 -10  -4   3  479.15   15.40
  10   4   3  456.25   15.60
 -10  -4   3  448.76   15.20
 -11  -4  -3    9.30    3.30
 -11  -4  -3   10.00    3.00
 -11   4   3   20.70    4.60
 -11  -4   3   18.90    3.20
 -11  -4   3   17.30    3.40
  11   4   3   14.10    3.10
 -12  -4  -3  582.74   16.60
 -12  -4  -3  581.44   16.40
 -12  -4   3  592.64   17.00
 -12  -4   3  588.74   16.50
   0   5  -3 2679.03  106.09
   0   5   3 2771.32  105.69
  -1   5   3 1179.78   44.60
   1   5   3 1138.79   44.70
   1  -5  -3 1079.79   44.30
  -1   5  -3 1089.19   43.40
  -2   5   3 1432.36   56.09
   2  -5  -3 1374.16   55.59
  -2   5  -3 1434.36   54.49
   3  -5   3  175.08    7.20
  -3   5   3  190.08    9.00
   3   5  -3  169.48    9.10
   3  -5  -3  145.89    8.20
   4   5  -3  562.54   24.70
   4  -5   3  554.74   22.40
   4  -5  -3  552.14   23.70
   5   5  -3  146.29   10.20
  -5   5   3  134.19   10.60
   5   5  -3  146.29    5.60
   5  -5  -3  131.39    8.90
   6   5  -3 1050.29   31.30
  -6  -5  -3 1045.10   28.90
  -6  -5  -3  986.40   28.60
  -6  -5  -3 1056.89   29.00
  -6   5   3 1012.40   29.40
   6  -5  -3  942.91   43.40
  -6  -5   3  998.50   29.00
  -6  -5   3 1028.90   29.00
  -7  -5  -3   22.20    6.10
  -7  -5  -3   21.00    4.40
   7   5  -3   25.60    3.00
  -7  -5  -3   21.10    4.20
  -7   5   3   14.50    5.60
  -7  -5   3   19.20    4.50
  -7  -5   3   20.50    4.40
   8   5  -3  137.19    5.90
  -8  -5  -3  129.19    7.00
  -8  -5  -3  128.89    8.90
  -8  -5  -3  132.49    7.00
  -8   5   3  135.09    8.10
  -8  -5   3  124.59    7.10
   8   5   3  127.19    6.00
  -8  -5   3  124.79    7.20
  -9   5   3  127.89    7.40
  -9  -5  -3  126.09    6.80
  -9  -5  -3  131.29    6.80
   9   5  -3  131.79    5.80
  -9  -5   3  119.59    7.00
   9   5   3  117.99    5.80
  -9  -5   3  120.49    7.10
 -10  -5  -3   17.40    3.80
  10   5  -3   17.50    3.10
 -10   5   3   17.60    3.50
 -10  -5   3   15.40    3.70
 -10  -5   3   13.30    3.40
  10   5   3   22.30    3.10
 -11  -5  -3   40.60    3.90
 -11  -5  -3   37.20    3.60
 -11  -5   3   43.90    3.80
 -11  -5   3   41.20    3.70
  11   5   3   39.90    3.40
   0   6  -3  733.33   29.20
   0   6   3  722.73   29.90
  -1   6   3 1101.67   66.89
  -1   6  -3 1108.27   66.69
   1  -6  -3 1103.87   66.59
   1   6   3 1103.57   66.99
  -2   6   3 1007.60   40.10
  -2   6  -3  989.90   38.50
   2   6   3 1006.50   40.50
   2  -6  -3  961.20   39.70
   3   6  -3 1370.56   42.00
  -3   6   3 1386.86   55.69
   3   6  -3 1320.17   55.79
   3  -6  -3 1477.05   55.19
   3   6   3 1376.76   42.00
   4   6  -3  256.97   13.20
   4   6  -3  246.88    8.50
   4  -6   3  252.37   10.30
   4   6   3  222.48    8.40
   4  -6  -3  230.88   11.90
  -5  -6  -3  922.01   28.10
   5   6  -3  956.10   30.80
   5  -6  -3 1029.40   42.00
  -5  -6   3 1104.69   29.40
   5   6   3 1008.40   30.80
  -6  -6  -3  163.18    7.40
   6   6  -3  166.48    6.30
  -6  -6  -3  165.48    7.80
  -6   6   3  156.98    9.10
  -6  -6  -3  158.38    8.50
  -6  -6   3  133.49    7.70
  -6  -6   3  134.49    7.40
  -7   6   3  534.25   17.70
  -7  -6  -3  546.55   17.30
  -7  -6  -3  539.85   17.50
   7   6  -3  561.04   17.60
  -7  -6   3  507.95   17.30
   7   6   3  538.75   17.50
  -8  -6  -3  206.38   10.40
   8   6  -3  208.68    8.30
  -8  -6  -3  198.18    8.90
  -8  -6  -3  210.48    9.00
  -8   6   3  205.08   10.10
   8   6   3  230.78    8.40
  -8  -6   3  236.98    9.70
  -8  -6   3  219.28    9.30
  -9   6   3   65.39    6.30
  -9  -6  -3   70.69    5.20
   9   6  -3   62.49    4.00
  -9  -6  -3   69.09    5.20
   9   6   3   51.69    3.90
  -9  -6   3   52.09    4.90
  -9  -6   3   55.39    5.30
 -10   6   3   12.90    3.60
 -10  -6  -3   12.00    3.40
  10   6  -3   12.60    2.70
 -10  -6  -3   10.40    3.50
 -10  -6   3   15.90    3.60
  10   6   3   18.60    2.90
  10  -6  -3   12.10    3.70
 -10  -6   3   16.70    3.70
 -11  -6  -3   91.29    4.60
 -11  -6  -3   95.49    4.80
  11   6  -3   93.09    4.40
 -11  -6   3   86.39    4.90
  11   6   3   80.19    4.40
 -11  -6   3   85.99    4.70
   0   7   3 5695.73  217.58
   0   7  -3 5564.74  218.48
  -1   7   3  571.94   26.20
   1   7   3  653.73   26.70
  -1   7  -3  659.03   25.20
  -2   7   3 2306.64   80.19
   2  -7   3 2413.16   80.19
   2   7  -3 2305.16   80.29
   2   7   3 2308.33   80.79
   2  -7  -3 2302.04   80.29
  -2   7  -3 2599.94   80.29
   2  -7  -3 2307.74   80.69
   3   7  -3  762.52   23.30
   3  -7   3  745.53   23.10
   3   7  -3  765.72   31.80
  -3   7   3  716.03   31.40
   3  -7  -3  733.63   23.10
   3   7   3  744.93   23.20
   3  -7  -3  731.23   30.90
  -4   7   3 1567.64   65.19
   4  -7   3 1517.05   48.50
   4   7  -3 1584.24   65.79
   4   7  -3 1682.93   48.90
   4   7   3 1599.64   48.80
   4  -7  -3 1657.83   64.49
   4  -7  -3 1657.23   48.70
  -5  -7  -3  130.99    6.60
  -5  -7  -3  125.69    7.40
  -5  -7   3  111.79    6.70
   5   7   3  115.79    5.10
   5  -7  -3  116.89    5.20
  -6   7   3  634.24   21.00
  -6  -7  -3  639.44   20.10
  -6  -7  -3  640.14   20.10
   6   7  -3  647.74   21.20
  -6  -7  -3  675.73   20.20
   6   7   3  669.83   21.20
  -6  -7   3  705.93   20.70
  -6  -7   3  692.33   20.30
   7   7  -3  198.48    7.60
  -7  -7  -3  201.18    8.50
  -7  -7  -3  187.08    8.50
  -7  -7  -3  183.88    9.90
  -7   7   3  185.08    9.70
  -7  -7   3  178.68    8.40
   7  -7  -3  190.18    7.50
   7   7   3  180.98    7.40
  -7  -7   3  187.88    8.70
  -8  -7  -3  387.26   13.70
  -8   7   3  372.16   13.70
  -8  -7  -3  366.46   12.90
   8   7  -3  354.96   12.70
  -8  -7  -3  370.56   12.90
  -8  -7   3  354.66   13.00
  -8  -7   3  351.96   12.80
   8  -7  -3  340.57   12.40
   8   7   3  341.37   12.50
  -9  -7  -3   81.89    5.60
  -9   7   3   79.19    8.30
   9   7  -3   85.29    4.50
  -9  -7  -3   84.59    5.70
  -9  -7   3   73.49    5.60
  -9  -7   3   68.89    5.30
   9  -7  -3   69.39    4.40
   9   7   3   68.49    4.20
 -10  -7  -3    5.20    2.10
  10   7  -3    5.20    1.70
 -10  -7   3    4.70    2.10
  10   7   3    6.40    2.40
  10  -7  -3    3.90    2.00
  11   7  -3   22.30    2.60
 -11  -7  -3   18.60    2.90
 -11  -7  -3   17.40    2.80
 -11  -7   3   18.80    2.90
  11   7   3   16.70    2.60
 -11  -7   3   17.70    2.80
  11  -7  -3   15.20    3.60
   1  -8   3  317.67   11.30
   1   8  -3  334.77   15.40
   1  -8  -3  327.47   11.30
  -1   8  -3  344.07   14.20
   1   8   3  349.07   16.10
   2  -8   3  329.57   11.50
   2   8  -3  331.87   11.60
   2  -8  -3  348.47   11.50
  -2   8  -3  349.77   14.10
   2   8   3  354.66   11.70
   3  -8   3  341.07   11.50
   3   8  -3  342.57   16.90
  -3   8   3  338.67   16.90
   3   8  -3  350.56   11.70
   3  -8  -3  340.47   11.50
   3  -8  -3  324.07   15.80
   3   8   3  344.17   11.60
   4  -8   3  737.13   23.50
  -4  -8  -3  723.73   22.10
   4   8  -3  769.32   34.30
  -4  -8  -3  689.63   21.80
   4   8  -3  744.33   23.60
   4  -8  -3  730.53   31.90
   4   8   3  791.82   23.80
   4  -8  -3  790.02   23.60
  -5  -8  -3  210.38    7.80
   5   8  -3  179.18    7.10
   5  -8   3  210.38    7.10
  -5  -8  -3  209.38    7.50
  -5  -8  -3  211.08    7.00
   5  -8  -3  183.38    7.00
   5   8   3  209.18    7.10
  -5  -8   3  184.68    7.10
   5   8   3  210.08    7.50
  -5  -8   3  179.48    7.20
  -6  -8  -3   17.10    5.50
  -6  -8  -3   22.70    4.10
  -6  -8  -3   17.60    4.60
   6  -8   3   24.30    3.30
   6   8  -3   14.40    4.10
   6   8  -3   20.10    2.70
  -6  -8   3   30.80    4.50
   6   8   3   26.30    5.80
  -6  -8   3   34.40    5.10
   6   8   3   32.40    2.90
   6  -8  -3   28.30    2.90
  -7  -8  -3 1077.19   30.60
  -7  -8  -3 1073.29   30.90
   7   8  -3 1072.49   30.10
  -7  -8  -3 1048.20   30.60
   7   8  -3 1059.89   33.80
   7  -8   3 1116.89   33.60
  -7  -8   3 1085.59   30.90
   7   8   3 1084.29   33.80
  -7  -8   3 1057.39   30.90
   7  -8  -3 1110.59   33.60
  -8  -8  -3  357.56   13.30
  -8  -8  -3  352.16   12.40
  -8  -8  -3  346.07   12.30
  -8  -8   3  339.77   12.60
  -8  -8   3  319.87   12.20
  -9  -8  -3   99.69    5.90
   9   8  -3   99.19    5.10
  -9  -8  -3  101.69    5.90
   9  -8   3   99.89    5.20
  -9  -8   3   94.89    6.00
  -9  -8   3   92.99    5.70
   9   8   3   93.49    4.90
   9  -8  -3   94.79    4.80
 -10  -8  -3   70.69    4.80
 -10  -8  -3   77.49    4.90
  10   8  -3   74.59    4.30
 -10  -8   3   96.79    5.30
  10   8   3   96.49    4.60
  10  -8  -3   95.29    4.80
 -10  -8   3   94.19    5.30
  11   8  -3  116.49    5.10
 -11  -8  -3  113.89    5.00
 -11  -8  -3  119.59    5.30
  11   8   3  125.99    5.20
 -11  -8   3  125.79    5.30
 -11  -8   3  125.59    5.30
   0  -9   3  362.06   12.60
   0   9   3  383.06   18.20
   0  -9  -3  371.66   13.00
   0   9  -3  377.46   16.60
  -1   9   3  614.24   27.70
   1  -9   3  631.54   20.20
   1   9   3  625.64   20.20
  -1   9  -3  651.93   25.90
   2  -9   3  331.37   11.90
  -2   9   3  326.57   17.40
   2   9  -3  338.97   17.80
   2   9  -3  327.77   12.00
   2   9   3  394.96   12.20
   2  -9  -3  387.26   12.10
   3   9  -3 1329.97   40.80
  -3  -9  -3 1260.17   35.60
   3   9  -3 1306.97   55.29
   3  -9   3 1360.36   40.70
   3   9   3 1367.66   40.80
   3  -9  -3 1372.76   40.70
   3   9   3 1285.87   35.50
  -4  -9  -3  808.92   23.70
   4   9  -3  826.72   23.60
  -4  -9  -3  820.92   23.50
   4  -9   3  826.32   25.60
   4   9  -3  821.22   25.80
   4  -9  -3  845.22   25.70
   4  -9  -3  776.32   23.20
  -4  -9   3  769.32   23.70
   4   9   3  801.52   23.20
   4   9   3  815.42   25.70
  -5  -9  -3  271.37   10.70
   5   9  -3  282.67   11.00
  -5  -9  -3  286.97   10.50
  -5  -9  -3  270.47   10.90
   5   9  -3  286.67   10.20
   5  -9   3  289.27   10.00
   5   9   3  276.57   10.00
   5   9   3  264.87   11.00
  -5  -9   3  275.37   10.60
   5   9   3  267.17   10.20
  -5  -9   3  244.88   11.00
   5  -9  -3  274.67    9.90
   6   9  -3  170.38    8.70
  -6  -9  -3  177.78    8.10
   6  -9   3  184.28    7.40
   6   9  -3  188.78    9.30
   6   9  -3  190.68    7.60
  -6  -9  -3  185.68    8.60
   6  -9  -3  185.38    7.40
   6   9   3  190.38    9.50
   6   9   3  181.38    8.40
  -6  -9   3  186.98    8.70
   6   9   3  185.98    7.50
  -6  -9   3  174.18    8.80
   7   9  -3  118.99    5.70
  -7  -9  -3  120.19    6.60
  -7  -9  -3  111.69    7.90
   7   9  -3  114.99    6.90
  -7  -9  -3  111.09    6.70
   7   9  -3  118.59    8.10
   7  -9   3  118.09    5.70
   7   9   3  113.39    5.50
   7   9   3  105.09    7.20
  -7  -9   3  118.99    7.10
   7  -9  -3  121.59    5.60
  -7  -9   3  124.39    6.80
  -8  -9  -3   34.10    4.50
   8   9  -3   30.70    5.80
  -8  -9  -3   36.00    6.60
   8  -9   3   37.70    3.50
   8   9  -3   36.20    3.30
  -8  -9  -3   37.40    4.50
  -8  -9   3   36.00    4.70
   8  -9  -3   37.30    3.20
  -8  -9   3   38.50    4.50
   8   9   3   33.00    3.10
   9  -9   3  449.46   15.00
   9   9  -3  449.06   15.20
  -9  -9  -3  430.16   14.30
  -9  -9   3  450.75   14.50
   9   9   3  440.56   15.10
 -10  -9  -3   27.20    3.30
  10   9  -3   20.30    2.50
  10  -9   3   19.30    2.80
 -10  -9  -3   18.90    3.00
  10   9   3   22.10    2.60
 -10  -9   3   18.40    3.30
 -10  -9   3   21.50    3.30
  11   9  -3   44.50    3.10
 -11  -9  -3   50.09    3.20
 -11  -9  -3   48.70    3.00
 -11  -9   3   34.90    2.90
 -11  -9   3   36.90    3.10
  11   9   3   40.60    3.10
   0 -10  -3 2279.36   79.59
   0 -10   3 2290.03   79.09
   0 -10   3 2290.46   79.49
   0 -10  -3 2285.92   79.99
   1 -10   3  227.08    9.20
   1 -10   3  237.48    8.80
  -1 -10  -3  229.08    9.20
   1  10  -3  224.98    9.00
   1 -10  -3  253.07    9.00
  -1 -10   3  243.38    9.30
   1  10   3  245.48    8.90
   1 -10  -3  248.28    9.50
   2  10  -3 1033.10   30.30
   2  10  -3  990.10   26.80
  -2 -10  -3  990.00   27.00
   2 -10   3  983.20   27.00
   2 -10   3 1009.80   30.60
   2 -10  -3  977.20   30.20
   2  10   3  940.31   26.70
   2  10   3  970.40   30.20
   2 -10  -3  938.11   26.70
  -2 -10   3  925.61   26.70
   2 -10  -3  904.71   26.60
  -2 -10   3  919.61   27.20
  -3 -10  -3  513.25   16.40
   3  10  -3  503.85   17.60
   3  10  -3  489.05   16.00
   3 -10   3  526.95   17.10
   3 -10   3  502.05   16.30
  -3 -10  -3  512.25   16.10
   3  10   3  525.85   16.20
  -3 -10   3  506.05   16.20
   3  10   3  521.85   15.90
  -3 -10   3  522.65   16.40
   3  10   3  534.85   17.20
   3 -10  -3  518.45   16.10
   3 -10  -3  531.35   17.10
   4  10  -3  420.96   14.40
   4 -10   3  390.46   14.80
   4  10  -3  394.36   13.90
   4 -10   3  412.76   14.20
   4 -10   3  396.36   14.40
  -4 -10  -3  428.26   14.10
  -4 -10  -3  418.76   14.10
  -4 -10   3  426.56   14.70
   4  10   3  440.76   14.40
   4 -10  -3  438.86   14.30
   4 -10  -3  428.96   13.90
   4 -10  -3  410.46   14.50
   4  10   3  422.06   14.00
  -4 -10   3  416.56   14.30
   4  10   3  436.16   13.70
  -5 -10  -3  646.04   19.40
  -5 -10  -3  638.14   19.50
   5  10  -3  614.74   20.50
  -5 -10  -3  631.54   19.40
   5 -10   3  631.64   20.40
   5  10  -3  621.94   18.90
   5 -10   3  633.44   19.60
   5  10  -3  644.74   19.10
  -5 -10   3  637.24   19.40
   5 -10  -3  594.04   19.00
   5  10   3  629.44   20.60
   5  10   3  639.74   19.30
  -5 -10   3  619.94   19.70
  -5 -10   3  594.44   19.60
   5 -10  -3  598.34   19.40
   5  10   3  614.84   18.80
   5 -10  -3  631.54   20.40
   6  10  -3   79.99    4.50
   6 -10   3   80.79    4.50
   6  10  -3   76.89    5.60
  -6 -10  -3   84.29    6.40
  -6 -10  -3   87.19    6.60
  -6 -10  -3   77.69    5.60
  -6 -10   3   76.49    5.80
   6  10   3   71.49    5.60
   6  10   3   78.59    4.50
   6 -10  -3   71.49    4.30
   7  10  -3  230.08    9.20
   7  10  -3  242.48   10.00
  -7 -10  -3  240.98   10.50
  -7 -10  -3  236.98    9.70
   7 -10   3  237.68    9.10
   7  10  -3  233.68    9.50
  -7 -10  -3  239.38    9.60
   7  10   3  225.58    9.10
   7  10   3  233.58    9.50
  -7 -10   3  229.38    9.80
   7  10   3  229.18   10.20
  -7 -10   3  227.08    9.50
   7 -10  -3  226.88    9.00
  -8 -10  -3  119.89    6.60
   8 -10   3  124.59    5.80
  -8 -10  -3  117.89    6.50
   8  10  -3  120.39    5.80
   8  10  -3  112.69    7.10
  -8 -10  -3  109.49    8.00
   8  10  -3  114.79    7.00
   8 -10  -3  134.09    5.80
  -8 -10   3  129.49    6.60
   8  10   3  126.59    5.80
   8  10   3  137.69    7.40
  -8 -10   3  135.09    6.80
   9 -10   3  478.55   16.10
   9  10  -3  468.15   16.30
  -9 -10  -3  498.55   15.40
  -9 -10  -3  488.35   15.40
   9 -10  -3  489.25   16.30
   9  10   3  481.75   16.30
  -9 -10   3  487.55   15.30
  -9 -10   3  488.45   15.40
  10  10  -3  819.02   25.40
 -10 -10  -3  826.12   22.50
  10 -10   3  813.52   25.30
 -10 -10  -3  809.22   22.80
  10 -10  -3  820.22   25.40
 -10 -10   3  769.42   22.40
 -10 -10   3  803.32   22.70
  10  10   3  795.02   25.40
   0 -11   3   62.19    5.40
   0 -11  -3   68.09    5.20
   0 -11  -3   67.29    5.00
   0 -11   3   63.99    5.20
   0  11   3   64.39    5.20
   0 -11   3   73.39    6.10
   0 -11   3   64.39    5.30
   0  11   3   52.19    5.70
   0 -11  -3   64.79    5.60
   0  11  -3   65.19    5.50
   1 -11   3  255.17    9.60
   1 -11   3  268.57   10.20
  -1 -11  -3  244.18    9.70
  -1 -11  -3  247.18    9.60
   1  11  -3  250.27    9.90
  -1 -11  -3  240.88   11.00
  -1 -11  -3  253.17    9.40
  -1  11   3  258.07    9.70
   1  11  -3  256.87    9.50
   1 -11   3  251.17    9.30
  -1 -11   3  241.78    9.40
  -1 -11   3  236.68    9.60
  -1  11  -3  237.48    9.90
   1  11   3  246.08    9.80
   1 -11  -3  242.58    9.30
   1 -11  -3  234.18    9.50
   1 -11  -3  246.28    9.40
   1 -11  -3  260.97    9.80
  -1 -11   3  239.58    9.90
   2  11  -3  739.63   21.80
  -2 -11  -3  733.73   21.50
  -2 -11  -3  781.02   22.00
  -2 -11  -3  742.23   21.70
   2  11  -3  753.12   24.20
  -2 -11  -3  705.43   22.30
   2 -11   3  769.72   22.20
  -2  11   3  693.43   22.70
   2 -11   3  774.02   24.10
   2  11  -3  768.22   21.70
   2 -11   3  763.72   21.90
   2 -11  -3  762.32   21.80
  -2 -11   3  749.92   21.90
  -2 -11   3  743.43   21.80
   2  11   3  766.92   21.70
  -2 -11   3  739.93   21.70
   2  11   3  750.82   24.10
   2 -11  -3  770.12   21.80
   2 -11  -3  767.92   24.20
   2 -11  -3  730.83   21.80
   2  11   3  765.12   21.90
   3  11  -3  118.79    5.70
   3  11  -3  120.59    6.40
  -3 -11  -3  112.59    6.70
   3  11  -3  118.39    6.80
   3 -11   3  119.69    7.10
  -3 -11  -3  123.59    7.50
   3 -11   3  118.09    5.50
  -3 -11  -3  115.59    6.60
  -3 -11  -3  113.99    7.90
   3 -11   3  116.89    7.40
   3 -11  -3  115.79    6.50
  -3 -11   3  114.49    6.90
   3 -11  -3  112.49    7.10
   3  11   3  111.49    5.50
   3 -11  -3  116.69    6.80
  -3 -11   3  116.19    7.60
   3 -11  -3  119.69    5.50
  -3 -11   3  116.49    6.90
   3  11   3  117.89    6.10
   3  11   3  113.79    6.60
  -4 -11  -3 1202.38   32.50
   4  11  -3 1127.19   32.00
   4 -11   3 1150.48   32.40
   4  11  -3 1189.88   36.50
   4 -11   3 1163.48   36.40
  -4 -11  -3 1170.38   32.90
   4  11  -3 1176.58   32.20
   4 -11   3 1175.68   32.30
   4  11   3 1166.48   36.40
   4 -11  -3 1186.88   36.40
   4  11   3 1165.88   32.10
   4 -11  -3 1139.19   32.10
   4  11   3 1151.38   32.10
  -4 -11   3 1158.08   32.40
   4 -11  -3 1189.28   32.10
   4 -11  -3 1138.19   31.90
  -4 -11   3 1139.09   32.80
   5  11  -3   64.39    5.20
   5  11  -3   55.89    5.60
   5  11  -3   62.69    4.20
   5 -11   3   64.09    7.60
  -5 -11  -3   67.39    6.90
   5 -11   3   72.39    4.20
  -5 -11  -3   68.29    5.80
  -5 -11  -3   70.19    5.50
   5 -11  -3   72.19    4.20
   5 -11  -3   70.59    6.40
   5  11   3   70.59    5.20
  -5 -11   3   72.19    7.20
   5 -11  -3   65.39    5.90
   5  11   3   67.39    5.90
  -5 -11   3   78.79    6.10
   5  11   3   75.09    4.30
   5 -11  -3   76.49    6.40
   6  11  -3   57.69    5.80
  -6 -11  -3   49.90    5.60
   6  11  -3   57.39    3.90
  -6 -11  -3   55.39    5.10
  -6 -11  -3   62.89    5.80
   6 -11   3   53.49    3.70
   6  11  -3   51.89    4.80
   6 -11  -3   49.10    6.20
  -6 -11   3   47.10    5.80
   6 -11  -3   46.30    3.60
  -6 -11   3   50.79    5.20
   6  11   3   49.00    3.70
   6  11   3   43.70    5.70
   6  11   3   40.20    4.60
   6 -11  -3   43.00    6.00
   7  11  -3   53.49    3.80
   7  11  -3   54.29    5.50
  -7 -11  -3   56.69    5.00
  -7 -11  -3   50.99    6.50
   7 -11   3   52.79    3.80
  -7 -11  -3   57.29    5.30
   7  11  -3   54.79    5.00
   7  11   3   59.79    5.20
  -7 -11   3   58.89    5.20
   7 -11  -3   54.89    3.80
   7  11   3   56.39    5.80
   7  11   3   52.89    3.80
  -7 -11   3   54.19    5.30
  -8 -11  -3  127.19    6.40
   8  11  -3  126.09    6.60
  -8 -11  -3  124.89    6.50
   8  11  -3  114.89    5.70
   8 -11   3  124.79    5.80
  -8 -11  -3  132.69    7.80
   8  11   3  129.79    7.00
   8  11   3  119.99    5.80
   8 -11  -3  126.89    5.90
  -8 -11   3  127.19    6.60
   9  11  -3   65.29    4.00
  -9 -11  -3   72.49    4.60
  -9 -11  -3   70.19    4.50
   9 -11   3   66.49    4.00
  -9 -11   3   73.89    4.70
   9 -11  -3   72.19    4.20
   9  11   3   71.29    4.00
  -9 -11   3   70.79    4.80
 -10 -11  -3   68.39    3.80
  10  11  -3   67.09    3.80
 -10 -11  -3   67.29    3.80
  10 -11   3   64.79    3.90
 -10 -11   3   54.19    3.60
 -10 -11   3   65.19    4.00
  10  11   3   64.69    3.70
  10 -11  -3   66.89    3.80
   0  12   3  117.39    6.60
   0 -12  -3  124.09    6.60
   0 -12   3  122.39    6.70
   0 -12  -3  128.59    6.70
   0  12   3  121.09    6.90
   0 -12   3  123.49    7.00
   0  12  -3  123.49    6.70
   0 -12  -3  121.19    6.40
   0  12  -3  116.69    6.50
   1  12  -3   64.69    5.50
   1 -12   3   68.79    5.30
  -1 -12  -3   54.59    5.30
  -1  12   3   69.29    6.10
  -1 -12  -3   62.29    7.30
   1 -12   3   64.19    4.20
   1 -12   3   71.19    5.80
  -1  12   3   62.59    5.70
   1 -12   3   68.59    5.30
  -1 -12  -3   57.99    5.00
   1  12  -3   66.79    5.20
  -1 -12  -3   70.09    5.40
  -1  12  -3   51.29    5.90
   1  12   3   58.49    5.50
   1 -12  -3   60.69    5.30
  -1 -12   3   49.99    5.10
  -1  12  -3   62.19    6.30
  -1 -12   3   48.20    5.30
   1  12   3   59.09    4.80
   1 -12  -3   53.89    4.60
  -1 -12   3   58.09    5.00
   1 -12  -3   59.49    5.40
   1 -12  -3   58.19    4.90
  -2 -12  -3  251.07    9.90
   2 -12   3  252.67    9.80
  -2 -12  -3  263.27   10.00
  -2 -12  -3  246.58    9.90
   2 -12   3  259.17   10.00
   2  12  -3  255.47    9.80
   2  12  -3  245.18    9.90
   2 -12   3  252.27   10.30
  -2 -12  -3  256.17   10.80
   2 -12  -3  265.57    9.90
   2  12   3  271.77   10.10
  -2 -12   3  260.97   10.20
   2 -12  -3  261.67   10.10
   2 -12  -3  275.77   10.00
  -2 -12   3  268.47   10.20
  -2 -12   3  271.67   10.00
   2 -12  -3  269.87   10.10
   2  12   3  260.27    9.80
  -3 -12  -3  667.43   19.80
  -3 -12  -3  668.73   20.10
   3 -12   3  674.03   20.10
   3 -12   3  668.93   21.80
  -3 -12  -3  675.63   20.50
   3  12  -3  670.13   20.00
   3  12  -3  679.93   21.90
   3 -12   3  659.93   20.10
  -3 -12   3  661.33   19.80
   3 -12  -3  675.93   20.00
   3  12   3  587.44   20.20
   3  12   3  688.63   21.80
  -3 -12   3  675.43   19.90
  -3 -12   3  668.43   20.00
   3 -12  -3  659.63   19.90
   3 -12  -3  666.73   21.90
   3  12   3  689.23   20.10
   3 -12  -3  639.24   19.90
   4 -12   3   31.10    5.60
  -4 -12  -3   34.20    4.90
   4 -12   3   28.20    2.90
   4 -12   3   25.70    5.10
   4  12  -3   29.00    3.40
   4  12  -3   26.40    4.30
  -4 -12  -3   32.20    4.70
   4  12   3   30.60    4.80
   4 -12  -3   26.70    4.90
   4 -12  -3   33.60    4.90
  -4 -12   3   27.70    5.90
   4  12   3   33.10    3.40
   4 -12  -3   26.60    4.40
   4  12   3   28.30    4.00
   4 -12  -3   32.60    3.10
   5  12  -3  148.89    7.30
  -5 -12  -3  152.38    7.40
   5 -12   3  142.49    8.40
   5  12  -3  153.78    7.60
   5 -12   3  151.28    6.80
   5 -12   3  150.88    8.00
   5  12  -3  163.78    7.00
  -5 -12  -3  143.39    7.80
   5  12   3  156.68    6.90
   5 -12  -3  150.48    6.70
   5 -12  -3  153.38    7.60
   5 -12  -3  165.28    7.90
   5  12   3  144.99    7.20
   5 -12  -3  143.19    7.80
  -5 -12   3  156.88    8.00
   5  12   3  160.78    7.80
  -5 -12   3  149.39    8.80
   6  12  -3   67.19    5.50
   6  12  -3   62.49    5.20
  -6 -12  -3   83.09    6.30
   6 -12   3   54.99    6.50
  -6 -12  -3   72.09    6.20
  -6 -12  -3   64.79    5.40
   6 -12  -3   69.19    6.30
   6  12   3   70.29    5.70
   6  12   3   74.49    5.30
  -6 -12   3   69.89    5.70
  -6 -12   3   69.89    6.30
   6 -12  -3   67.29    6.00
   6 -12  -3   72.89    6.40
   7  12  -3  171.88    7.50
   7  12  -3  179.28    7.30
  -7 -12  -3  175.18    8.50
  -7 -12  -3  177.38    7.60
   7 -12   3  174.18    7.10
   7  12  -3  177.28    7.70
  -7 -12  -3  172.68    7.60
  -7 -12   3  151.08    7.60
  -7 -12   3  150.08    7.40
   7  12   3  147.99    6.90
   7  12   3  147.19    7.30
   7  12   3  155.48    7.50
   7 -12  -3  149.59    7.00
   8  12  -3   21.20    3.80
   8  12  -3   14.70    4.10
  -8 -12  -3   15.00    3.70
   8  12  -3   16.30    2.80
   8 -12   3   18.20    2.60
  -8 -12  -3   16.80    5.40
  -8 -12  -3   17.90    3.60
  -8 -12   3   12.70    3.60
   8 -12  -3   18.30    2.90
   8  12   3   23.70    4.30
  -8 -12   3   15.10    4.00
   8  12   3   23.90    4.20
  -9 -12  -3  263.37    9.30
   9  12  -3  273.57    9.80
   9  12  -3  280.97   10.30
  -9 -12  -3  272.37    9.60
  -9 -12   3  300.17    9.50
  -9 -12   3  296.57    9.60
   0  13   3  627.94   19.00
   0 -13   3  576.64   19.10
   0 -13  -3  640.54   19.10
   0  13  -3  653.93   19.10
   0  13   3  642.64   19.10
   0  13  -3  638.74   19.00
   0 -13   3  636.14   19.20
   1 -13   3  281.57   10.90
  -1  13   3  283.77   10.50
  -1 -13  -3  291.57   10.40
   1 -13   3  291.87   10.80
   1  13  -3  277.37   10.40
  -1  13   3  286.87   10.80
  -1 -13   3  258.87   10.30
  -1  13  -3  270.57   10.70
  -1  13  -3  272.77   10.90
   1 -13  -3  271.27   10.40
   1  13   3  268.37   10.40
   2 -13   3 1466.05   44.80
  -2 -13  -3 1449.55   40.20
   2 -13   3 1469.05   39.30
   2  13  -3 1448.16   39.10
   2 -13   3 1497.55   39.30
  -2 -13  -3 1426.66   39.20
   2  13  -3 1468.35   39.10
   2 -13   3 1443.86   39.20
  -2 -13  -3 1496.15   38.90
  -2 -13   3 1389.66   39.20
   2  13   3 1503.95   39.20
   2 -13  -3 1403.26   39.00
   2 -13  -3 1430.16   39.10
   2 -13  -3 1378.06   44.70
   2  13   3 1442.56   39.00
  -2 -13   3 1408.66   38.80
   3 -13   3  687.13   20.80
  -3 -13  -3  694.13   20.90
   3  13  -3  669.13   20.50
   3 -13   3  674.63   22.60
  -3 -13  -3  644.14   21.00
   3  13  -3  688.43   20.80
  -3 -13   3  690.93   20.50
   3  13   3  692.63   20.80
   3  13   3  725.93   20.70
   3 -13  -3  716.03   20.80
  -3 -13   3  695.43   20.40
   3 -13  -3  695.43   22.70
  -3 -13   3  703.03   20.80
   3 -13  -3  673.03   20.60
  -4 -13  -3  505.95   16.90
   4  13  -3  531.55   16.80
   4 -13   3  514.75   16.80
   4  13  -3  505.95   17.90
   4 -13   3  514.55   16.90
   4 -13   3  515.95   17.90
   4  13  -3  494.85   16.50
  -4 -13  -3  514.75   17.00
   4 -13  -3  546.55   16.80
   4 -13  -3  526.25   16.60
   4  13   3  544.35   16.90
   4  13   3  553.44   18.10
  -4 -13   3  548.55   17.10
   4 -13  -3  544.35   16.80
   4 -13  -3  548.65   18.20
   4  13   3  555.14   16.80
   5  13  -3  300.67   11.00
  -5 -13  -3  299.47   11.10
  -5 -13  -3  296.57   11.30
   5  13  -3  288.87   10.80
   5 -13   3  290.87   11.50
   5 -13   3  295.17   11.30
   5  13  -3  286.77   11.10
   5 -13   3  291.07   11.00
   5  13   3  303.67   10.90
  -5 -13   3  289.37   11.00
   5 -13  -3  282.87   11.30
   5  13   3  286.57   11.00
   5 -13  -3  289.27   11.00
  -5 -13   3  295.47   11.60
   5  13   3  293.77   11.00
   5 -13  -3  307.57   11.10
   5 -13  -3  274.87   10.70
   6  13  -3  428.16   14.70
   6 -13   3  416.86   14.60
   6  13  -3  410.66   13.70
  -6 -13  -3  431.46   14.30
  -6 -13  -3  417.26   14.00
   6 -13   3  402.06   13.90
  -6 -13  -3  424.96   14.50
   6  13  -3  415.16   13.70
   6 -13   3  420.36   14.10
   6 -13  -3  418.06   14.70
   6  13   3  412.86   13.70
  -6 -13   3  392.26   13.70
   6 -13  -3  407.36   13.80
   6  13   3  419.76   14.50
   6  13   3  408.66   13.70
   6 -13  -3  412.16   13.80
   7  13  -3  163.58    7.30
   7 -13   3  163.58    6.90
  -7 -13  -3  171.18    7.60
  -7 -13  -3  158.48    7.90
   7  13  -3  158.88    7.10
   7  13  -3  162.68    7.00
  -7 -13  -3  175.98    7.90
   7  13   3  153.68    7.10
  -7 -13   3  155.48    7.20
   7 -13  -3  153.38    7.00
   7  13   3  147.59    7.30
   7  13   3  157.58    6.90
  -7 -13   3  165.28    7.90
   8  13  -3  159.08    6.90
   8 -13   3  164.88    7.00
   8  13  -3  164.98    6.90
  -8 -13  -3  156.48    6.70
   8  13  -3  155.08    6.70
  -8 -13  -3  161.78    6.80
   8 -13   3  159.48    6.60
  -8 -13   3  154.18    6.70
   8  13   3  161.48    7.00
   8  13   3  160.88    6.80
  -8 -13   3  148.79    6.80
   8  13   3  160.08    6.70
   8 -13  -3  158.18    6.80
   9  13  -3    8.20    2.40
  -9 -13  -3   10.00    2.70
   9 -13   3   10.60    2.60
   9  13  -3    8.20    2.50
   9  13   3    9.20    2.90
   9 -13  -3   12.70    2.60
   0 -14  -3   45.80    5.00
   0 -14  -3   42.60    4.70
   0  14  -3   46.90    5.20
   0 -14   3   48.20    5.10
   0 -14  -3   47.40    4.70
   0 -14   3   52.29    5.10
   0 -14   3   50.69    4.90
   0  14   3   45.10    4.90
  -1 -14  -3  498.35   15.90
  -1 -14  -3  497.65   15.80
   1 -14   3  494.75   16.10
  -1  14   3  508.85   16.00
   1 -14   3  500.35   16.10
   1  14  -3  484.05   15.80
   1 -14   3  491.35   16.10
   1  14  -3  497.65   15.90
  -1 -14  -3  504.05   16.20
   1 -14  -3  513.15   16.20
  -1 -14   3  506.65   16.00
  -1 -14   3  498.05   16.00
  -1  14  -3  495.25   16.00
   1 -14  -3  502.45   16.00
   1 -14  -3  503.85   16.20
  -1 -14   3  502.85   16.00
   1  14   3  499.15   15.90
   1  14   3  517.55   16.00
   2 -14   3  703.93   22.50
   2 -14   3  689.63   20.60
  -2 -14  -3  690.43   20.20
   2  14  -3  697.43   20.40
  -2 -14  -3  689.93   20.10
   2  14  -3  675.93   20.30
   2 -14   3  700.63   20.60
  -2 -14  -3  715.13   20.70
   2 -14   3  720.13   20.60
   2  14   3  667.03   20.30
  -2 -14   3  650.23   20.00
   2 -14  -3  662.63   20.30
   2 -14  -3  649.64   20.30
  -2 -14   3  656.43   20.10
  -2 -14   3  638.04   20.20
   2 -14  -3  672.73   20.40
   2 -14  -3  652.13   22.40
   2  14   3  658.83   20.30
   3  14  -3  164.38    7.40
   3  14  -3  162.38    7.40
   3 -14   3  160.48    7.80
   3 -14   3  160.68    7.60
  -3 -14  -3  162.68    8.30
   3 -14   3  164.48    7.70
  -3 -14  -3  149.59    7.60
  -3 -14  -3  168.58    7.90
   3 -14   3  162.78    7.00
   3  14   3  138.09    7.10
   3 -14  -3  149.39    7.30
   3 -14  -3  142.09    7.00
   3 -14  -3  135.39    7.10
   3 -14  -3  146.89    7.60
  -3 -14   3  130.99    7.50
  -3 -14   3  138.99    7.30
   3  14   3  135.19    7.20
  -3 -14   3  145.09    7.70
   4  14  -3  144.99    7.10
   4 -14   3  146.19    7.50
  -4 -14  -3  142.69    7.60
  -4 -14  -3  148.39    7.60
   4 -14   3  147.49    7.30
   4 -14   3  147.09    7.30
   4  14  -3  140.99    7.10
   4  14   3  143.99    7.10
   4 -14  -3  141.59    7.20
   4 -14  -3  139.99    7.10
  -4 -14   3  148.19    7.60
   4 -14  -3  145.19    7.50
   4  14   3  135.69    7.10
   5 -14   3  134.29    7.10
   5 -14   3  129.59    7.20
  -5 -14  -3  132.09    7.20
  -5 -14  -3  132.49    7.30
   5  14  -3  136.39    6.90
   5 -14   3  134.59    6.40
   5  14  -3  129.69    6.80
   5 -14   3  135.19    7.10
   5 -14  -3  144.99    7.20
   5  14   3  144.19    6.90
   5 -14  -3  144.69    7.00
   5  14   3  146.99    7.00
   5 -14  -3  147.59    6.60
   5 -14  -3  144.19    7.40
  -5 -14   3  140.09    7.70
   5  14   3  154.38    7.10
   6  14  -3   30.40    4.30
   6  14  -3   24.40    3.70
   6 -14   3   31.10    4.80
   6 -14   3   19.50    4.90
   6 -14   3   25.00    2.90
   6  14  -3   27.70    4.10
   6  14   3   30.20    3.90
   6 -14  -3   26.20    4.60
  -6 -14   3   23.70    5.30
   6 -14  -3   26.20    4.80
   6  14   3   30.00    4.10
   6 -14  -3   32.20    3.50
   6  14   3   25.00    3.70
   7  14  -3  214.58    8.10
   7 -14   3  217.28    8.10
  -7 -14  -3  204.28    8.10
  -7 -14  -3  215.88    8.40
   7  14  -3  218.58    8.00
   7 -14   3  207.28    8.10
   7  14  -3  212.48    8.50
   7 -14  -3  200.28    8.60
   7  14   3  197.08    7.90
   7 -14  -3  196.18    8.10
   7  14   3  192.08    8.20
  -7 -14   3  181.28    8.10
   7  14   3  192.48    7.80
  -8 -14  -3   50.79    3.80
   8 -14   3   51.59    4.30
   8  14  -3   51.89    4.80
   8  14  -3   44.30    3.80
   8  14  -3   46.60    3.90
   8  14   3   47.00    4.10
  -8 -14   3   43.00    4.30
   8 -14  -3   42.90    3.60
   8  14   3   45.40    4.00
   8  14   3   50.79    4.00
   0  15   3   14.40    4.50
   0 -15   3   11.20    2.60
   0 -15  -3   20.00    4.30
   0 -15  -3   10.40    3.90
   0  15   3   16.30    4.20
   0  15  -3   15.40    4.70
   0 -15   3   13.30    3.90
   0 -15  -3   11.80    4.00
   0 -15   3   12.80    3.70
   0  15  -3   13.80    4.40
  -1 -15  -3  347.97   12.30
   1  15  -3  342.47   12.30
  -1  15   3  340.77   12.40
   1 -15   3  337.77   12.50
   1 -15   3  336.07   12.50
  -1  15   3  345.57   12.40
   1  15  -3  349.77   12.30
   1 -15   3  349.47   12.50
  -1 -15  -3  342.27   12.60
  -1 -15  -3  346.17   12.30
   1 -15  -3  380.56   12.80
  -1 -15   3  372.26   12.70
  -1 -15   3  365.26   12.40
  -1  15  -3  367.46   12.70
  -1  15  -3  383.06   12.70
   1  15   3  358.66   12.40
   1 -15  -3  373.46   12.60
  -1 -15   3  377.76   12.60
   1  15   3  360.76   12.40
   1 -15  -3  358.26   12.50
   2 -15   3  526.65   17.40
   2 -15   3  517.95   17.30
   2 -15   3  507.25   17.20
   2  15  -3  544.25   17.30
   2  15  -3  520.95   17.20
  -2 -15  -3  556.34   17.20
  -2 -15  -3  541.35   17.50
   2 -15  -3  581.84   17.60
  -2 -15   3  587.64   17.60
   2  15   3  585.04   17.50
  -2 -15   3  574.44   17.30
   2  15   3  575.24   17.50
   2 -15  -3  577.54   17.60
  -2 -15   3  575.94   17.30
   2 -15  -3  584.34   17.70
   3  15  -3  238.98    9.50
   3  15  -3  239.38    9.50
   3 -15   3  243.38    9.70
   3 -15   3  242.48    9.70
  -3 -15  -3  250.97    9.90
   3 -15   3  252.47    9.70
   3 -15   3  243.18    9.60
  -3 -15  -3  246.48    9.70
  -3 -15   3  221.68    9.50
   3 -15  -3  230.78    9.50
  -3 -15   3  229.58    9.40
   3  15   3  234.28    9.30
   3  15   3  230.18    9.40
  -3 -15   3  235.98    9.70
   3 -15  -3  228.58    9.30
   3 -15  -3  224.88    9.40
   3 -15  -3  229.98    9.80
  -4 -15  -3  365.66   12.70
   4 -15   3  374.86   13.20
   4 -15   3  364.96   12.60
   4  15  -3  359.96   12.40
   4 -15   3  368.26   12.60
   4 -15   3  367.96   12.50
  -4 -15  -3  362.06   12.80
   4  15  -3  367.76   12.50
   4 -15  -3  343.77   12.40
   4 -15  -3  336.97   12.30
   4  15   3  361.06   12.40
  -4 -15   3  348.77   12.50
   4  15   3  357.26   12.40
   4 -15  -3  360.36   13.20
   4 -15  -3  374.96   12.50
   5  15  -3   11.20    3.60
  -5 -15  -3   17.20    4.20
   5 -15   3   14.00    3.90
   5  15  -3    8.90    3.20
   5 -15   3   11.30    2.90
   5 -15   3   14.60    3.90
  -5 -15   3   14.90    4.80
   5  15   3   13.50    3.60
   5 -15  -3   14.10    3.20
   5  15   3   13.20    3.50
   6 -15   3   14.00    3.50
   6  15  -3   10.10    3.10
   6 -15   3   13.00    2.80
   6  15  -3   13.40    3.40
   6 -15   3   15.70    3.90
  -6 -15  -3   13.10    3.90
  -6 -15  -3    9.50    2.50
   6 -15   3    9.70    2.60
   6  15   3   15.20    3.20
   6 -15  -3   16.00    3.90
   6  15   3   10.10    3.40
   6 -15  -3   18.90    3.10
   6 -15  -3   22.20    4.50
   7  15  -3  133.39    6.00
   7 -15   3  131.49    6.10
   7  15  -3  133.29    5.90
   7 -15   3  136.29    6.00
  -7 -15  -3  132.69    6.40
  -7 -15  -3  128.89    6.10
   7 -15  -3  151.78    6.90
   7  15   3  152.48    6.20
   7  15   3  147.29    6.10
   8  15  -3   55.79    3.60
   8 -15   3   63.39    3.90
  -8 -15  -3   54.79    4.00
   8 -15   3   50.39    4.60
   8  15   3   60.59    3.90
   8  15   3   58.59    3.90
   0  16   3  126.79    6.60
   0 -16  -3  118.89    6.70
   0 -16  -3  120.49    6.50
   0  16   3  118.49    6.60
   0 -16   3  128.29    6.50
   0 -16   3  122.69    6.70
   0 -16   3  119.59    6.50
   0  16  -3  122.99    6.70
   0 -16  -3  129.69    6.70
   0  16  -3  132.99    7.00
   1 -16   3   69.39    5.10
  -1  16   3   62.89    6.00
  -1  16   3   63.49    6.20
   1 -16   3   64.99    4.90
   1  16  -3   55.79    4.90
  -1 -16  -3   55.09    5.10
   1  16  -3   63.09    5.20
  -1 -16  -3   64.49    5.10
   1 -16   3   58.09    5.10
  -1 -16   3   62.79    5.00
   1 -16  -3   65.29    5.10
  -1  16  -3   54.69    6.40
   1  16   3   57.99    4.90
   1  16   3   61.39    5.10
  -1 -16   3   61.89    5.00
   1 -16  -3   56.09    5.00
  -1 -16   3   60.89    5.20
   1 -16  -3   61.99    4.80
  -2 -16  -3  423.56   14.10
   2  16  -3  438.96   14.40
   2 -16   3  451.15   14.70
   2 -16   3  440.46   14.70
   2  16  -3  438.16   14.40
  -2 -16  -3  441.66   14.80
   2 -16   3  430.46   14.60
   2 -16  -3  458.35   14.60
  -2 -16   3  446.16   14.30
   2  16   3  463.55   14.70
  -2 -16   3  447.96   14.60
   2  16   3  459.65   14.60
  -2 -16   3  460.95   14.30
   2 -16  -3  446.36   14.60
   2 -16  -3  451.55   14.70
   3  16  -3  317.07   11.20
   3 -16   3  320.97   11.40
   3 -16   3  319.37   11.40
  -3 -16  -3  327.37   11.60
   3  16  -3  317.67   11.30
   3 -16   3  308.67   11.20
  -3 -16  -3  327.77   11.40
   3 -16  -3  304.97   11.30
   3  16   3  319.47   11.30
  -3 -16   3  315.57   11.30
   3 -16  -3  305.27   11.20
   3 -16  -3  317.77   11.30
  -3 -16   3  320.37   11.20
   3  16   3  314.47   11.20
   4 -16   3   62.99    4.90
   4 -16   3   61.29    4.70
   4  16  -3   62.59    4.70
   4  16  -3   64.29    4.80
   4 -16  -3   61.59    5.70
  -4 -16   3   69.19    5.10
   4 -16  -3   62.19    4.80
   4  16   3   63.89    4.70
   4  16   3   63.09    4.70
   5 -16   3  345.97   11.60
   5 -16   3  350.06   11.60
   5 -16   3  350.36   11.70
  -5 -16  -3  347.67   11.80
   5  16  -3  349.17   11.60
   5 -16   3  343.97   12.50
   5 -16  -3  348.97   11.50
   5 -16  -3  359.46   11.80
   5  16   3  348.47   11.60
  -5 -16   3  341.87   11.60
   5 -16  -3  344.07   12.70
   6 -16   3   88.49    4.70
   6  16  -3   81.39    4.60
   6  16  -3   81.39    4.60
   6 -16   3   76.79    5.00
   6 -16   3   76.29    5.00
  -6 -16  -3   77.29    5.00
   6  16   3   82.29    4.60
   6 -16  -3   76.19    4.80
   6  16   3   74.69    4.60
   6 -16  -3   70.79    5.30
   6 -16  -3   77.79    5.10
  -7 -16  -3  203.98    7.90
   7 -16   3  224.68    8.40
   7  16  -3  214.68    7.50
   7  16  -3  206.18    7.40
   7  16   3  221.68    7.50
   7  16   3  213.68    7.50
   7 -16  -3  220.38    8.00
   0  17  -3  158.08    7.30
   0 -17   3  152.58    7.10
   0 -17  -3  149.99    7.30
   0 -17  -3  156.88    7.10
   0 -17   3  161.08    7.30
   0 -17   3  145.99    7.10
   0  17   3  145.49    7.00
   1  17  -3  192.08    8.40
  -1 -17  -3  200.78    8.10
   1  17  -3  209.98    8.30
   1 -17   3  202.08    8.40
  -1 -17  -3  200.68    8.50
   1 -17   3  208.68    8.40
   1 -17   3  211.88    8.40
   1 -17  -3  202.78    8.40
  -1 -17   3  201.28    8.40
   1 -17  -3  201.78    8.20
   1  17   3  199.18    8.30
   1  17   3  193.98    8.10
  -1 -17   3  198.18    8.20
   1 -17  -3  192.98    8.20
  -1 -17   3  205.58    8.20
   2 -17   3  300.77   11.70
   2  17  -3  311.97   10.80
  -2 -17  -3  322.27   10.80
  -2 -17  -3  299.27   11.90
   2 -17   3  314.57   11.10
   2 -17   3  304.97   11.40
  -2 -17   3  328.87   10.80
   2 -17  -3  310.87   11.00
   2  17   3  314.77   10.90
   2 -17  -3  312.47   11.40
  -2 -17   3  328.37   10.90
  -3 -17  -3  237.98    9.20
   3 -17   3  232.08    9.10
   3  17  -3  236.28    8.90
   3 -17   3  232.78    9.10
   3  17  -3  235.98    8.90
   3 -17   3  241.48    9.10
   3 -17  -3  251.27    9.20
   3  17   3  248.78    9.10
   3  17   3  252.77    9.10
   3 -17  -3  252.47    9.20
  -3 -17   3  243.38    9.10
   4  17  -3  162.38    6.90
   4 -17   3  161.98    6.90
   4 -17   3  155.98    6.80
   4  17  -3  155.68    6.80
   4 -17   3  166.08    7.00
  -4 -17  -3  167.88    7.20
   4  17   3  167.18    6.90
   4 -17  -3  166.38    7.10
  -4 -17   3  159.58    7.00
   4  17   3  160.78    6.90
   4 -17  -3  169.88    7.20
   5  17  -3   42.50    3.50
   5 -17   3   37.40    3.70
   5 -17   3   36.30    3.60
   5  17  -3   43.60    3.60
  -5 -17  -3   36.80    3.80
   5 -17   3   39.20    3.50
   5 -17  -3   44.70    4.10
   5  17   3   39.00    3.50
   5 -17  -3   40.70    3.80
  -5 -17   3   30.90    4.80
   5  17   3   41.40    3.60
   6 -17   3  361.36   11.00
   6  17  -3  341.37   10.80
   6 -17   3  353.36   10.80
   6  17  -3  338.57   10.80
   6  17   3  353.06   10.80
   6 -17  -3  361.26   10.90
   6 -17  -3  342.07   11.50
   6  17   3  345.47   10.80
   0 -18   3   20.90    3.30
   0 -18   3   19.40    3.60
   0 -18   3   21.90    3.60
   0 -18  -3   20.60    3.40
   0  18   3   18.60    4.50
   0 -18  -3   21.90    3.50
   0  18   3   13.20    4.50
   0  18  -3   14.00    4.60
   0  18  -3   19.10    5.60
   1 -18   3  238.88    9.30
  -1 -18  -3  258.07    9.30
   1  18  -3  242.58    9.00
  -1 -18  -3  242.28    8.90
   1  18  -3  244.18    8.90
   1 -18   3  244.08    9.00
   1 -18   3  248.78    9.20
  -1 -18   3  258.77    9.10
   1 -18  -3  253.77    9.30
  -1 -18   3  259.47    9.20
  -1 -18   3  263.27    9.10
   1  18   3  258.17    9.00
   1  18   3  249.78    9.00
   1 -18  -3  254.67    9.30
   2 -18   3  140.49    6.40
   2 -18   3  143.29    6.40
  -2 -18  -3  146.99    6.60
   2 -18   3  143.49    6.50
   2  18  -3  145.29    6.40
  -2 -18  -3  142.49    6.50
   2  18  -3  144.29    6.40
  -2 -18   3  150.18    6.60
   2 -18  -3  150.38    6.50
   2  18   3  152.68    6.60
   2  18   3  151.18    6.40
   2 -18  -3  152.28    6.60
  -3 -18  -3  222.88    8.40
   3 -18   3  225.48    8.20
   3  18  -3  226.88    8.10
   3 -18   3  234.78    8.30
   3  18  -3  224.28    8.10
   3 -18   3  224.58    8.20
   3 -18  -3  209.38    8.10
  -3 -18   3  218.58    8.20
   3  18   3  214.68    8.00
   3 -18  -3  219.98    8.20
   3  18   3  212.08    8.00
   4 -18   3   84.29    4.60
   4 -18   3   84.19    4.40
   4  18  -3   85.59    4.50
   4  18  -3   83.99    4.50
  -4 -18  -3   88.49    4.80
   4 -18   3   85.69    4.50
   4  18   3   80.79    4.40
   4 -18  -3   80.09    4.50
  -4 -18   3   80.39    5.10
   4  18   3   77.19    4.40
   4 -18  -3   82.29    4.60
   5 -18   3  405.56   12.20
   5 -18   3  418.96   12.20
   5  18  -3  414.46   12.30
   5  18  -3  415.16   12.20
  -5 -18  -3  413.86   12.20
   5 -18  -3  400.86   12.10
   5 -18  -3  409.46   12.20
   5  18   3  391.86   12.10
   5  18   3  407.46   12.20
   0 -19  -3   76.59    4.40
   0 -19   3   77.89    4.40
   0 -19   3   79.19    4.40
   0 -19   3   76.79    4.50
   0 -19  -3   83.79    4.70
   1 -19   3  182.88    6.80
  -1 -19  -3  176.78    6.60
   1 -19   3  174.38    6.70
   1  19  -3  175.38    7.00
   1  19  -3  171.08    6.60
   1 -19   3  172.48    6.70
  -1 -19  -3  172.58    6.90
   1 -19  -3  164.58    6.80
   1  19   3  163.28    6.60
  -1 -19   3  170.08    6.60
   1 -19  -3  158.48    6.60
  -1 -19   3  171.08    6.90
   1  19   3  163.88    6.80
   2  19  -3  338.97   10.70
   2  19  -3  328.87   10.50
   2 -19   3  340.97   10.90
   2 -19   3  337.77   10.80
   2 -19   3  332.37   10.90
  -2 -19  -3  342.77   11.00
   2  19   3  350.36   10.70
   2 -19  -3  348.87   10.90
   2 -19  -3  366.16   11.10
   2  19   3  348.87   10.60
  -2 -19   3  340.37   10.50
  -2 -19   3  346.97   10.90
  -3 -19  -3   32.80    3.40
   3  19  -3   34.70    3.10
   3 -19   3   34.00    3.10
   3  19  -3   36.80    3.30
   3 -19   3   31.80    3.10
   3 -19   3   34.00    3.10
   3  19   3   30.10    3.00
   3  19   3   32.50    3.10
   3 -19  -3   33.10    3.30
   3 -19  -3   28.90    3.00
  -3 -19   3   29.70    3.50
   4 -19   3  274.37    8.70
   4  19  -3  274.77    8.60
   4  19  -3  279.77    8.50
  -4 -19   3  244.18    8.60
   4 -19  -3  275.37    8.60
   4  19   3  269.07    8.60
   4  19   3  266.37    8.50
   4 -19  -3  263.07    8.60
   0 -20   3  288.67    9.10
   0 -20   3  283.67    8.80
   0 -20  -3  285.27    8.80
   0 -20  -3  278.37    9.10
   1 -20   3   19.10    2.60
  -1 -20  -3   16.20    2.60
  -1 -20  -3   17.40    3.50
   1 -20   3   20.10    2.60
  -1 -20   3   18.50    3.20
   1 -20  -3   17.60    2.60
   1 -20  -3   17.20    2.70
  -1 -20   3   13.80    2.80
   2  20  -3   28.70    3.50
   2 -20   3   32.80    2.80
  -2 -20  -3   29.80    2.90
   2 -20   3   31.20    2.80
   2  20  -3   33.10    4.30
   2 -20  -3   25.50    2.60
   2  20   3   21.80    3.20
  -2 -20   3   24.80    3.10
   0   0  -4 7470.85  290.97
   0   0   4 7579.94  291.17
   1   0   4  163.08    6.70
  -1   0   4  149.99    7.00
   1   0  -4  153.68    6.90
   2   0  -4  222.28    9.80
  -2   0   4  220.68    9.90
   3   0  -4 5332.67  210.28
  -3   0   4 5387.26  208.38
   4   0   4 1093.99   44.00
   5   0  -4  111.39    7.50
   5   0   4  116.99    7.40
   6   0  -4  100.29    9.10
   6   0   4  107.69    9.00
  -7   0  -4 1046.90   29.50
  -7   0   4 1053.39   29.90
  -7   0   4 1094.79   30.20
  -7   0  -4 1021.70   29.20
  -7   0  -4  997.20   29.50
  -8   0  -4  758.02   23.50
  -8   0   4  774.92   23.70
  -8   0  -4  817.62   23.50
  -8   0   4  811.72   24.20
  -9   0   4  693.73   21.50
  -9   0   4  713.63   21.90
  -9   0  -4  700.03   21.40
  -9   0  -4  704.23   21.20
 -10   0   4  635.24   19.70
 -10   0   4  631.44   19.20
 -10   0  -4  624.44   18.90
 -10   0  -4  607.24   19.00
 -11   0   4  756.42   21.80
 -11   0  -4  768.52   21.50
 -11   0   4  751.72   22.10
 -11   0  -4  745.33   21.70
 -12   0  -4  161.68    7.00
 -12   0   4  173.78    6.60
 -12   0   4  178.88    6.80
   0   1  -4 1831.82   74.09
   0   1   4 1955.20   74.69
   0  -1  -4 1868.01   74.39
   0  -1   4 1910.71   74.19
  -1   1   4 2543.85  105.19
   1  -1   4 2649.43  104.29
   1   1  -4 2696.33  106.09
  -1  -1   4 2608.34  104.19
   1   1   4 2823.92  105.79
   1  -1  -4 2818.22  105.79
  -2   1   4 4603.44  182.58
   2   1  -4 4568.44  182.48
   2  -1  -4 4518.45  179.48
  -2  -1   4 4886.11  180.88
   3   1  -4 9132.59  347.87
  -3   1   4 9071.29  347.67
   3  -1   4 8561.94  345.87
   3  -1  -4 8817.62  348.57
  -4   1   4 3531.75  131.89
   4  -1   4 3376.06  130.79
   4   1  -4 3216.68  131.49
   5   1  -4   43.00    5.10
   5  -1   4   42.20    4.60
   5  -1  -4   45.60    5.10
   5   1   4   49.00    5.20
   6   1  -4  100.89    9.50
   6  -1   4  100.29    8.40
  -6  -1   4  107.09    6.70
   6   1   4  111.49    9.60
   6  -1  -4  107.09    9.30
  -7  -1  -4 1365.16   37.30
  -7  -1  -4 1378.76   37.60
  -7   1   4 1276.57   37.50
  -7   1   4 1412.46   38.10
  -7  -1  -4 1299.97   36.80
  -7   1  -4 1326.37   37.50
  -7   1  -4 1363.16   37.30
  -7  -1   4 1369.96   37.90
  -7  -1   4 1411.76   37.80
  -8  -1  -4  263.07   10.90
  -8   1   4  238.18   10.60
  -8  -1  -4  247.18   10.10
  -8   1   4  246.48   10.60
  -8   1  -4  277.37   10.50
  -8   1  -4  269.07   10.40
  -8  -1   4  258.17   10.40
  -8  -1   4  255.07   10.30
  -9   1   4  216.38    9.60
  -9  -1  -4  218.38    9.40
  -9  -1  -4  224.18    9.20
  -9   1   4  225.68    9.80
  -9  -1   4  216.38    9.60
  -9   1  -4  219.78    9.60
  -9   1  -4  224.28    9.30
  -9  -1   4  227.08    9.70
 -10  -1  -4   76.89    5.40
 -10   1   4   71.69    5.70
 -10   1   4   76.39    5.90
 -10  -1  -4   76.49    5.50
 -10  -1   4   80.09    5.70
 -10  -1   4   75.39    5.70
 -10   1  -4   77.79    5.80
 -10   1  -4   72.99    5.90
 -11   1   4  268.97   10.00
 -11  -1  -4  287.37   10.00
 -11   1   4  296.37   10.30
 -11  -1  -4  282.27    9.80
 -11  -1   4  275.77   10.00
 -11   1  -4  275.67    9.80
 -11  -1   4  287.27   10.20
 -11   1  -4  269.47   10.20
 -12  -1   4   32.50    3.30
   0   2  -4 2083.99   79.49
   0  -2   4 2040.90   79.09
   0   2   4 2067.39   79.29
   0  -2  -4 1953.60   79.19
   1   2  -4 2986.20  118.79
  -1   2   4 2991.60  117.59
   1  -2  -4 3024.60  119.09
   1   2   4 3102.19  118.49
  -2   2   4 1079.58   37.70
   2   2  -4 1071.38   37.60
   2  -2   4 1071.78   36.60
   2  -2  -4 1077.58   37.40
   3   2  -4  278.67   12.90
  -3   2   4  270.67   12.90
   3  -2   4  278.77   12.00
   3  -2  -4  323.77   13.00
   4   2  -4  411.76   18.10
  -4   2   4  375.86   17.90
   4  -2   4  414.76   17.00
   5  -2   4  796.22   33.40
   5   2  -4  803.92   34.80
   5   2   4  818.32   34.70
   5  -2  -4  835.52   34.50
   6  -2   4  339.07   16.40
   6  -2  -4  324.17   17.70
   6   2   4  310.17   17.70
  -6  -2   4  336.77   11.90
  -7   2   4 1164.78   32.90
  -7  -2  -4 1200.78   32.60
  -7  -2  -4 1172.98   32.70
  -7   2   4 1244.48   33.40
  -7  -2  -4 1138.79   32.20
  -7  -2   4 1136.59   32.90
  -7   2  -4 1124.89   32.50
  -7   2  -4 1119.69   32.80
  -7  -2   4 1159.78   32.80
  -8  -2  -4  591.34   18.70
  -8  -2  -4  604.24   18.50
  -8   2   4  555.54   18.80
  -8  -2  -4  614.94   18.70
  -8   2   4  606.74   19.10
  -8   2  -4  593.84   18.60
  -8  -2   4  592.04   18.90
  -8   2  -4  584.54   18.80
  -8  -2   4  591.54   18.90
  -9  -2  -4  354.66   12.10
  -9   2   4  344.87   12.30
  -9   2   4  354.56   12.50
  -9  -2  -4  333.37   11.90
  -9   2  -4  304.57   11.80
  -9  -2   4  290.97   11.90
  -9   2  -4  308.67   12.00
  -9  -2   4  300.97   12.10
  10   2  -4   20.40    3.90
 -10  -2  -4   21.50    3.90
 -10  -2  -4   24.60    4.10
 -10   2   4   20.20    4.70
 -10   2   4   18.20    5.20
 -10   2  -4   30.00    5.30
 -10  -2   4   24.70    4.40
 -11  -2  -4  373.76   11.90
 -11   2   4  365.36   12.10
 -11   2   4  357.16   12.10
 -11  -2  -4  353.66   11.90
 -11  -2   4  358.06   12.00
 -11  -2   4  353.26   12.10
 -12  -2  -4   10.40    2.60
 -12   2   4    5.00    2.40
 -12  -2  -4    9.90    3.00
 -12  -2   4    9.00    2.70
 -12  -2   4   10.30    2.90
   0   3  -4 5633.64  214.68
   0   3   4 5763.62  217.98
   0  -3  -4 5214.88  215.48
  -1   3   4  235.88   10.20
   1   3  -4  220.08    9.90
   1  -3  -4  226.38   10.10
   1   3   4  256.07   10.30
   2   3  -4   92.99    5.30
  -2   3   4   94.09    5.30
   2  -3  -4  115.99    5.40
  -3   3   4    2.90    2.00
   3  -3   4    3.90    1.00
   3  -3  -4    3.30    1.70
   4  -3   4 3014.00  118.69
   4   3  -4 3068.39  120.39
   4  -3  -4 3132.39  119.89
   5   3  -4  567.84   25.60
   5  -3   4  563.54   23.70
   5  -3  -4  563.94   25.00
  -6   3   4  695.13   20.80
  -6  -3  -4  675.13   20.10
  -6  -3   4  658.63   20.20
   6  -3  -4  643.84   30.30
  -7  -3  -4   96.89    6.30
  -7  -3  -4  112.89    7.70
  -7   3   4   90.19    8.50
  -7  -3  -4  103.19    6.10
  -7   3   4   97.09    6.60
  -7  -3   4   98.19    6.20
  -7  -3   4   90.49    6.30
  -8   3   4  406.36   14.20
  -8  -3  -4  384.56   13.50
  -8   3   4  379.76   14.20
  -8  -3   4  394.86   13.90
  -9  -3  -4  324.17   11.70
   9   3  -4  318.47   11.20
  -9  -3  -4  322.47   11.60
  -9   3   4  309.67   12.00
  -9   3   4  323.87   12.00
  -9  -3   4  305.17   11.80
  -9  -3   4  300.87   11.90
 -10   3   4    2.10    2.80
 -10  -3  -4    2.00    2.20
 -10  -3  -4    1.90    2.00
 -10  -3   4    1.60    2.20
 -10  -3   4    3.40    2.50
 -11  -3  -4   29.50    3.70
 -11  -3  -4   27.30    3.90
 -11   3   4   32.40    4.40
 -11  -3   4   28.10    3.60
 -11  -3   4   27.60    3.90
 -12   3   4   68.19    5.30
 -12  -3  -4   72.79    3.90
 -12  -3  -4   75.69    4.50
 -12  -3   4   74.09    4.10
 -12  -3   4   75.29    4.00
   0   4   4 3483.35  134.89
   0   4  -4 3431.96  135.69
   0  -4  -4 3546.05  134.89
  -1   4   4  331.97   13.20
   1   4  -4  307.27   12.70
   1   4   4  306.07   13.20
   1  -4  -4  264.87   12.80
   2   4  -4  238.38   10.60
   2  -4  -4  212.48   10.30
   2   4   4  243.48   10.80
  -3   4   4 2619.44  101.69
   3  -4   4 2461.45   99.79
   3   4  -4 2654.93  101.79
   3  -4  -4 2660.53  101.39
   4   4  -4  890.01   36.90
   4  -4   4  890.91   34.70
   4  -4  -4  857.31   36.10
   5  -4   4  287.97   13.30
   5   4  -4  279.97   15.60
   5  -4  -4  331.37   15.20
  -6   4   4  712.93   22.00
  -6  -4  -4  705.43   21.40
  -6  -4  -4  742.93   21.50
  -6  -4   4  751.22   21.70
  -6  -4   4  711.13   21.80
   6  -4  -4  704.83   32.40
  -7   4   4  457.75   15.20
  -7  -4  -4  446.96   14.60
   7   4  -4  441.36   14.50
  -7  -4  -4  442.46   14.60
  -7  -4  -4  452.65   15.10
  -7  -4   4  405.16   14.60
  -7  -4   4  417.46   14.60
  -8  -4  -4  279.87   10.90
  -8  -4  -4  290.77   12.00
  -8  -4  -4  266.47   10.80
   8   4  -4  286.47   10.40
  -8   4   4  278.67   11.50
  -8  -4   4  318.47   11.70
  -8  -4   4  319.07   11.50
  -9   4   4  179.48    8.60
  -9  -4  -4  188.38    8.20
  -9  -4  -4  174.88    8.10
  -9  -4   4  174.48    8.50
  -9  -4   4  186.38    8.70
 -10  -4  -4   51.59    4.70
 -10  -4  -4   49.99    4.60
  10   4  -4   51.59    3.80
 -10  -4   4   56.09    4.90
  10   4   4   64.99    4.30
 -10  -4   4   55.19    5.00
 -11  -4  -4  213.18    8.00
 -11  -4  -4  210.78    8.10
 -11   4   4  209.58    8.40
  11   4   4  203.98    7.90
 -11  -4   4  212.78    8.20
 -11  -4   4  210.78    8.10
 -12  -4  -4  146.89    5.90
 -12  -4  -4  147.79    5.50
 -12  -4   4  144.69    5.60
   0   5   4 7593.04  297.67
  -1   5   4 1649.23   62.49
  -1   5  -4 1572.84   60.89
   1   5   4 1501.65   62.39
   1  -5  -4 1616.04   62.19
  -2   5   4  284.67   12.60
   2   5  -4  268.17   12.40
   2  -5  -4  267.27   12.20
   3   5  -4  481.15   20.20
  -3   5   4  427.16   19.90
   3  -5  -4  461.75   19.60
   4   5  -4 1482.45   58.39
  -4   5   4 1396.06   58.09
   4  -5   4 1432.96   55.49
   4   5  -4 1394.96   43.30
   4  -5  -4 1459.15   57.59
   5   5  -4   70.79    3.70
   5   5  -4   69.29    7.70
   5  -5  -4   73.29    7.00
   5   5   4   71.39    4.10
  -6   5   4  353.86   13.40
  -6  -5  -4  360.46   12.80
  -6  -5  -4  352.56   12.50
   6   5  -4  363.76   12.30
  -6  -5  -4  341.27   12.90
  -6  -5   4  399.26   13.30
  -6  -5   4  393.26   12.90
  -7  -5  -4   17.00    4.10
  -7  -5  -4   22.70    5.40
   7   5  -4   19.70    2.70
  -7   5   4   13.50    3.60
  -7  -5  -4   14.90    4.20
  -7  -5   4   13.80    4.50
  -7  -5   4   25.20    4.60
  -8  -5  -4  319.57   11.60
   8   5  -4  321.47   11.10
  -8  -5  -4  298.97   12.30
  -8  -5  -4  299.47   11.50
  -8   5   4  309.87   12.20
   8   5   4  303.57   11.10
  -8  -5   4  332.67   12.10
  -8  -5   4  319.17   11.80
  -9  -5  -4  649.43   20.80
  -9  -5  -4  664.63   21.00
   9   5  -4  671.73   22.10
  -9   5   4  651.63   21.10
  -9  -5   4  744.73   21.60
   9   5   4  699.13   22.10
  -9  -5   4  734.83   21.40
 -10  -5  -4   27.30    3.80
 -10   5   4   32.90    5.10
  10   5  -4   27.70    3.10
  10   5   4   30.60    3.40
 -10  -5   4   26.80    4.10
  10  -5  -4   30.80    4.10
 -11  -5  -4   58.99    4.00
 -11  -5  -4   61.49    4.30
 -11   5   4   64.39    5.50
  11   5   4   51.19    3.70
 -11  -5   4   54.09    4.10
  11  -5  -4   55.79    4.70
 -11  -5   4   59.19    4.20
   0   6  -4   34.13    1.20
   0   6   4   34.13    1.19
  -1   6   4  425.96   18.70
   1  -6  -4  434.06   18.50
  -1   6  -4  456.95   17.20
   1   6   4  418.36   18.80
  -2   6   4 1363.16   53.79
   2   6  -4 1382.96   53.59
   2  -6  -4 1280.57   53.29
   3   6  -4  414.96   18.00
  -3   6   4  428.46   18.20
   3   6  -4  436.16   13.00
   3   6   4  346.07   18.10
   3   6   4  384.96   12.80
   3  -6  -4  342.47   17.50
   4   6  -4 1597.14   47.20
  -4   6   4 1620.94   63.59
   4   6  -4 1561.94   63.49
   4   6   4 1490.35   47.10
   4  -6  -4 1603.04   62.59
   4  -6  -4 1484.05   47.00
  -5  -6  -4   52.39    4.90
   5   6  -4   47.50    3.10
   5   6   4   55.09    3.30
   5  -6  -4   48.10    7.00
  -5  -6   4   52.99    5.90
  -6  -6  -4   42.50    5.20
  -6  -6  -4   40.80    6.00
  -6  -6  -4   45.80    4.50
  -6   6   4   43.10    6.40
  -6  -6   4   51.09    5.40
  -6  -6   4   50.89    5.10
  -7  -6  -4  138.49    7.90
  -7  -6  -4  127.39    6.80
  -7   6   4  122.39    7.80
   7   6  -4  121.89    5.50
   7   6   4  106.69    5.30
  -7  -6   4  106.79    6.80
  -8  -6  -4  572.94   18.50
  -8   6   4  568.64   18.90
   8   6  -4  588.94   19.30
  -8  -6  -4  599.04   18.80
  -8  -6  -4  592.04   18.60
  -8  -6   4  585.24   18.70
   8   6   4  602.04   19.30
  -8  -6   4  610.34   19.00
  -9  -6  -4   49.80    4.90
  -9  -6  -4   53.29    4.90
  -9   6   4   44.70    5.70
   9   6  -4   48.30    3.60
   9   6   4   55.39    3.70
  -9  -6   4   51.99    5.10
   9  -6  -4   54.79    4.00
  -9  -6   4   59.69    5.00
 -10   6   4  476.75   15.80
  10   6  -4  491.55   16.40
 -10  -6  -4  480.05   15.50
 -10  -6  -4  472.55   15.70
  10  -6  -4  508.55   16.40
 -10  -6   4  504.95   15.90
  10   6   4  502.65   16.40
 -10  -6   4  523.45   16.00
  11   6  -4   50.09    3.40
 -11  -6  -4   46.70    3.70
 -11  -6  -4   49.70    3.90
  11  -6  -4   53.19    4.20
  11   6   4   51.39    3.50
 -11  -6   4   49.00    4.00
 -11  -6   4   55.59    3.90
   0   7  -4 1559.84   61.89
   0   7   4 1611.74   63.29
  -1   7   4  913.81   37.10
  -1   7  -4  887.01   35.20
  -2   7   4  374.36   16.60
   2  -7   4  359.46   11.70
   2   7  -4  360.16   11.80
   2   7   4  331.57   11.60
   2  -7  -4  331.27   11.60
   3   7  -4 1681.73   49.80
   3  -7   4 1591.44   49.50
   3   7  -4 1635.04   66.09
  -3   7   4 1696.03   66.59
   3  -7  -4 1653.63   65.49
   3   7   4 1649.73   49.70
   3  -7  -4 1594.34   49.60
   4   7  -4 2007.70   57.39
   4  -7   4 1872.31   57.09
  -4   7   4 1774.82   76.69
   4   7  -4 1908.01   76.99
   4  -7  -4 1895.41   75.79
   4  -7  -4 1901.81   57.19
   4   7   4 1936.01   57.29
  -5  -7  -4  242.18    9.20
   5   7  -4  244.58    8.50
  -5  -7  -4  240.58    9.60
   5  -7  -4  212.18   13.80
  -5  -7   4  220.18    9.60
   5  -7  -4  222.78    8.30
  -6  -7  -4  371.26   12.90
   6   7  -4  378.16   12.70
  -6   7   4  369.46   13.80
  -6  -7  -4  371.26   13.10
  -6  -7  -4  374.06   12.80
   6   7   4  354.06   12.60
   6  -7  -4  361.56   12.50
  -6  -7   4  372.36   12.90
  -6  -7   4  367.16   13.20
  -7  -7  -4  327.67   11.80
  -7  -7  -4  296.37   12.30
   7   7  -4  339.17   11.50
  -7  -7   4  309.17   11.70
   7   7   4  316.87   11.30
  -7  -7   4  316.17   12.30
   7  -7  -4  316.87   11.20
  -8  -7  -4  255.17   10.00
  -8   7   4  233.58   10.50
   8   7  -4  248.78    9.40
  -8  -7  -4  254.97   10.70
  -8  -7  -4  252.77   10.00
   8  -7  -4  237.08    9.00
   8   7   4  231.58    9.20
  -8  -7   4  239.08    9.80
  -8  -7   4  244.08   10.10
  -9   7   4  735.33   23.20
  -9  -7  -4  786.02   23.20
  -9  -7  -4  757.52   23.30
   9   7  -4  792.22   25.20
  -9  -7   4  787.12   23.40
  -9  -7   4  814.42   23.60
   9   7   4  814.52   25.10
 -10  -7  -4   16.00    3.50
  10   7  -4   13.70    2.60
  10  -7  -4   16.30    3.20
  10   7   4    9.20    2.50
 -10  -7   4   16.20    3.50
  11   7  -4    3.30    1.50
 -11  -7  -4    4.20    1.80
 -11  -7  -4    4.20    1.60
  11  -7  -4    3.90    2.00
 -11  -7   4    4.70    1.80
  11   7   4    3.90    1.50
 -11  -7   4    3.40    1.80
   0   8   4   68.39    6.10
   0  -8   4   70.59    4.10
   0   8  -4   73.39    4.60
  -1   8   4  132.48    5.00
   1   8  -4  132.08    4.00
   1   8   4  131.58    4.60
   1   8   4  131.88    4.60
   1  -8  -4  132.18    4.50
  -1   8  -4  131.68    4.50
   2   8  -4   68.89    5.60
   2  -8   4   65.69    3.50
  -2   8   4   75.59    6.80
   2   8  -4   61.29    3.60
   2  -8  -4   57.39    5.40
   2   8   4   66.59    3.60
   2  -8  -4   62.29    3.40
  -3   8   4 2562.84  104.49
   3   8  -4 2625.64  104.39
   3  -8   4 2627.14   78.79
   3   8  -4 2730.23   78.99
   3   8   4 2645.64   78.89
   3  -8  -4 2579.14  103.49
   3  -8  -4 2635.04   78.79
  -4  -8  -4  602.54   18.60
  -4  -8  -4  611.24   18.50
   4  -8   4  627.64   19.70
   4   8   4  632.14   19.90
   4  -8  -4  587.54   27.20
   4  -8  -4  629.04   19.70
  -5  -8  -4  124.59    6.60
  -5  -8  -4  118.29    7.30
   5   8  -4  112.79    7.90
  -5  -8  -4  118.79    7.10
   5   8  -4  125.79    5.50
   5   8   4  121.39    5.50
   5   8   4  125.69    7.10
  -5  -8   4  122.49    6.80
  -5  -8   4  126.29    7.90
   5  -8  -4  126.69    5.40
   6  -8   4  610.04   19.30
   6   8  -4  594.44   18.70
  -6  -8  -4  586.84   18.60
  -6  -8  -4  618.54   18.70
  -6   8   4  584.24   19.40
   6   8  -4  590.84   19.50
  -6  -8  -4  595.84   18.60
  -6  -8   4  591.44   18.50
   6   8   4  582.84   18.20
  -6  -8   4  620.14   19.10
   6  -8  -4  595.34   19.30
   6   8   4  586.64   19.50
   7  -8   4  676.53   21.80
  -7  -8  -4  674.53   20.60
  -7  -8  -4  670.43   20.80
  -7   8   4  645.44   21.30
  -7  -8  -4  669.13   20.80
   7   8  -4  670.53   22.10
   7  -8  -4  691.73   21.80
   7   8   4  680.53   22.00
  -7  -8   4  671.13   20.80
  -7  -8   4  717.33   21.20
  -8   8   4  612.74   20.10
  -8  -8  -4  618.94   19.50
  -8  -8  -4  637.24   19.80
  -8  -8  -4  658.93   19.90
  -8  -8   4  630.64   19.60
  -8  -8   4  637.54   19.90
   9   8  -4   58.19    3.90
  -9  -8  -4   58.39    5.00
   9  -8   4   61.49    4.30
  -9  -8  -4   52.49    4.80
   9   8   4   71.99    4.10
  -9  -8   4   64.59    5.00
   9  -8  -4   65.49    4.20
  -9  -8   4   67.99    5.10
  10   8  -4  462.15   15.70
 -10  -8  -4  457.55   14.70
 -10  -8  -4  462.95   14.50
  10  -8  -4  483.55   15.60
  10   8   4  467.05   15.60
 -10  -8   4  474.95   14.80
 -10  -8   4  474.95   14.80
 -11  -8  -4  267.37    8.90
 -11  -8  -4  276.97    9.00
  11   8  -4  264.87    9.50
 -11  -8   4  281.97    9.10
  11  -8  -4  268.17    9.70
  11   8   4  283.17    9.60
 -11  -8   4  275.57    9.00
   0  -9   4    9.60    2.70
   0   9  -4    5.90    2.30
   1   9  -4   70.69    6.50
  -1   9   4   70.79    7.80
   1  -9   4   85.69    4.10
   1  -9  -4   87.69    4.30
   1   9   4   82.49    4.60
   2   9  -4  598.44   18.70
   2   9  -4  567.74   25.60
   2  -9   4  579.24   18.60
  -2   9   4  588.74   26.80
   2   9   4  570.74   18.60
   2  -9  -4  556.54   18.50
  -3  -9  -4 1125.29   31.60
   3  -9   4 1186.38   35.90
  -3  -9  -4 1138.29   32.40
   3   9  -4 1215.98   36.00
   3   9  -4 1142.09   48.90
   3   9   4 1093.99   31.40
   3  -9  -4 1129.79   48.10
   3  -9  -4 1186.18   35.90
   3   9   4 1234.98   36.00
   4  -9   4  857.21   26.50
   4   9  -4  918.41   26.80
  -4  -9  -4  872.61   24.60
   4   9  -4  816.42   24.00
   4  -9   4  832.82   24.30
  -4  -9  -4  843.22   24.10
   4   9   4  874.71   26.70
   4   9   4  800.62   23.70
   4   9   4  812.12   24.30
  -4  -9   4  803.42   24.50
   4  -9  -4  846.22   26.50
   4  -9  -4  803.12   23.90
   5   9  -4  509.85   16.60
   5   9  -4  492.25   15.90
   5  -9   4  489.05   16.30
  -5  -9  -4  492.85   16.00
  -5  -9  -4  501.05   16.10
  -5  -9  -4  481.45   15.80
   5   9   4  503.45   15.60
  -5  -9   4  517.15   16.10
   5  -9  -4  503.95   16.40
   5  -9  -4  471.65   15.90
  -5  -9   4  481.65   16.40
   5   9   4  481.85   16.10
   5   9   4  479.05   16.40
  -6  -9  -4  554.34   17.80
   6   9  -4  544.15   18.70
   6   9  -4  550.74   17.70
  -6  -9  -4  552.44   17.70
   6  -9   4  546.75   18.50
  -6  -9   4  594.14   17.90
   6  -9  -4  582.34   18.60
  -6  -9   4  577.44   18.10
   6   9   4  563.44   18.00
   6   9   4  565.64   18.70
   7   9  -4   32.90    5.40
  -7  -9  -4   38.60    4.60
  -7  -9  -4   38.50    4.80
   7  -9   4   36.00    3.50
   7   9  -4   40.20    3.30
  -7  -9  -4   30.10    6.00
   7   9  -4   35.20    6.20
   7   9   4   32.70    3.10
  -7  -9   4   32.50    5.00
   7   9   4   37.60    5.70
   7  -9  -4   30.50    3.20
  -7  -9   4   35.10    4.60
  -8  -9  -4   47.90    6.60
   8   9  -4   53.29    6.00
   8   9  -4   47.70    3.70
  -8  -9  -4   48.80    4.60
   8  -9   4   55.89    3.80
  -8  -9  -4   47.90    4.90
  -8  -9   4   50.59    4.80
   8  -9  -4   55.19    3.60
  -8  -9   4   55.59    5.00
   8   9   4   53.09    3.70
   9   9  -4  266.47   10.00
  -9  -9  -4  267.97    9.90
   9  -9   4  267.17    9.80
  -9  -9   4  274.97   10.10
   9   9   4  259.77    9.90
   9  -9  -4  272.37    9.90
  10   9  -4   24.80    2.70
  10  -9   4   27.60    3.00
 -10  -9  -4   28.10    3.50
 -10  -9  -4   29.60    3.30
 -10  -9   4   22.40    3.40
 -10  -9   4   24.90    3.40
  10   9   4   26.20    2.80
  11   9  -4   43.40    3.20
 -11  -9  -4   48.90    3.00
 -11  -9   4   45.80    3.00
  11   9   4   46.50    3.20
   0 -10   4  496.35   16.30
   0 -10  -4  489.45   15.10
   0 -10   4  484.35   15.20
   0 -10  -4  492.45   15.30
   1  10  -4  370.56   12.40
  -1 -10  -4  367.56   12.40
   1 -10   4  371.06   12.50
   1 -10   4  384.86   12.90
  -1 -10  -4  368.56   12.50
   1  10   4  382.26   12.40
   1 -10  -4  364.86   12.60
   1 -10  -4  390.76   12.40
   1 -10  -4  398.26   13.00
  -1 -10   4  383.06   12.60
  -2 -10  -4 1067.59   31.60
  -2 -10  -4 1101.89   30.60
   2  10  -4 1148.69   35.10
   2 -10   4 1106.89   30.80
  -2 -10  -4 1114.09   30.80
   2  10  -4 1108.79   47.30
  -2 -10   4 1142.89   30.80
  -2 -10   4 1098.29   30.90
   2  10   4 1180.98   35.10
   2 -10  -4 1150.28   30.80
   2  10   4 1176.58   30.80
   2 -10  -4 1156.78   30.90
  -3 -10  -4 1541.35   41.30
   3 -10   4 1627.14   47.60
   3  10  -4 1596.94   41.40
  -3 -10  -4 1522.65   42.30
   3 -10   4 1533.95   41.40
   3  10  -4 1621.94   47.70
   3 -10  -4 1547.85   41.20
  -3 -10   4 1506.25   41.10
   3  10   4 1496.25   41.10
  -3 -10   4 1456.85   41.20
   3 -10  -4 1579.24   47.50
   3  10   4 1619.54   47.60
   3 -10  -4 1465.75   41.20
   3  10   4 1590.14   41.40
   3 -10  -4 1560.44   41.20
   4 -10   4  129.49    7.90
   4 -10   4  120.59    5.40
   4 -10   4  121.69    8.00
   4  10  -4  119.79    6.90
  -4 -10  -4  109.09    8.50
  -4 -10  -4  124.79    6.70
  -4 -10  -4  138.29    6.90
   4  10  -4  126.79    5.60
   4  10   4  109.79    6.20
   4 -10  -4  113.29    5.30
   4 -10  -4  113.89    7.30
  -4 -10   4  103.59    8.40
   4  10   4  111.89    5.40
   4 -10  -4   99.19    7.20
   4 -10  -4  108.99    6.50
  -4 -10   4  112.99    7.50
   4  10   4  116.99    7.10
   5  10  -4   70.59    4.00
  -5 -10  -4   56.99    6.00
   5 -10   4   53.89    7.30
   5  10  -4   51.09    5.50
   5 -10   4   58.39    3.80
  -5 -10  -4   44.20    5.40
  -5 -10   4   61.39    6.70
   5  10   4   60.89    5.00
   5 -10  -4   68.39    6.90
   5  10   4   59.29    3.80
   5 -10  -4   56.49    6.20
  -5 -10   4   70.59    5.80
   5 -10  -4   61.19    6.90
   5  10   4   64.49    6.20
   5 -10  -4   59.89    3.70
  -6 -10  -4  472.25   15.40
   6  10  -4  471.35   15.30
  -6 -10  -4  442.76   15.20
   6  10  -4  451.15   15.70
  -6 -10  -4  470.95   15.30
   6 -10   4  465.55   15.60
   6  10  -4  460.05   14.90
  -6 -10   4  448.66   15.40
   6  10   4  454.15   14.80
   6  10   4  439.66   15.60
   6 -10  -4  443.46   15.50
  -6 -10   4  442.56   15.00
   7 -10   4  533.15   19.60
   7  10  -4  574.04   17.80
   7  10  -4  584.54   18.10
  -7 -10  -4  589.44   18.50
   7  10  -4  562.04   19.50
  -7 -10  -4  576.64   18.20
  -7 -10  -4  577.34   18.60
  -7 -10   4  587.54   18.30
   7  10   4  603.54   18.30
   7  10   4  594.84   18.00
   7  10   4  582.04   19.50
   7 -10  -4  596.44   19.70
  -7 -10   4  611.14   18.60
  -8 -10  -4  466.95   15.30
  -8 -10  -4  449.66   15.00
   8  10  -4  460.55   15.70
  -8 -10  -4  435.26   14.70
   8  10  -4  452.95   14.80
   8 -10   4  465.35   15.50
   8  10  -4  442.26   14.60
   8  10   4  452.65   15.60
  -8 -10   4  461.55   15.00
  -8 -10   4  461.45   14.90
  -9 -10  -4  266.47    9.90
   9  10  -4  270.47   10.00
   9 -10   4  277.87   10.00
  -9 -10  -4  274.47    9.80
  -9 -10   4  273.67   10.00
  -9 -10   4  275.57    9.90
   9  10   4  269.57   10.00
   9 -10  -4  275.37   10.00
  10  10  -4   99.29    4.70
 -10 -10  -4  107.59    4.90
  10 -10   4  102.99    4.80
 -10 -10  -4  105.09    4.90
 -10 -10   4   94.29    4.90
  10 -10  -4   92.09    4.70
 -10 -10   4   96.89    4.80
  10  10   4   94.09    4.60
   0  11  -4   27.40    5.20
   0  11   4   18.80    5.10
   0 -11   4   23.60    4.50
   0 -11  -4   20.10    4.70
   0 -11  -4   27.40    4.50
   0 -11  -4   21.50    3.90
   0  11   4   21.30    4.40
   0 -11   4   25.30    4.30
   0  11  -4   18.80    4.50
   0 -11   4   18.10    4.90
  -1 -11  -4  381.96   12.90
  -1 -11  -4  391.96   13.20
   1  11  -4  409.66   13.10
  -1  11   4  389.56   13.10
   1  11  -4  379.26   13.10
  -1 -11  -4  390.96   13.20
   1 -11   4  401.66   13.20
  -1 -11  -4  369.76   14.00
   1 -11  -4  402.36   13.10
  -1  11  -4  410.06   13.50
   1 -11  -4  412.46   13.30
  -1 -11   4  393.16   13.30
   1 -11  -4  409.66   13.90
  -1 -11   4  402.06   13.10
   1  11   4  410.16   13.10
   1 -11  -4  412.86   13.40
  -1 -11   4  414.26   13.50
   1  11   4  425.76   13.50
  -2 -11  -4  503.05   15.60
   2  11  -4  529.45   15.90
  -2  11   4  488.95   16.00
   2 -11   4  509.55   16.10
   2 -11   4  498.25   15.90
  -2 -11  -4  520.95   15.80
  -2 -11  -4  513.05   15.90
   2  11  -4  510.25   15.90
  -2 -11  -4  494.55   16.30
   2 -11   4  512.25   16.90
  -2 -11   4  512.55   15.90
  -2 -11   4  474.15   15.80
   2 -11  -4  509.75   16.90
   2  11   4  519.75   15.80
   2 -11  -4  502.65   15.90
   2  11   4  504.05   15.90
   2 -11  -4  506.75   15.90
   2  11   4  504.65   16.90
   2 -11  -4  485.75   15.60
  -2 -11   4  514.65   16.10
   3 -11   4  983.50   26.90
  -3 -11  -4  972.20   26.90
   3  11  -4  925.51   29.80
  -3 -11  -4  950.70   27.20
   3  11  -4  937.01   26.60
   3 -11   4  946.21   26.90
   3  11  -4  964.40   26.60
   3 -11   4  952.20   29.80
  -3 -11   4  894.41   26.50
   3 -11  -4  950.00   26.60
   3  11   4  923.31   26.50
  -3 -11   4  896.01   26.50
   3  11   4  958.80   26.50
   3  11   4  956.10   29.80
  -3 -11   4  926.21   26.40
   4  11  -4  117.69    5.70
   4 -11   4  112.99    5.50
   4  11  -4  123.89    6.80
   4  11  -4  116.39    6.30
   4 -11   4  119.49    7.70
  -4 -11  -4  116.79    6.60
   4 -11   4  117.39    7.40
  -4 -11  -4  119.39    6.80
   4  11   4  115.99    5.60
   4 -11  -4  114.59    7.10
  -4 -11   4  120.29    7.90
   4  11   4  111.69    6.20
   4 -11  -4  114.29    6.70
   4  11   4  123.29    7.00
   4 -11  -4  111.69    6.90
  -4 -11   4  123.69    8.10
   4 -11  -4  115.39    5.50
   5  11  -4  267.77   10.30
   5  11  -4  267.27   10.30
   5 -11   4  270.47   11.50
   5 -11   4  278.07   10.30
   5 -11   4  284.77   11.30
  -5 -11  -4  269.67   10.60
  -5 -11  -4  272.27   10.80
  -5 -11  -4  277.67   11.20
   5 -11  -4  267.47   10.20
   5  11   4  273.27   10.30
  -5 -11   4  274.07   10.70
   5 -11  -4  271.07   10.90
   5  11   4  270.97   10.20
   5 -11  -4  272.67   10.50
   5 -11  -4  273.37   10.80
  -5 -11   4  268.37   11.50
  -6 -11  -4  116.89    7.00
  -6 -11  -4  120.09    6.70
   6 -11   4  119.69    5.70
   6  11  -4  117.89    5.70
   6  11  -4  112.19    6.20
  -6 -11  -4  122.49    7.10
   6  11  -4  118.49    6.90
   6  11   4  105.39    5.50
   6 -11  -4  112.39    7.80
   6 -11  -4  109.79    5.50
   6  11   4  117.29    7.00
  -6 -11   4  113.09    7.20
   6  11   4  110.49    6.50
   6 -11  -4  113.09    7.30
  -6 -11   4  100.09    6.60
   7  11  -4   68.89    4.10
  -7 -11  -4   67.89    5.40
   7  11  -4   68.09    5.60
   7 -11   4   65.59    4.00
   7  11  -4   68.39    5.30
  -7 -11  -4   61.59    6.30
  -7 -11  -4   62.89    5.00
  -7 -11   4   55.69    5.40
  -7 -11   4   56.79    5.00
   7  11   4   52.69    3.90
   7  11   4   56.09    5.70
   7  11   4   54.19    5.10
   8  11  -4    6.00    2.50
   8  11  -4    6.60    2.40
  -8 -11  -4    9.00    3.10
   8 -11   4    9.60    2.50
  -8 -11  -4    9.70    3.50
  -8 -11  -4    6.00    2.30
   8  11   4   11.10    3.30
   8  11   4    8.50    2.80
   8  11   4    9.10    2.40
  -8 -11   4   16.10    4.00
   8 -11  -4   12.30    2.70
  -9 -11  -4  133.19    6.10
   9  11  -4  124.29    6.80
  -9 -11  -4  137.29    6.00
   9 -11   4  133.99    5.70
   9  11  -4  127.59    5.70
   9  11   4  128.49    5.70
   9 -11  -4  121.69    5.80
  -9 -11   4  125.99    5.90
  -9 -11   4  121.79    6.00
 -10 -11  -4  155.78    5.80
 -10 -11  -4  150.38    5.90
  10  11  -4  152.28    6.10
 -10 -11   4  141.09    5.80
  10 -11  -4  150.28    6.20
 -10 -11   4  143.49    5.70
  10  11   4  144.89    6.00
   0  12  -4 1509.15   41.20
   0  12   4 1532.55   41.20
   0 -12  -4 1518.25   41.30
   0 -12   4 1565.54   41.40
   0  12   4 1551.34   41.30
   0 -12   4 1534.25   41.40
   0 -12   4 1563.84   41.40
   0 -12  -4 1582.64   41.40
   0 -12  -4 1565.94   41.40
   0  12  -4 1567.14   41.30
  -1 -12  -4  124.79    6.70
   1 -12   4  126.49    6.70
   1  12  -4  115.39    6.40
   1 -12   4  120.59    5.80
  -1 -12  -4  115.99    7.90
  -1  12   4  121.29    7.20
  -1 -12  -4  117.29    6.60
  -1 -12  -4  129.09    6.60
   1  12  -4  128.39    6.80
  -1  12   4  120.29    6.80
   1 -12   4  122.59    7.00
  -1  12  -4  121.19    7.50
   1  12   4  122.29    6.70
   1 -12  -4  115.09    6.40
  -1  12  -4  126.19    7.40
  -1 -12   4  127.49    6.70
   1 -12  -4  120.89    6.40
   1 -12  -4  127.69    6.80
  -1 -12   4  129.69    6.70
   1  12   4  127.29    6.50
   1 -12  -4  114.99    6.50
  -1 -12   4  127.99    6.90
  -2  12   4  789.82   24.20
  -2 -12  -4  872.21   24.10
  -2  12   4  851.41   24.50
   2  12  -4  874.11   24.40
  -2 -12  -4  848.52   24.40
   2  12  -4  818.82   24.10
   2 -12   4  831.72   24.40
  -2 -12  -4  870.01   25.10
   2 -12   4  857.01   27.10
   2 -12   4  807.12   24.20
  -2 -12  -4  887.11   24.20
  -2 -12   4  835.82   24.10
   2  12   4  875.51   24.30
   2  12   4  871.51   24.30
   2 -12  -4  837.02   27.10
   2 -12  -4  851.71   24.30
   2 -12  -4  818.32   24.20
  -2 -12   4  848.82   24.20
   2 -12  -4  857.81   24.20
  -2 -12   4  807.82   24.20
   3  12  -4  245.98   10.10
   3 -12   4  257.77    9.80
  -3 -12  -4  256.37   10.20
  -3 -12  -4  253.97   10.30
   3 -12   4  248.08   10.10
   3  12  -4  247.48    9.90
   3 -12   4  258.57   10.30
  -3 -12   4  258.87   10.20
   3 -12  -4  265.67    9.90
  -3 -12   4  262.47   10.30
  -3 -12   4  258.17   10.10
   3  12   4  274.57   10.30
   3 -12  -4  254.07   10.10
   3 -12  -4  245.28   10.00
   3  12   4  263.37    9.90
  -4 -12  -4   16.50    4.50
   4 -12   4   17.70    2.70
   4  12  -4   17.30    3.80
  -4 -12  -4   21.30    4.40
   4  12  -4   22.10    3.30
   4 -12   4   18.20    5.00
   4 -12   4   20.70    5.20
  -4 -12   4   22.20    5.70
   4 -12  -4   19.60    4.50
   4  12   4   20.20    3.10
   4  12   4   25.40    4.00
   4 -12  -4   24.00    4.40
   4 -12  -4   25.10    2.90
   4 -12  -4   18.50    5.20
   5  12  -4  140.19    6.90
   5 -12   4  138.49    6.30
   5  12  -4  135.49    7.30
  -5 -12  -4  134.69    7.40
   5 -12   4  134.39    7.50
  -5 -12  -4  139.99    7.10
   5 -12   4  130.29    8.20
   5  12  -4  137.49    6.40
   5  12   4  128.49    6.20
   5 -12  -4  137.79    7.50
  -5 -12   4  127.99    7.30
  -5 -12   4  123.19    8.70
   5  12   4  136.19    6.90
   5 -12  -4  124.29    7.60
   5 -12  -4  135.79    7.20
   5 -12  -4  133.39    6.30
   5  12   4  135.39    7.20
   6  12  -4  211.18    8.80
  -6 -12  -4  211.08    8.90
   6  12  -4  213.38    9.00
   6 -12   4  200.58    8.70
  -6 -12  -4  220.08    9.40
  -6 -12  -4  204.98    9.10
   6 -12   4  206.88    9.50
  -6 -12   4  208.98    9.00
   6  12   4  216.38    9.00
  -6 -12   4  224.08    9.60
   6 -12  -4  211.78    9.10
   6 -12  -4  213.78    9.60
   6 -12  -4  219.08    9.50
   6  12   4  208.78    8.90
   7  12  -4  266.67   10.00
  -7 -12  -4  256.37    9.70
  -7 -12  -4  260.37   10.00
   7  12  -4  270.27   10.00
   7  12  -4  256.37    9.70
   7 -12   4  267.47    9.90
  -7 -12  -4  267.37   10.50
   7 -12  -4  249.28    9.90
  -7 -12   4  248.28    9.80
   7  12   4  256.17    9.80
  -7 -12   4  248.88    9.90
   7  12   4  252.97    9.80
   7  12   4  255.97    9.90
  -8 -12  -4  216.18    8.40
   8  12  -4  211.48    8.30
  -8 -12  -4  212.88    8.20
   8  12  -4  216.08    8.30
   8  12  -4  207.78    8.40
   8 -12   4  216.98    8.20
  -8 -12  -4  221.38    8.90
   8  12   4  207.98    8.40
   8 -12  -4  200.68    8.30
  -8 -12   4  205.78    8.20
   8  12   4  208.58    8.30
   8  12   4  202.18    8.20
  -8 -12   4  190.98    8.20
  -9 -12  -4   13.90    3.00
   9  12  -4   13.30    2.70
   9  12  -4   11.20    2.90
   9 -12   4    9.80    2.50
  -9 -12  -4   11.60    2.90
  -9 -12   4   15.80    3.30
  -9 -12   4   13.50    3.20
   0 -13   4  104.69    6.30
   0  13   4  105.49    6.20
   0  13   4   99.79    6.30
   0  13  -4   96.99    6.20
   0 -13  -4  101.39    6.00
   0  13  -4   96.69    6.40
   1 -13   4 2290.87   56.39
  -1 -13  -4 2108.49   55.09
   1 -13   4 2176.48   55.49
  -1 -13  -4 2030.80   55.49
   1 -13   4 1852.11   55.79
   1  13  -4 2177.88   55.29
   1 -13   4 2105.89   64.29
  -1  13   4 2141.69   55.09
  -1  13   4 2085.99   54.99
  -1  13  -4 2133.09   55.09
   1 -13  -4 2027.80   55.69
  -1 -13   4 2165.38   55.29
   1 -13  -4 2100.59   55.29
   1  13   4 2150.78   55.19
  -1  13  -4 2093.49   54.99
  -2 -13  -4  153.68    7.60
  -2 -13  -4  142.79    7.40
   2 -13   4  155.18    6.80
   2 -13   4  150.28    7.50
   2  13  -4  158.88    7.30
   2  13  -4  155.78    7.50
   2 -13   4  145.49    7.50
   2 -13  -4  142.99    7.20
  -2 -13   4  146.09    7.40
   2 -13  -4  140.79    7.00
   2 -13  -4  141.59    7.20
   2  13   4  154.38    7.40
  -2 -13   4  145.49    7.30
  -2 -13   4  150.88    7.40
   2 -13  -4  153.98    7.50
   2  13   4  155.28    7.30
   3 -13   4  692.93   21.50
  -3 -13  -4  718.83   21.60
  -3 -13  -4  705.83   21.90
   3 -13   4  705.63   23.50
  -3 -13  -4  688.63   21.00
   3 -13   4  739.33   22.30
   3  13  -4  695.43   21.30
   3  13  -4  657.03   21.10
   3 -13  -4  743.13   21.50
   3 -13  -4  729.03   21.40
   3  13   4  751.02   21.50
   3  13   4  776.62   21.70
   3 -13  -4  728.83   23.70
  -3 -13   4  755.52   21.30
   3 -13  -4  727.53   21.40
  -3 -13   4  722.13   21.50
   4  13  -4  539.25   17.70
  -4 -13  -4  573.04   18.30
   4  13  -4  563.94   19.50
   4  13  -4  578.04   17.90
   4 -13   4  554.44   17.90
   4 -13   4  573.74   19.40
   4 -13   4  570.54   18.10
  -4 -13  -4  567.54   18.30
   4 -13  -4  584.24   19.60
   4  13   4  607.54   19.50
   4 -13  -4  573.94   18.00
   4  13   4  591.14   18.00
   4 -13  -4  589.94   17.90
   4  13   4  603.84   18.00
  -4 -13   4  583.14   18.10
   4 -13  -4  607.14   18.10
  -5 -13  -4  386.36   13.80
   5 -13   4  388.26   13.50
   5  13  -4  391.26   13.40
   5 -13   4  393.16   13.70
   5  13  -4  378.96   13.20
  -5 -13  -4  394.36   13.60
   5  13   4  390.36   13.40
   5 -13  -4  403.16   13.40
   5  13   4  402.56   13.40
   5 -13  -4  395.76   13.40
  -5 -13   4  393.46   13.70
   5 -13  -4  411.46   13.60
  -5 -13   4  409.26   14.00
   6  13  -4  237.08    9.30
   6  13  -4  231.58    9.30
   6 -13   4  240.68    9.30
   6 -13   4  240.78   10.00
   6  13  -4  243.18    9.40
  -6 -13  -4  244.08    9.80
   6 -13   4  235.08    9.70
  -6 -13  -4  238.48    9.50
  -6 -13  -4  234.28    9.70
   6 -13  -4  226.98    9.60
   6 -13  -4  237.18    9.90
   6  13   4  238.58    9.30
   6 -13  -4  234.98    9.50
  -6 -13   4  228.98    9.60
   6  13   4  238.28    9.30
   6  13   4  229.78    9.20
  -7 -13  -4  444.66   14.20
   7  13  -4  446.96   15.50
   7 -13   4  449.86   15.50
   7  13  -4  440.96   14.30
  -7 -13  -4  418.06   14.70
   7  13  -4  448.36   14.30
  -7 -13  -4  462.65   14.70
   7 -13  -4  453.15   15.60
   7 -13  -4  473.25   14.80
  -7 -13   4  463.65   14.50
   7  13   4  458.55   15.50
   7  13   4  452.35   14.30
  -7 -13   4  460.05   14.70
   8 -13   4  239.68    9.20
   8 -13   4  248.98    8.90
  -8 -13  -4  236.78    8.90
   8  13  -4  247.88    8.80
  -8 -13  -4  236.98    8.70
   8  13  -4  238.88    8.90
   8  13  -4  246.48    9.40
  -8 -13  -4  239.58    9.30
  -8 -13   4  255.87    8.90
   8  13   4  253.67    9.00
   8  13   4  256.27    9.00
   8  13   4  253.37    9.30
   8 -13  -4  261.47    9.40
  -8 -13   4  255.87    8.90
   9  13  -4  215.88    7.80
   9  13  -4  212.48    7.90
  -9 -13  -4  218.98    7.60
   9  13  -4  222.58    8.40
   9 -13   4  220.88    8.20
  -9 -13   4  217.98    7.40
   9  13   4  219.68    8.20
   9 -13  -4  229.68    8.30
  -9 -13   4  210.58    7.70
   0  14  -4  422.36   14.00
   0 -14  -4  425.66   14.20
   0  14   4  430.06   14.10
   0 -14   4  432.26   14.20
   0 -14   4  427.56   14.10
   0  14   4  404.16   13.80
   0 -14   4  416.16   14.10
   0  14  -4  420.36   14.50
   0 -14  -4  417.86   14.00
   0 -14  -4  422.26   14.00
  -1 -14  -4   36.70    4.60
  -1 -14  -4   31.80    4.60
  -1  14   4   33.70    5.00
   1 -14   4   28.10    4.60
   1  14  -4   36.30    4.50
   1 -14   4   33.00    4.50
   1 -14   4   34.00    4.70
   1  14  -4   40.00    4.70
  -1 -14  -4   33.20    4.30
  -1 -14   4   24.50    4.40
  -1 -14   4   25.10    4.20
   1 -14  -4   35.80    4.30
  -1 -14   4   30.80    4.60
   1  14   4   24.50    4.10
   1  14   4   32.40    4.80
   1 -14  -4   20.30    4.50
   1 -14  -4   27.40    4.20
  -1  14  -4   28.30    5.80
   2 -14   4  204.68    8.80
   2  14  -4  204.68    8.50
   2  14  -4  199.28    8.50
   2 -14   4  210.58    8.80
  -2 -14  -4  203.98    8.90
   2 -14   4  198.28    8.80
  -2 -14  -4  209.88    8.70
   2 -14   4  193.98    8.60
   2  14   4  204.48    8.70
  -2 -14   4  199.88    8.50
   2 -14  -4  197.18    8.60
   2 -14  -4  204.28    8.90
   2 -14  -4  199.58    8.50
  -2 -14   4  200.88    8.60
   2  14   4  195.48    8.50
   2 -14  -4  193.18    9.20
  -2 -14   4  207.38    8.70
   3 -14   4  221.48    9.50
  -3 -14  -4  222.88    9.70
   3  14  -4  234.28    9.40
   3 -14   4  232.68    9.50
   3  14  -4  225.58    9.30
   3 -14   4  225.78    9.20
   3 -14   4  221.18    9.50
  -3 -14  -4  228.08    9.60
  -3 -14  -4  236.28    9.60
  -3 -14   4  239.08    9.60
   3  14   4  235.58    9.30
   3 -14  -4  227.58    9.40
   3  14   4  238.88    9.40
   3 -14  -4  237.18    9.40
   3 -14  -4  226.68    9.30
  -3 -14   4  228.38    9.60
   3 -14  -4  232.38    9.60
  -3 -14   4  240.98    9.50
  -4 -14  -4  917.91   26.60
   4  14  -4  912.71   26.30
   4 -14   4  888.31   26.40
   4  14  -4  918.51   26.40
   4 -14   4  915.31   26.40
  -4 -14  -4  888.61   26.80
   4  14   4  948.61   26.40
   4 -14  -4  936.81   26.40
   4  14   4  919.71   26.40
   4 -14  -4  923.61   26.30
   4 -14  -4  956.80   26.40
  -4 -14   4  943.61   26.40
   5  14  -4  209.98    8.50
  -5 -14  -4  205.28    8.80
   5 -14   4  204.98    8.70
   5 -14   4  210.08    8.40
   5  14  -4  205.38    8.50
   5 -14   4  212.38    9.00
  -5 -14  -4  210.28    9.10
  -5 -14   4  187.68    9.00
   5  14   4  190.18    8.50
   5 -14  -4  207.38    8.50
   5 -14  -4  210.38    8.80
   5  14   4  199.28    8.50
   5 -14  -4  207.98    8.50
   5  14   4  195.88    8.40
   6 -14   4   36.00    3.20
   6  14  -4   37.00    4.20
   6 -14   4   36.30    4.70
   6  14  -4   34.80    4.50
   6  14  -4   30.80    4.60
   6 -14  -4   36.90    5.30
   6  14   4   33.60    3.90
   6 -14  -4   36.50    3.50
  -6 -14   4   21.60    5.60
   6  14   4   36.30    4.20
   6 -14  -4   31.90    4.40
   7  14  -4  269.97    9.70
   7  14  -4  262.07    9.60
  -7 -14  -4  271.47    9.90
  -7 -14  -4  274.37    9.80
   7 -14   4  273.97   10.20
   7 -14   4  290.77    9.90
   7  14   4  288.27    9.80
   7 -14  -4  279.37   10.40
   7  14   4  277.47   10.30
  -7 -14   4  272.07   10.10
   7 -14  -4  288.37   10.30
   7  14   4  279.67    9.80
  -8 -14  -4   71.79    4.30
   8  14  -4   74.19    4.30
   8 -14   4   73.39    4.10
   8  14  -4   76.59    4.40
   8 -14   4   79.39    4.60
   8 -14  -4   62.29    4.00
   8  14   4   61.09    4.30
   8  14   4   62.59    4.70
   8  14   4   61.69    4.40
   0 -15   4  885.01   26.00
   0 -15  -4  890.11   25.80
   0  15  -4  903.61   25.80
   0  15  -4  907.51   25.70
   0 -15   4  906.01   26.00
   0 -15  -4  908.21   25.90
   0 -15  -4  897.81   26.10
   0  15   4  929.11   25.90
   0 -15   4  914.21   26.10
   0  15   4  927.11   25.90
   1 -15   4  319.47   11.60
  -1  15   4  300.07   11.40
  -1 -15  -4  320.87   11.40
   1 -15   4  304.97   11.40
   1  15  -4  312.37   11.30
  -1 -15  -4  310.47   11.30
   1  15  -4  315.67   11.40
  -1 -15  -4  310.77   11.60
   1 -15   4  308.27   11.50
  -1  15   4  313.87   11.50
  -1 -15   4  303.87   11.40
   1  15   4  319.87   11.40
   1 -15  -4  318.67   11.50
  -1 -15   4  314.47   11.30
  -1  15  -4  328.77   11.70
  -1  15  -4  337.97   11.80
   1  15   4  312.27   11.30
   1 -15  -4  314.27   11.60
  -1 -15   4  315.87   11.40
   1 -15  -4  319.07   11.50
   2 -15   4  793.62   23.30
   2  15  -4  750.72   23.00
  -2 -15  -4  766.52   22.70
   2  15  -4  770.12   23.00
   2 -15   4  782.02   23.30
   2 -15   4  744.83   23.20
  -2 -15  -4  791.32   23.50
  -2 -15   4  824.32   23.10
   2 -15  -4  824.22   23.40
  -2 -15   4  818.62   23.30
  -2 -15   4  824.42   23.10
   2  15   4  800.22   23.20
   2 -15  -4  812.82   23.30
   2  15   4  809.02   23.20
   3 -15   4   30.20    4.40
   3 -15   4   28.70    4.30
   3 -15   4   29.50    4.40
   3 -15   4   28.00    4.10
  -3 -15  -4   28.80    5.70
   3  15  -4   26.50    4.10
  -3 -15  -4   29.90    4.40
   3  15  -4   30.40    4.10
  -3 -15   4   31.10    5.10
   3 -15  -4   31.00    5.00
   3  15   4   33.60    4.40
   3  15   4   32.80    4.10
   3 -15  -4   30.80    4.10
   3 -15  -4   30.60    4.30
  -3 -15   4   25.80    4.80
   3 -15  -4   26.10    4.50
  -3 -15   4   26.70    5.40
   4 -15   4 1010.70   28.20
   4 -15   4  992.30   28.10
   4  15  -4 1021.30   28.10
   4 -15   4 1030.20   28.20
  -4 -15  -4  994.20   28.50
   4  15  -4  998.90   28.10
  -4 -15  -4 1051.89   28.50
   4  15   4  976.60   28.00
   4 -15  -4  980.60   28.00
   4  15   4  965.80   27.90
   4 -15  -4  985.50   28.00
   4 -15  -4  980.60   31.70
  -4 -15   4  950.70   27.70
   4 -15  -4  988.20   27.90
   5  15  -4  348.07   12.10
   5 -15   4  354.46   12.40
  -5 -15  -4  361.66   13.00
   5 -15   4  352.26   12.30
   5  15  -4  349.17   12.20
   5  15   4  362.76   12.20
   5 -15  -4  375.16   12.40
   5 -15  -4  374.06   12.20
   5  15   4  366.16   12.20
  -5 -15   4  355.96   12.30
   5 -15  -4  363.06   13.10
  -6 -15  -4  476.45   14.70
   6 -15   4  468.25   14.50
   6  15  -4  459.45   14.50
  -6 -15  -4  474.15   14.70
   6  15  -4  475.45   14.60
   6 -15   4  472.75   14.50
   6 -15   4  469.15   14.50
   6 -15  -4  436.26   14.30
   6  15   4  466.95   14.50
   6 -15  -4  475.45   14.60
   6  15   4  461.95   14.50
   6 -15  -4  468.15   16.00
  -7 -15  -4   22.90    3.40
   7  15  -4   19.30    3.10
   7  15  -4   23.40    3.20
   7 -15   4   24.30    3.30
  -7 -15  -4   22.40    4.00
   7 -15  -4   20.10    4.50
   7  15   4   17.60    3.30
   7  15   4   23.80    3.20
   8  15  -4   37.30    3.20
   8 -15   4   29.60    4.00
   8 -15   4   35.70    3.40
   8 -15  -4   39.20    3.80
   8  15   4   41.00    3.50
   0 -16  -4  129.39    6.70
   0  16  -4  135.09    6.90
   0  16   4  134.59    6.90
   0  16   4  135.69    6.90
   0 -16   4  135.29    6.90
   0 -16   4  135.89    6.90
   0 -16  -4  138.29    7.00
   0 -16   4  132.69    6.80
   0  16  -4  120.29    6.70
   0 -16  -4  135.09    6.70
   1 -16   4  156.18    7.40
  -1 -16  -4  150.98    7.40
  -1  16   4  156.08    7.80
   1 -16   4  145.39    7.20
   1 -16   4  150.38    7.40
   1  16  -4  156.18    7.40
  -1  16   4  149.39    8.00
   1  16  -4  141.29    7.10
  -1 -16  -4  152.48    7.20
   1 -16  -4  160.98    7.60
   1  16   4  154.88    7.30
  -1 -16   4  159.08    7.40
   1 -16  -4  151.88    7.20
  -1 -16   4  162.18    7.40
  -1 -16   4  163.58    7.30
  -1  16  -4  162.48    8.20
   1  16   4  156.68    7.30
   1 -16  -4  149.88    7.30
   2  16  -4  119.09    6.30
   2 -16   4  127.19    6.40
   2 -16   4  120.49    6.50
  -2 -16  -4  114.39    6.60
   2  16  -4  126.59    6.40
  -2 -16  -4  124.29    6.40
   2 -16   4  121.09    6.30
   2  16   4  108.89    6.30
   2 -16  -4  106.89    6.20
  -2 -16   4  107.39    6.40
  -2 -16   4  109.49    6.30
   2  16   4  108.79    6.00
   2 -16  -4  106.09    6.30
   2 -16  -4  104.39    6.00
  -2 -16   4  107.59    6.30
  -3 -16  -4   56.59    5.00
   3 -16   4   56.79    4.80
   3  16  -4   57.49    4.70
   3 -16   4   57.49    4.80
   3 -16   4   59.19    4.90
   3  16  -4   59.19    4.80
   3  16   4   56.29    4.70
  -3 -16   4   58.49    5.20
   3  16   4   58.39    4.60
   3 -16  -4   60.79    5.10
  -3 -16   4   63.89    5.50
   3 -16  -4   58.39    4.70
   3 -16  -4   65.39    4.90
   4 -16   4  302.07   11.20
   4 -16   4  304.57   12.00
   4  16  -4  309.47   11.20
  -4 -16   4  346.57   11.40
   4 -16  -4  350.86   11.50
   4  16   4  336.37   11.40
   4 -16  -4  339.27   11.40
  -5 -16  -4  430.06   13.70
   5 -16   4  447.16   13.70
   5 -16   4  425.36   14.90
   5 -16   4  437.86   13.70
   5  16  -4  437.26   13.70
   5 -16   4  437.46   13.60
   5  16  -4  436.06   13.60
   5 -16  -4  415.26   15.10
   5  16   4  430.06   13.60
  -5 -16   4  408.86   13.50
   5  16   4  416.46   13.50
   5 -16  -4  439.46   13.50
   5 -16  -4  423.16   13.50
   6 -16   4  478.55   14.50
   6 -16   4  493.35   14.50
   6  16  -4  474.35   14.50
   6 -16   4  463.05   16.70
   6  16  -4  473.15   14.40
   6 -16   4  483.75   14.40
  -6 -16  -4  483.65   14.60
   6 -16  -4  495.85   14.80
   6 -16  -4  471.95   16.40
   6 -16  -4  493.35   14.50
   6  16   4  493.45   14.60
   6  16   4  488.55   14.50
   7  16  -4  126.39    5.30
   7  16  -4  138.29    5.40
  -7 -16  -4  128.79    6.00
   7 -16   4  133.59    6.00
   7  16   4  128.69    5.40
   7 -16  -4  131.89    5.90
   7 -16  -4  124.09    6.50
   7  16   4  128.99    5.40
   0 -17  -4    1.10    1.80
   0 -17   4    3.60    2.00
   0 -17  -4    1.60    1.80
   0  17  -4    1.20    2.50
   0  17   4    5.20    2.40
   0 -17   4    0.80    1.90
   0 -17   4    3.90    2.00
   1  17  -4  258.17    9.40
   1 -17   4  268.47    9.70
   1 -17   4  269.37    9.80
   1 -17   4  264.37    9.70
  -1 -17  -4  262.87    9.90
  -1 -17  -4  260.07    9.40
   1 -17  -4  238.78    9.60
  -1 -17   4  242.58    9.60
   1  17   4  236.18    9.30
  -1 -17   4  239.08    9.30
  -1 -17   4  242.18    9.70
   2  17  -4  143.59    6.70
   2 -17   4  145.49    6.80
   2  17   4  146.59    6.80
  -2 -17   4  144.59    6.70
  -2 -17   4  153.18    6.90
   3  17  -4  294.17   10.00
   3 -17   4  283.47   10.10
  -3 -17  -4  292.07   10.20
   3  17  -4  291.87   10.30
   3 -17   4  280.97   10.10
   3 -17  -4  270.37   10.30
   3  17   4  269.37    9.90
   3  17   4  274.57    9.90
  -3 -17   4  266.17    9.90
   3 -17  -4  271.27   10.00
   4 -17   4  353.06   11.40
  -4 -17  -4  365.66   11.70
   4  17  -4  361.56   11.40
   4 -17   4  350.36   11.50
   4 -17   4  360.26   11.60
   4  17  -4  352.36   11.30
   4 -17  -4  335.67   11.40
   4 -17  -4  324.97   11.20
   4  17   4  328.17   11.20
   4  17   4  328.77   11.20
  -4 -17   4  313.17   11.20
   5  17  -4   67.79    4.20
   5  17  -4   67.19    4.10
  -5 -17  -4   62.69    4.30
   5 -17   4   64.69    4.20
   5 -17   4   67.69    4.30
   5 -17   4   65.59    4.30
   5  17   4   58.49    4.10
   5 -17  -4   59.59    4.60
   5  17   4   68.59    4.20
   5 -17  -4   60.79    4.20
   6  17  -4   47.30    3.40
   6  17  -4   49.40    3.40
   6 -17   4   54.09    3.50
   6  17   4   40.40    3.30
   6  17   4   43.60    3.40
   6 -17  -4   47.80    3.80
   0 -18   4  295.27   10.10
   0 -18  -4  292.67   10.10
   0 -18   4  300.67   10.30
   0  18   4  290.37   10.10
   0 -18  -4  296.77   10.40
   0  18   4  300.37   10.20
   0 -18   4  293.87   10.10
   0  18  -4  274.87   10.00
  -1 -18  -4   51.69    4.30
   1 -18   4   55.89    4.10
   1  18  -4   50.29    4.50
  -1 -18  -4   51.39    4.30
   1 -18   4   50.39    4.10
   1 -18   4   53.39    4.10
   1  18  -4   52.09    4.50
   1  18   4   46.00    4.20
  -1 -18   4   51.39    4.20
  -1 -18   4   53.29    4.20
   1  18   4   58.49    4.40
  -1 -18   4   53.79    4.20
   1 -18  -4   53.69    4.20
   1 -18  -4   59.09    4.30
   2 -18   4  212.68    8.00
  -2 -18  -4  212.98    8.10
  -2 -18  -4  211.58    7.90
   2  18  -4  206.08    7.70
   2 -18   4  214.88    8.00
   2  18  -4  209.98    7.80
   2 -18   4  212.58    7.90
  -2 -18   4  198.58    7.80
   2  18   4  190.58    7.70
   2 -18  -4  204.08    7.90
   2  18   4  198.88    7.70
   2 -18  -4  198.98    7.80
  -2 -18   4  197.28    7.80
   3  18  -4    4.60    1.80
  -3 -18  -4    9.70    2.90
   3  18  -4    2.80    1.70
   3 -18   4    2.30    1.60
   3 -18   4    9.80    2.90
   3 -18   4    1.40    1.70
  -3 -18   4    3.40    2.00
   3  18   4    3.00    1.70
   3 -18  -4    2.90    1.80
   3  18   4    4.80    1.90
   3 -18  -4    4.20    1.70
   4 -18   4   44.30    3.70
   4  18  -4   46.90    3.70
   4 -18   4   47.40    3.70
  -4 -18  -4   49.60    3.90
   4 -18   4   48.90    3.60
   4  18  -4   46.80    3.70
   4  18   4   56.79    3.70
   4 -18  -4   56.59    3.90
   4  18   4   59.69    3.80
   4 -18  -4   60.39    4.10
  -4 -18   4   53.89    4.60
   5 -18   4    9.90    2.50
   5 -18   4    8.50    2.50
   5 -18   4    7.50    1.80
   5  18  -4    6.00    1.60
  -5 -18  -4    4.80    1.70
   5  18  -4    7.10    2.50
   5  18   4    7.00    2.60
   5 -18  -4    6.10    2.30
   5  18   4    9.50    2.40
   5 -18  -4    4.70    1.60
   0 -19   4   10.30    2.80
   0 -19   4    6.00    1.80
   0 -19  -4    9.80    2.80
   0 -19   4   10.30    2.80
   0 -19  -4    6.20    1.80
  -1 -19  -4  409.36   12.70
   1 -19   4  418.86   12.60
   1  19  -4  384.86   12.50
   1 -19   4  413.96   12.70
   1 -19   4  417.56   12.60
  -1 -19  -4  415.46   12.20
   1  19  -4  403.96   12.20
   1 -19  -4  404.36   12.50
  -1 -19   4  417.06   12.70
   1  19   4  417.76   12.30
   1  19   4  408.36   12.40
   1 -19  -4  416.66   12.70
  -1 -19   4  409.66   12.40
   2 -19   4   57.39    3.80
   2 -19   4   56.59    3.80
   2  19  -4   57.49    3.80
  -2 -19  -4   59.39    3.90
   2  19  -4   63.49    4.20
   2 -19   4   58.49    3.90
   2  19   4   62.79    4.00
   2 -19  -4   60.19    3.90
   2 -19  -4   63.39    4.10
   2  19   4   64.19    4.00
  -2 -19   4   61.39    4.10
   3 -19   4  280.07    9.00
   3 -19   4  265.57    8.80
   3 -19   4  278.07    9.00
   3  19  -4  260.57    8.70
   3  19  -4  276.57    8.80
  -3 -19  -4  270.97    9.00
   3  19   4  269.07    8.70
   3 -19  -4  274.57    9.00
   3 -19  -4  270.27    9.00
   3  19   4  274.47    8.80
   4 -19   4  183.48    6.60
   4  19  -4  176.78    6.60
   4 -19   4  176.28    6.50
   4  19  -4  175.98    6.40
   4 -19  -4  188.88    6.60
   4  19   4  196.48    6.50
   4 -19  -4  190.08    6.60
   4  19   4  188.58    6.50
   0 -20   4  194.38    6.50
   0 -20   4  179.08    6.60
   0 -20  -4  185.18    6.70
   0 -20  -4  182.58    6.40
   1 -20   4    9.70    2.50
  -1 -20  -4    1.40    2.30
  -1 -20  -4    3.70    1.50
   1 -20  -4    3.20    1.60
  -1 -20   4    1.40    1.80
   1 -20  -4    4.60    1.50
   2  20  -4   98.99    4.80
   2 -20   4  113.69    4.60
   2 -20   4  116.59    4.80
   2 -20  -4  107.89    4.50
   2  20   4  105.49    4.70
   2  20   4   88.09    4.80
  -2 -20   4  101.79    4.70
   2 -20  -4  103.09    5.00
   0   0   5   -0.20    0.40
   0   0  -5    0.30    0.50
   1   0  -5  866.51   33.00
  -1   0   5  792.62   33.00
   1   0   5  848.72   32.60
   2   0  -5 1358.96   53.49
  -2   0   5 1367.46   53.59
   3   0  -5   97.99    5.50
  -3   0   5   89.79    5.50
   4   0   5   47.00    4.00
   4   0  -5   60.59    4.60
   5   0   5  328.27   15.30
   5   0  -5  311.47   15.70
  -6   0   5 1522.55   42.20
   6   0   5 1559.64   63.19
  -7   0  -5  569.74   18.00
  -7   0   5  594.04   18.40
  -7   0  -5  574.24   18.00
  -7   0  -5  564.34   18.00
  -7   0   5  588.74   18.60
  -8   0   5  122.99    7.10
  -8   0  -5  126.09    7.00
  -8   0   5  124.99    7.30
  -9   0   5   14.10    4.70
  -9   0   5    4.40    2.90
  -9   0  -5    7.70    3.00
  -9   0  -5   10.50    3.10
 -10   0  -5  142.59    7.30
 -10   0   5  143.09    7.30
 -10   0  -5  147.69    7.10
 -10   0   5  148.19    7.50
 -11   0  -5   19.40    4.10
 -11   0   5   27.50    3.80
 -11   0  -5   21.10    4.70
  11   0  -5   15.30    3.80
 -11   0   5   20.90    4.00
 -12   0   5  944.21   26.30
 -12   0   5 1037.50   27.40
   0   1  -5 5121.49  198.88
   0  -1  -5 5131.89  198.78
   0  -1   5 5045.90  198.88
   0   1   5 5147.19  199.58
   1  -1   5 3745.33  141.79
   1   1  -5 3778.12  143.59
  -1   1   5 3612.44  143.19
   1   1   5 3615.74  142.99
   1  -1  -5 3516.95  143.19
  -1  -1   5 3632.54  143.19
   2   1  -5  650.23   26.00
   2  -1   5  708.33   25.30
  -2   1   5  696.23   26.20
  -2  -1   5  624.04   26.10
   2  -1  -5  605.24   25.90
   2   1   5  570.34   25.60
  -3   1   5  437.46   18.70
   3   1  -5  451.25   18.70
   3  -1  -5  414.96   18.40
   4   1  -5  254.07   12.50
   4  -1   5  255.87   11.60
   4  -1  -5  259.47   12.30
   5  -1   5  368.36   17.30
   5   1  -5  392.96   18.50
   5   1   5  386.56   18.00
   5  -1  -5  391.86   18.20
   6  -1   5 1105.99   47.90
  -6   1   5 1088.19   32.50
   6   1   5 1161.98   48.90
  -6  -1   5 1171.08   32.60
   6  -1  -5 1256.27   50.19
  -7   1   5 1183.08   33.90
  -7  -1  -5 1215.78   33.50
  -7   1   5 1204.98   33.80
  -7  -1  -5 1218.58   33.10
  -7  -1  -5 1198.98   33.20
  -7   1  -5 1143.39   33.40
  -7  -1   5 1232.88   33.90
  -7  -1   5 1189.68   33.70
  -7   1  -5 1158.28   33.20
  -8  -1  -5  324.27   12.30
  -8   1   5  304.77   12.00
  -8   1   5  319.17   12.10
  -8  -1  -5  313.27   11.60
  -8   1  -5  324.57   11.80
  -8  -1   5  312.47   12.00
  -8   1  -5  305.37   11.80
  -8  -1   5  320.07   12.00
  -9  -1  -5   78.09    5.80
  -9   1   5   84.99    6.40
  -9  -1  -5   76.29    5.80
  -9   1   5   80.39    6.10
  -9  -1   5   93.49    6.30
  -9   1  -5   82.69    6.10
  -9   1  -5   76.49    6.40
  -9  -1   5   78.89    6.20
 -10  -1  -5  110.79    6.40
  10   1  -5  114.29    5.90
 -10   1   5  111.89    6.90
 -10   1   5  111.29    6.70
 -10  -1  -5  112.79    6.30
 -10  -1   5  131.69    6.90
 -10   1  -5  128.79    6.80
 -10  -1   5  128.99    6.80
 -10   1  -5  121.99    7.30
 -11   1   5  107.19    6.10
 -11  -1  -5   95.89    5.90
 -11  -1  -5  105.09    5.50
 -11   1   5  107.09    5.90
 -11  -1   5  102.09    5.70
  11  -1  -5  100.69    5.40
 -11   1  -5  102.39    5.90
 -11  -1   5   99.99    5.70
 -12  -1  -5  625.34   17.50
 -12  -1   5  644.04   18.20
   0   2  -5 2599.14  101.99
   0  -2  -5 2623.54  103.29
   0   2   5 2637.54  102.29
   0  -2   5 2635.94  101.89
  -1   2   5  145.79    7.40
   1  -2   5  152.78    6.50
   1   2  -5  153.48    7.20
  -1  -2   5  178.78    7.40
   1  -2  -5  178.98    7.50
   1   2   5  173.08    7.40
  -2   2   5 1730.43   68.19
   2  -2   5 1686.83   67.19
   2   2  -5 1815.62   68.09
   2  -2   5 1655.33   66.99
   2   2   5 1802.02   67.99
   2  -2  -5 1754.62   67.99
   3  -2   5 1932.41   77.09
  -3   2   5 2007.60   78.39
   3   2  -5 2034.30   78.39
   3  -2  -5 1996.00   78.19
   4   2  -5 1422.06   57.49
   4  -2   5 1425.36   56.19
   4  -2  -5 1440.26   57.29
   5   2  -5  415.76   19.80
   5  -2   5  416.06   18.30
   5  -2  -5  418.46   19.50
  -6  -2  -5   30.80    5.70
  -6   2   5   24.30    5.40
  -6  -2   5   33.60    4.90
   6  -2  -5   40.00    8.20
   6   2   5   29.50    8.00
  -7   2   5  759.62   23.70
  -7  -2  -5  778.22   23.10
  -7  -2  -5  788.82   23.00
  -7   2   5  773.42   23.50
  -7  -2  -5  779.92   23.10
  -7  -2   5  809.72   23.60
  -7   2  -5  749.42   23.10
  -7  -2   5  816.72   23.50
  -8   2   5 1283.77   35.50
  -8   2   5 1215.68   34.80
  -8  -2  -5 1256.17   34.60
  -8  -2  -5 1259.97   34.80
  -8  -2   5 1251.07   35.00
  -8   2  -5 1190.08   34.20
  -8   2  -5 1198.28   34.60
  -8  -2   5 1228.98   35.10
   9   2  -5  390.96   13.70
  -9  -2  -5  386.66   13.40
  -9   2   5  391.96   13.90
  -9  -2  -5  393.76   13.40
  -9   2   5  384.36   13.80
  -9  -2   5  392.26   14.00
  -9   2  -5  384.56   13.70
  -9  -2   5  377.26   13.80
  -9   2  -5  387.96   13.50
 -10   2   5   32.10    5.20
  10   2  -5   28.40    3.70
 -10  -2  -5   32.00    4.40
 -10   2   5   35.00    5.00
 -10  -2  -5   38.40    4.30
 -10   2  -5   32.20    5.30
 -10  -2   5   41.70    4.70
 -10  -2   5   44.40    4.90
 -11   2   5   46.00    4.50
 -11   2   5   38.80    5.20
 -11  -2  -5   48.50    4.10
 -11  -2  -5   49.50    4.60
  11  -2  -5   45.30    4.30
 -11  -2   5   47.00    4.20
 -11  -2   5   45.50    4.20
 -12   2   5  365.86   11.10
 -12  -2  -5  351.16   11.00
 -12  -2   5  337.77   10.90
 -12  -2   5  352.36   10.80
   0   3  -5  381.36   15.30
   0  -3  -5  372.26   16.00
   0   3   5  372.16   16.00
  -1   3   5 3842.32  148.99
   1   3  -5 3743.03  148.19
   1  -3  -5 3686.43  149.29
   1   3   5 3987.20  149.49
  -2   3   5  317.97   14.60
   2   3  -5  359.96   14.60
   2   3   5  318.27   14.40
   2  -3  -5  344.77   14.50
   3   3  -5  509.85   21.10
   3  -3   5  489.05   19.30
  -3   3   5  473.25   21.00
   3  -3  -5  484.65   20.70
   4  -3   5  470.25   19.00
   4   3  -5  470.25   20.80
   4  -3  -5  455.55   20.40
   5  -3   5 2363.46   91.99
   5   3  -5 2408.36   94.39
   5  -3  -5 2299.17   93.59
  -6  -3  -5 2282.27   60.39
  -6   3   5 2281.37   62.19
  -6  -3  -5 2298.97   61.69
  -6  -3   5 2457.25   62.19
  -7  -3  -5  242.48   10.20
  -7  -3  -5  243.18    9.40
  -7   3   5  244.18    9.90
  -7   3   5  215.08   11.00
  -7  -3  -5  237.68    9.50
  -7  -3   5  227.08    9.70
  -7  -3   5  208.78    9.20
   8   3  -5  714.13   22.40
  -8  -3  -5  689.63   21.30
  -8   3   5  693.73   21.90
  -8  -3  -5  706.43   21.80
  -8   3   5  718.13   22.00
  -8  -3   5  711.13   21.80
  -9   3   5  393.26   13.90
  -9  -3  -5  407.46   14.20
  -9  -3  -5  393.96   13.50
  -9  -3  -5  378.66   13.30
  -9   3   5  379.36   13.80
  -9  -3   5  379.66   13.80
  -9  -3   5  388.66   13.80
 -10  -3  -5  234.48    9.10
 -10  -3  -5  240.28    9.30
  10   3  -5  249.08    8.90
 -10   3   5  243.38    9.80
 -10  -3   5  208.08    9.20
 -10  -3   5  214.98    9.20
 -11  -3  -5  162.88    7.00
 -11  -3  -5  154.48    6.80
 -11   3   5  151.48    7.20
 -11  -3   5  172.48    7.20
  11  -3  -5  165.38    7.00
 -11  -3   5  169.28    7.00
 -12  -3  -5  116.99    5.30
 -12   3   5  104.29    5.70
 -12  -3   5  103.39    4.70
 -12  -3   5  102.59    4.80
   0  -4  -5 5161.48  204.18
   0   4  -5 5398.26  204.88
   1   4   5   68.69    4.20
   1  -4  -5   69.89    4.10
   2   4  -5 1102.67   37.99
  -2   4   5 1100.27   38.19
   2  -4  -5 1109.77   37.89
   2   4   5 1100.67   38.29
   3   4  -5  926.41   36.70
  -3   4   5  856.51   36.20
   3  -4  -5  863.61   35.80
   4   4  -5 1544.95   61.49
   4  -4   5 1565.54   58.89
  -4   4   5 1471.25   61.39
   4  -4  -5 1491.85   60.79
   5   4  -5  252.78    8.90
   5   4  -5  256.48    8.90
   5  -4  -5  255.28    8.40
   6   4  -5   78.89    4.20
  -6  -4  -5   77.19    5.60
  -6  -4  -5   82.29    6.00
  -6   4   5   77.89    6.70
  -6  -4  -5   82.69    6.60
  -6  -4   5   98.19    6.70
  -6  -4   5   94.49    6.00
  -7  -4  -5  204.18    8.60
  -7  -4  -5  190.78    8.50
  -7   4   5  189.38    9.10
   7   4  -5  191.68    7.50
  -7  -4  -5  200.98    9.30
  -7  -4   5  202.68    8.80
  -7  -4   5  206.18    9.00
  -8  -4  -5  733.63   22.70
  -8  -4  -5  735.43   22.60
  -8   4   5  735.83   23.20
   8   4  -5  736.63   24.00
  -8  -4  -5  748.83   22.70
  -8  -4   5  801.92   23.30
  -8  -4   5  815.32   23.40
  -9  -4  -5   86.19    7.40
  -9  -4  -5   78.39    5.70
  -9   4   5   81.99    6.40
  -9  -4  -5   81.89    5.70
   9   4  -5   88.59    5.00
  -9  -4   5   85.89    6.10
  -9  -4   5   85.49    6.10
  10   4  -5  306.07   11.40
 -10  -4  -5  305.07   11.30
 -10  -4   5  335.57   11.80
 -10  -4   5  334.47   11.90
  10  -4  -5  339.67   11.70
  10   4   5  338.87   11.60
 -11  -4  -5   15.70    3.20
 -11  -4  -5   14.80    3.40
 -11   4   5   13.60    4.10
  11   4   5    9.30    3.10
  11  -4  -5   22.40    3.90
 -11  -4   5   16.40    3.20
 -11  -4   5   15.80    3.20
 -12  -4  -5  255.57    8.60
 -12  -4   5  275.47    8.50
   0   5  -5 1474.65   58.79
   0   5   5 1602.34   60.09
   0  -5  -5 1478.05   59.79
   1   5  -5 1958.20   76.79
  -1   5   5 1987.70   77.49
   1  -5  -5 2013.00   77.29
   1   5   5 1938.91   77.49
  -2   5   5  710.13   28.60
   2   5  -5  661.03   28.10
   2  -5  -5  683.93   28.20
   3   5  -5  449.16   19.90
  -3   5   5  461.25   20.20
   3   5  -5  463.85   14.70
   3  -5  -5  424.36   19.60
   3   5   5  451.85   20.20
   4   5  -5 4151.88  124.19
   4   5  -5 4223.88  163.58
  -4   5   5 4156.98  163.58
   4  -5  -5 4200.88  162.78
   5   5  -5  578.14   26.70
   5   5  -5  583.94   18.10
   5   5   5  559.64   18.00
   5  -5  -5  547.25   25.60
  -6  -5  -5   70.19    5.60
  -6   5   5   74.09    6.50
  -6  -5  -5   66.09    6.50
  -6  -5  -5   71.89    5.30
   6   5   5   59.59    4.00
  -6  -5   5   66.49    5.50
  -6  -5   5   68.49    5.90
   7   5  -5    6.00    2.50
  -7  -5  -5    9.90    2.80
  -7  -5  -5    6.20    2.80
  -7  -5  -5    2.90    2.30
  -7   5   5   -1.50    3.10
  -7  -5   5    2.80    2.70
  -7  -5   5    3.60    2.50
   7   5   5    3.50    1.90
  -8  -5  -5  356.56   13.00
  -8   5   5  363.46   13.30
  -8  -5  -5  345.37   12.40
  -8  -5  -5  339.47   12.40
   8   5  -5  362.96   12.20
  -8  -5   5  348.07   12.70
   8   5   5  332.47   12.00
  -8  -5   5  337.17   12.80
  -9  -5  -5   81.39    5.50
  -9   5   5   79.09    6.20
   9   5  -5   84.59    4.30
  -9  -5  -5   78.29    5.60
  -9  -5  -5   79.09    7.30
  -9  -5   5   59.39    5.30
   9   5   5   62.79    4.30
  -9  -5   5   59.69    5.60
 -10   5   5  219.58    9.10
 -10  -5  -5  210.08    8.50
  10   5  -5  218.68    8.30
  10  -5  -5  216.18    8.50
  10   5   5  212.98    8.20
 -10  -5   5  211.18    8.90
 -11  -5  -5   66.49    4.40
 -11  -5  -5   65.49    4.10
  11   5  -5   61.89    3.90
 -11   5   5   68.99    5.40
  11   5   5   66.09    3.90
  11  -5  -5   64.09    4.40
 -11  -5   5   61.69    4.30
 -11  -5   5   65.29    4.30
   0   6  -5 2985.20  122.79
   0   6  -5 3260.17  122.59
   0   6   5 3294.77  123.99
  -1   6   5  701.23   27.30
   1   6  -5  684.23   26.40
   1  -6  -5  608.74   26.70
   1   6   5  593.24   27.00
  -2   6   5  343.37   16.00
   2   6  -5  351.96   15.50
   3   6  -5  206.38   11.00
   3   6  -5  196.18    7.60
   3  -6  -5  224.88   10.90
   3   6   5  216.58    7.70
   3  -6  -5  223.28    7.60
   4   6  -5  596.14   26.00
   4   6  -5  584.94   18.10
  -4   6   5  549.05   25.90
   4  -6  -5  545.75   17.90
   4   6   5  568.64   18.00
   4  -6  -5  560.14   24.90
  -5  -6  -5 1964.80   52.79
   5   6  -5 2056.59   59.69
  -5  -6  -5 1887.01   51.49
  -5  -6   5 1914.71   52.99
   5  -6  -5 1927.01   79.59
   5  -6  -5 2030.40   59.39
   5   6   5 2054.99   59.59
  -6   6   5  124.89    8.10
  -6  -6  -5  120.89    7.50
   6   6  -5  121.79    5.30
  -6  -6  -5  119.79    6.50
  -6  -6  -5  122.59    6.70
   6  -6  -5  122.89    5.40
  -6  -6   5  130.69    7.30
  -6  -6   5  120.89    6.90
   6   6   5  121.99    5.30
   7   6  -5   72.29    4.00
  -7   6   5   68.39    6.80
  -7  -6  -5   72.59    5.40
  -7  -6  -5   72.09    6.60
  -7  -6  -5   71.59    5.60
  -7  -6   5   68.89    5.90
   7   6   5   65.69    4.00
   7  -6  -5   70.49    4.30
  -7  -6   5   71.89    6.00
   8   6  -5  676.53   21.80
  -8  -6  -5  658.83   20.70
  -8   6   5  661.73   21.20
  -8  -6  -5  667.13   20.70
  -8  -6  -5  672.53   20.60
  -8  -6   5  708.53   21.10
  -8  -6   5  692.73   21.10
   8   6   5  651.13   21.50
   8  -6  -5  656.83   21.40
   9   6  -5    0.20    1.40
  -9   6   5    0.30    2.90
  -9  -6  -5    4.20    3.60
  -9  -6  -5    1.00    2.20
  -9  -6  -5    3.50    2.30
   9   6   5    2.20    1.60
   9  -6  -5    1.30    1.80
  -9  -6   5    2.10    2.50
  -9  -6   5    1.40    2.00
  10   6  -5   96.49    4.80
 -10  -6  -5   91.79    5.60
 -10  -6  -5   94.19    5.40
 -10   6   5   90.99    6.50
 -10  -6   5   95.39    5.80
  10  -6  -5  100.99    5.10
  10   6   5  103.09    4.90
 -10  -6   5  103.69    5.60
 -11  -6  -5  142.49    6.00
  11   6  -5  141.29    5.80
 -11  -6  -5  134.89    5.80
 -11  -6   5  133.79    6.00
 -11  -6   5  128.39    5.90
  11  -6  -5  129.49    6.00
  11   6   5  134.09    5.70
   0   7  -5  125.79    4.40
   0   7  -5  125.59    4.40
   1   7  -5 1203.98   47.50
   1  -7  -5 1206.38   48.20
   1  -7  -5 1121.99   36.40
   1   7   5 1245.58   48.80
   2  -7   5  809.02   24.90
   2   7  -5  814.92   25.00
   2   7   5  794.72   24.90
   2  -7  -5  802.62   24.90
   2   7   5  796.02   34.00
   2  -7  -5  789.12   33.20
  -3   7   5  227.48   12.90
   3  -7   5  222.08    8.20
   3   7  -5  263.47   12.60
   3   7  -5  240.58    8.40
   3  -7  -5  224.68   11.90
   3  -7  -5  225.98    8.20
   3   7   5  230.78    8.40
   4   7  -5 1058.29   32.40
   4   7  -5  997.10   44.50
   4  -7   5  987.80   32.10
   4  -7  -5 1114.39   32.40
   4  -7  -5 1032.90   43.60
   4   7   5 1103.99   32.50
  -5  -7  -5  288.37   10.90
  -5  -7  -5  302.47   10.80
   5   7  -5  299.47   10.00
  -5  -7  -5  303.27   10.60
   5  -7   5  286.97    9.80
  -5  -7   5  265.97   11.10
   5  -7  -5  273.97    9.80
  -5  -7   5  274.37   10.90
   5   7   5  254.57   10.10
   5  -7  -5  253.67   16.00
  -6  -7  -5  490.35   15.80
  -6  -7  -5  495.35   15.70
  -6  -7  -5  504.35   15.70
  -6   7   5  478.05   16.50
   6   7  -5  485.65   16.00
   6   7   5  456.75   15.80
   6  -7  -5  458.05   15.70
  -6  -7   5  480.25   15.70
  -6  -7   5  469.55   15.90
  -7  -7  -5  497.95   16.70
  -7   7   5  483.05   17.40
   7   7  -5  511.05   17.10
  -7  -7  -5  500.05   16.60
   7   7   5  513.15   17.10
  -7  -7   5  560.04   16.90
   7  -7  -5  528.55   16.90
   8   7  -5  267.37   10.10
  -8  -7  -5  263.47   10.60
  -8  -7  -5  276.17   11.10
  -8   7   5  275.57   11.40
  -8  -7  -5  266.97   10.60
  -8  -7   5  275.97   10.70
   8  -7  -5  276.47   10.00
   8   7   5  270.27   10.10
  -8  -7   5  278.37   11.00
  -9  -7  -5  242.08   10.30
  -9   7   5  224.38   10.00
  -9  -7  -5  237.28    9.50
   9   7  -5  232.28    9.00
  -9  -7  -5  240.88    9.50
  -9  -7   5  226.18    9.40
   9  -7  -5  237.68    9.00
   9   7   5  238.68    9.00
  -9  -7   5  238.68    9.70
  10   7  -5  398.36   13.60
 -10  -7  -5  410.96   13.10
 -10   7   5  381.46   13.30
 -10  -7  -5  413.06   13.00
  10   7   5  391.06   13.50
 -10  -7   5  397.86   13.20
  10  -7  -5  391.86   13.50
 -10  -7   5  390.76   13.00
 -11  -7  -5  248.58    8.40
  11   7  -5  251.97    8.70
 -11  -7  -5  244.38    8.20
  11  -7  -5  223.68    8.70
 -11  -7   5  225.38    8.20
 -11  -7   5  234.78    8.30
  11   7   5  233.48    8.50
   0   8   5  381.35   13.90
   0   8  -5  382.85   13.90
   0   8  -5  386.35   13.00
   0  -8   5  385.25   13.70
   1  -8   5 2521.85   73.19
  -1   8   5 2396.26   96.69
   1   8  -5 2428.16   95.39
  -1   8  -5 2452.45   93.79
   1   8   5 2373.86   73.19
  -1   8  -5 2491.45   93.89
   1  -8  -5 2400.46   73.19
   1   8   5 2456.05   97.09
   2  -8   5 3720.83  108.99
   2   8  -5 3609.84  109.09
  -2   8   5 3582.14  143.69
   2   8  -5 3685.63  142.79
   2  -8  -5 3606.54  108.99
   2   8   5 3720.33  109.09
   2  -8  -5 3685.13  142.89
   3  -8   5  128.29    5.30
   3   8  -5  118.99    8.70
   3   8  -5  124.49    5.30
   3  -8  -5  119.29    5.10
   3  -8  -5  120.99    8.40
   4  -8   5  416.76   13.90
  -4  -8  -5  416.56   13.80
  -4  -8  -5  409.86   13.70
   4  -8  -5  408.06   20.40
   4  -8  -5  442.56   14.00
   4   8   5  411.56   13.50
  -5  -8  -5 1074.09   30.00
   5   8  -5 1044.10   29.60
   5   8  -5 1094.99   33.10
  -5  -8  -5 1119.59   30.20
  -5  -8  -5 1061.59   29.70
   5  -8   5 1059.99   32.80
   5  -8  -5 1077.99   32.90
  -5  -8   5 1080.69   30.10
   5   8   5 1023.60   29.20
   5   8   5 1010.10   29.80
  -5  -8   5 1026.00   30.30
   5   8   5 1054.69   33.00
   6   8  -5   18.30    5.80
  -6   8   5   19.30    4.50
  -6  -8  -5   25.40    4.80
   6   8  -5   19.10    2.50
   6  -8   5   20.10    3.10
  -6  -8  -5   18.90    4.90
   6  -8  -5   23.20    2.60
   6   8   5   21.80    2.60
   6   8   5   15.80    5.60
  -6  -8   5   18.30    5.20
  -6  -8   5   14.60    4.50
  -7   8   5  136.09    8.80
   7   8  -5  155.48    6.70
  -7  -8  -5  149.19    7.50
   7  -8   5  152.38    6.70
  -7  -8  -5  156.28    8.30
  -7  -8  -5  152.28    7.60
   7  -8  -5  156.68    6.60
   7   8   5  159.68    6.70
  -7  -8   5  169.08    7.80
  -7  -8   5  162.88    8.00
  -8  -8  -5  523.55   17.00
  -8  -8  -5  507.95   16.80
  -8  -8  -5  514.95   16.60
   8   8  -5  506.65   17.50
   8  -8   5  509.25   17.10
  -8   8   5  498.75   17.20
   8  -8  -5  521.45   17.20
   8   8   5  522.35   17.40
  -8  -8   5  526.25   16.80
  -8  -8   5  540.25   17.10
   9   8  -5  183.68    7.50
  -9   8   5  180.08    8.80
  -9  -8  -5  181.78    7.80
  -9  -8  -5  175.78    7.90
  -9  -8  -5  185.18    8.90
   9  -8   5  184.98    7.50
   9  -8  -5  172.78    7.40
   9   8   5  174.78    7.30
  -9  -8   5  184.08    8.20
  -9  -8   5  173.38    7.80
 -10  -8  -5  261.17    9.40
  10   8  -5  263.77    9.50
 -10  -8  -5  265.17    9.30
  10  -8   5  258.17    9.40
 -10  -8   5  263.57    9.40
 -10  -8   5  254.77    9.40
  10   8   5  252.97    9.40
  10  -8  -5  252.07    9.40
 -11  -8  -5   92.59    4.40
 -11  -8  -5   96.09    4.30
  11   8  -5   92.39    4.30
 -11  -8   5   86.69    4.30
 -11  -8   5   92.89    4.50
  11  -8  -5   88.79    4.80
  11   8   5   91.49    4.30
   0  -9   5  518.45   17.00
   0   9  -5  526.65   21.90
   1  -9   5 2108.99   62.09
   1   9  -5 2127.49   81.49
   1   9   5 1934.71   61.99
   2   9  -5 1203.38   36.50
   2  -9   5 1176.18   36.40
   2   9  -5 1172.28   48.70
   2  -9  -5 1188.78   36.50
   2   9   5 1170.68   36.40
   3   9  -5  186.78    7.30
  -3  -9  -5  175.38    8.10
  -3  -9  -5  182.98    8.10
   3   9  -5  187.08   12.30
   3  -9   5  178.08    7.50
   3  -9  -5  191.18    8.10
   3  -9  -5  178.28   11.80
   3   9   5  184.78    7.30
   3   9   5  192.98    7.80
   4  -9   5  221.18   10.40
  -4  -9  -5  240.28    9.80
   4   9  -5  237.08    9.90
   4  -9   5  239.78    9.10
   4   9  -5  247.18    9.30
  -4  -9  -5  239.78    9.60
   4   9   5  267.57   10.50
  -4  -9   5  250.97   10.60
   4  -9  -5  259.47   10.00
   4  -9  -5  263.67   10.80
   4  -9  -5  266.67    9.30
   4   9   5  258.07    9.50
   4   9   5  266.67    9.30
  -5  -9  -5  286.57   11.40
  -5  -9  -5  281.17   11.10
  -5  -9  -5  289.37   11.10
   5   9  -5  279.37   10.80
   5  -9   5  284.27   10.60
   5   9  -5  287.87   11.20
   5   9   5  313.67   10.90
   5   9   5  312.57   11.90
   5  -9  -5  315.07   10.80
   5  -9  -5  307.07   11.60
  -5  -9   5  309.07   11.30
   5   9   5  308.27   10.90
  -5  -9   5  320.47   12.10
   6   9  -5  248.78   10.30
   6   9  -5  261.17    9.70
  -6   9   5  257.77   11.60
  -6  -9  -5  257.47   10.20
   6  -9   5  259.47    9.50
  -6  -9  -5  267.37   10.50
  -6  -9  -5  259.67   10.10
  -6  -9   5  250.07   10.40
   6   9   5  229.88   10.80
  -6  -9   5  247.58   10.00
   6   9   5  251.77    9.60
   6  -9  -5  241.48    9.40
   7   9  -5  362.36   13.00
   7   9  -5  365.66   12.80
  -7  -9  -5  352.46   12.60
  -7  -9  -5  370.86   13.30
   7  -9   5  355.86   12.60
  -7   9   5  343.87   13.60
  -7  -9  -5  361.36   12.80
   7   9   5  347.27   12.60
   7   9   5  350.86   12.70
   7  -9  -5  357.46   12.60
  -7  -9   5  344.97   12.60
  -7  -9   5  366.96   12.90
   8   9  -5  140.69    7.40
  -8  -9  -5  145.59    7.00
   8  -9   5  142.49    6.20
   8   9  -5  132.39    8.00
   8   9  -5  131.39    6.20
  -8  -9  -5  135.79    7.00
  -8  -9  -5  138.19    7.90
   8  -9  -5  130.19    6.10
   8   9   5  127.69    6.00
  -8  -9   5  133.39    7.00
  -8  -9   5  133.99    7.10
  -9  -9  -5   69.59    6.40
  -9  -9  -5   60.89    5.20
   9  -9   5   68.59    4.20
  -9  -9  -5   70.39    4.70
   9   9  -5   66.69    4.00
   9  -9  -5   64.19    4.10
   9   9   5   61.29    3.90
  -9  -9   5   67.59    4.90
  -9  -9   5   67.29    4.90
 -10  -9  -5   83.59    4.80
  10  -9   5   77.09    4.30
 -10  -9  -5   88.79    4.80
  10   9  -5   85.49    4.30
  10   9   5   88.69    4.30
 -10  -9   5   86.29    4.90
  10  -9  -5   75.39    4.70
 -10  -9   5   86.19    4.80
   0 -10  -5  296.17   10.50
   0 -10   5  284.17   10.40
   0 -10  -5  295.37   10.40
   0 -10   5  280.07   10.30
   0  10   5  282.07   10.20
   1 -10   5  389.16   12.60
  -1 -10  -5  363.76   12.40
   1 -10   5  381.56   12.90
  -1 -10  -5  362.96   12.30
  -1 -10   5  376.56   12.40
   1 -10  -5  372.16   12.30
   1 -10  -5  357.56   12.50
   1  10   5  378.06   12.30
   1 -10  -5  387.16   13.00
   2  10  -5 3519.25   92.79
  -2 -10  -5 3709.43   92.99
   2 -10   5 3732.93  109.79
   2  10  -5 3610.24  109.69
   2  10  -5 3580.54  144.39
  -2 -10  -5 3535.35   92.69
   2 -10   5 3656.43   93.09
  -2 -10  -5 3676.03   95.69
   2  10   5 3780.72   92.99
   2 -10  -5 3729.73   92.89
   2  10   5 3675.63   92.99
  -2 -10   5 3846.12   93.09
   2 -10  -5 3756.72   92.99
   2  10   5 3844.82  109.79
  -2 -10   5 3421.26   92.69
   3 -10   5 1754.02   48.90
  -3 -10  -5 1881.11   48.90
   3 -10   5 1972.00   56.69
  -3 -10  -5 1836.12   49.99
   3  10  -5 1893.41   48.80
   3 -10   5 1815.42   48.80
   3  10  -5 1949.60   56.69
  -3 -10   5 1744.43   48.70
   3  10   5 1864.61   48.80
  -3 -10   5 1794.32   48.60
   3 -10  -5 1844.22   48.70
   3  10   5 1930.71   56.59
   3 -10  -5 1827.52   48.80
   3 -10  -5 1861.21   48.70
   3  10   5 1897.21   48.80
  -4 -10  -5  186.28    8.30
   4 -10   5  173.48    9.70
   4 -10   5  183.88    7.50
   4  10  -5  184.58    7.60
   4  10  -5  182.68    8.40
   4 -10   5  185.18    8.90
  -4 -10  -5  184.38    9.70
  -4 -10  -5  197.08    8.50
  -4 -10   5  200.98    9.50
   4  10   5  195.38    8.90
   4 -10  -5  197.08    7.60
   4  10   5  197.68    7.60
   4 -10  -5  186.58    8.90
   4  10   5  194.38    8.10
   4 -10  -5  187.88    8.40
   4 -10  -5  183.78    8.60
   5 -10   5  436.16   15.30
   5 -10   5  441.16   15.00
  -5 -10  -5  442.26   14.90
   5  10  -5  433.76   14.50
   5  10  -5  423.66   15.00
   5  10   5  453.85   14.80
   5 -10  -5  440.26   14.80
   5 -10  -5  435.36   14.90
  -5 -10   5  437.56   15.20
   5  10   5  437.66   14.50
   5 -10  -5  448.06   15.10
   5 -10  -5  446.36   14.50
   5  10   5  423.86   15.00
  -5 -10   5  441.76   14.80
  -6 -10  -5    7.20    2.90
   6  10  -5    9.90    3.00
   6  10  -5    7.70    2.50
  -6 -10  -5    8.00    2.70
  -6 -10  -5   14.00    4.10
   6 -10   5    9.90    2.60
  -6 -10   5    4.10    2.80
   6  10   5    7.80    2.30
   6  10   5    6.30    2.50
  -6 -10   5    9.00    3.20
   6 -10  -5    5.10    1.60
   6  10   5    5.80    3.00
   7  10  -5   44.30    4.90
  -7 -10  -5   38.60    5.80
  -7 -10  -5   47.00    4.90
   7  10  -5   43.50    5.70
  -7 -10  -5   45.10    4.70
  -7 -10   5   48.40    5.30
   7  10   5   46.80    6.00
   7  10   5   48.50    5.40
  -7 -10   5   54.19    5.00
  -8 -10  -5 1125.59   31.60
   8  10  -5 1076.69   30.80
   8  10  -5 1103.89   30.60
  -8 -10  -5 1133.39   31.20
   8 -10   5 1123.59   34.80
   8  10  -5 1117.39   35.00
  -8 -10  -5 1105.29   31.10
   8  10   5 1113.09   34.90
   8 -10  -5 1143.39   34.90
  -8 -10   5 1068.29   31.30
  -8 -10   5 1116.49   31.30
  -9 -10  -5   38.90    3.90
  -9 -10  -5   36.40    5.80
   9 -10   5   41.10    3.30
   9  10  -5   41.00    3.20
  -9 -10  -5   42.80    4.10
  -9 -10   5   34.40    4.00
   9 -10  -5   31.30    3.20
   9  10   5   32.30    3.00
  -9 -10   5   32.40    4.00
  10 -10   5   68.69    3.80
 -10 -10  -5   67.59    4.10
 -10 -10  -5   73.69    4.10
  10  10  -5   68.39    3.80
 -10 -10   5   58.19    3.90
  10  10   5   56.89    3.60
  10 -10  -5   61.29    3.90
 -10 -10   5   59.69    3.90
   0 -11   5  179.68    8.30
   0  11   5  192.28    8.00
   0 -11  -5  192.08    8.20
   0  11  -5  192.48    8.10
   0 -11  -5  192.28    8.20
   0 -11   5  183.88    8.10
   0  11  -5  188.28    8.70
   0  11   5  194.58    8.60
   0 -11  -5  193.88    8.00
  -1 -11  -5  114.59    7.20
   1 -11   5  118.79    6.70
  -1 -11  -5  111.49    6.30
   1 -11   5  114.69    6.40
  -1  11   5  111.59    6.60
   1  11  -5  113.69    6.70
  -1  11   5  113.29    7.10
   1 -11   5  117.09    5.60
  -1 -11  -5  114.49    6.40
   1 -11  -5  111.89    6.50
  -1 -11   5  112.79    6.60
   1  11   5  106.99    6.50
   1 -11  -5  119.09    6.60
   1 -11  -5  130.49    6.00
   1  11   5  112.59    6.20
  -1  11  -5  115.99    7.00
  -1 -11   5  117.39    6.30
  -1 -11   5  118.79    6.90
   1 -11  -5  123.49    6.40
   2 -11   5 1305.97   40.10
   2 -11   5 1260.27   35.20
  -2 -11  -5 1306.17   35.10
  -2 -11  -5 1263.67   34.70
  -2  11   5 1215.08   34.80
  -2 -11  -5 1254.37   35.90
   2  11  -5 1303.87   35.00
   2  11  -5 1274.27   34.90
  -2 -11  -5 1308.27   34.90
   2 -11   5 1315.27   35.20
   2 -11  -5 1319.37   35.00
   2 -11  -5 1332.37   35.10
  -2 -11   5 1315.17   35.00
   2  11   5 1296.07   40.00
   2 -11  -5 1284.07   35.00
   2  11   5 1329.47   35.00
   2  11   5 1302.17   35.00
  -2 -11   5 1273.77   35.00
  -2 -11   5 1274.17   35.00
   2 -11  -5 1301.17   40.10
  -3 -11  -5  212.58    9.00
  -3 -11  -5  197.08    9.40
   3  11  -5  217.88    8.60
   3 -11   5  225.78    9.20
   3 -11   5  218.58    8.40
   3  11  -5  207.18    8.80
  -3 -11  -5  209.88    8.90
   3 -11   5  211.38    9.30
  -3 -11   5  201.18    9.20
  -3 -11   5  224.48    9.30
   3 -11  -5  213.68    8.50
   3  11   5  221.78    8.70
   3 -11  -5  215.88    9.10
   3  11   5  227.88    9.10
   3 -11  -5  209.88    8.70
   3  11   5  213.58    8.40
   3 -11  -5  219.28    9.20
  -3 -11   5  208.88    9.30
   4  11  -5  367.76   12.60
   4 -11   5  374.86   13.10
   4 -11   5  363.46   13.10
   4 -11   5  365.76   12.80
   4  11  -5  369.36   12.90
   4 -11  -5  350.16   12.40
  -4 -11   5  347.67   13.40
   4 -11  -5  355.26   12.90
   4  11   5  349.37   12.70
   4  11   5  372.16   12.80
   4 -11  -5  362.86   12.70
   4 -11  -5  348.77   12.80
  -5 -11  -5  138.39    8.50
   5 -11   5  138.69    6.50
   5  11  -5  131.19    6.90
   5  11  -5  162.48    8.40
   5 -11   5  138.59    8.80
   5 -11   5  141.89    8.30
  -5 -11  -5  141.99    7.30
  -5 -11  -5  141.69    7.50
   5  11  -5  141.39    6.50
   5  11   5  147.09    7.10
   5 -11  -5  151.08    8.40
  -5 -11   5  151.88    9.10
   5  11   5  152.28    6.60
   5 -11  -5  151.38    7.60
   5 -11  -5  149.99    8.50
  -5 -11   5  145.59    7.90
   6  11  -5  363.76   13.30
  -6 -11  -5  370.16   13.20
  -6 -11  -5  378.66   13.00
   6  11  -5  372.66   13.00
   6 -11   5  372.36   13.30
   6  11  -5  357.86   12.70
  -6 -11  -5  368.16   13.30
   6  11   5  383.66   12.90
   6  11   5  385.46   13.10
   6 -11  -5  358.86   13.30
   6  11   5  363.16   13.20
   6 -11  -5  378.06   13.40
  -6 -11   5  381.76   13.40
  -6 -11   5  375.86   13.00
   7 -11   5  212.08    8.20
  -7 -11  -5  208.08    8.80
   7  11  -5  210.28    8.60
  -7 -11  -5  212.38    8.60
   7  11  -5  209.08    8.30
   7  11  -5  216.28    9.00
  -7 -11  -5  216.58    9.40
   7  11   5  194.88    8.20
  -7 -11   5  192.78    8.70
   7  11   5  185.68    8.50
  -7 -11   5  188.88    8.50
   7 -11  -5  187.98    8.20
   7  11   5  195.18    8.50
   8  11  -5  194.68    7.90
  -8 -11  -5  207.78    8.80
   8  11  -5  205.88    8.30
  -8 -11  -5  207.68    8.00
   8 -11   5  195.48    7.90
  -8 -11   5  182.38    8.00
  -8 -11   5  193.38    8.20
   8  11   5  201.88    8.90
   8  11   5  187.28    7.80
   8  11   5  194.48    8.50
   8 -11  -5  185.78    7.90
   9  11  -5  171.08    7.30
  -9 -11  -5  161.68    6.60
  -9 -11  -5  149.69    6.60
   9  11  -5  153.28    6.50
   9  11  -5  170.38    7.60
   9 -11   5  158.38    6.50
   9 -11  -5  149.69    6.60
  -9 -11   5  150.78    6.60
  -9 -11   5  153.38    6.60
   9  11   5  154.18    6.50
  10 -11   5  128.99    5.50
 -10 -11  -5  136.09    5.50
  10  11  -5  133.39    5.70
 -10 -11  -5  130.39    5.30
  10 -11  -5  133.69    5.70
 -10 -11   5  134.79    5.30
  10  11   5  138.79    5.60
   0 -12   5  159.88    7.60
   0 -12  -5  159.38    7.40
   0  12  -5  156.78    7.80
   0 -12  -5  157.48    7.40
   0  12  -5  160.88    7.50
   0  12   5  165.08    7.80
   0  12   5  162.88    7.40
   0 -12   5  154.18    7.50
   0 -12  -5  167.18    7.60
   0 -12   5  159.78    7.80
  -1 -12  -5  208.78    8.60
   1 -12   5  202.98    8.70
  -1  12   5  213.08    9.10
  -1 -12  -5  215.18    8.80
  -1 -12  -5  211.58    8.70
   1 -12   5  209.78    9.10
   1  12  -5  198.48    8.50
   1  12  -5  193.18    8.80
  -1  12   5  201.88    8.70
   1 -12   5  210.48    8.40
   1  12   5  215.08    9.00
   1 -12  -5  217.08    8.90
   1  12   5  222.28    8.60
   1 -12  -5  213.58    8.70
  -1 -12   5  218.58    9.00
  -1  12  -5  210.88    9.30
   1 -12  -5  212.18    8.60
  -1  12  -5  206.28    9.40
  -1 -12   5  214.48    8.60
   1 -12  -5  197.38    8.90
  -1 -12   5  209.88    9.00
  -2 -12  -5  112.29    6.30
  -2 -12  -5  112.69    6.60
   2  12  -5  109.49    6.30
   2  12  -5  105.89    6.10
  -2 -12  -5  121.59    7.20
   2 -12   5  106.09    6.40
   2 -12   5  113.19    6.70
  -2 -12  -5  119.79    6.40
  -2  12   5  100.99    7.50
  -2  12   5  111.39    8.00
   2 -12   5  112.79    5.40
  -2 -12   5   98.49    6.20
   2 -12  -5   96.39    5.40
   2 -12  -5  102.49    6.40
   2 -12  -5   95.59    5.80
  -2 -12   5   94.69    6.30
   2 -12  -5   93.29    6.00
   2  12   5   96.49    5.90
   2  12   5  101.79    6.20
  -2 -12   5   93.59    6.30
   3  12  -5  311.27   11.30
   3 -12   5  321.87   11.60
   3 -12   5  310.67   11.30
  -3 -12  -5  299.07   11.60
   3  12  -5  300.17   11.60
   3 -12  -5  297.37   11.10
  -3 -12   5  301.97   11.40
   3  12   5  306.87   11.30
   3 -12  -5  323.87   12.20
  -3 -12   5  299.37   11.30
   3  12   5  309.47   11.70
  -3 -12   5  301.97   11.30
   3 -12  -5  304.87   11.30
   3  12   5  309.27   11.30
   4 -12   5  468.55   16.00
   4  12  -5  459.25   15.00
  -4 -12  -5  442.46   15.30
   4 -12   5  461.35   15.30
   4  12  -5  473.25   15.30
   4  12  -5  474.85   16.10
  -4 -12  -5  471.05   15.50
   4 -12  -5  475.35   16.20
   4  12   5  459.45   16.00
  -4 -12   5  467.55   15.60
   4  12   5  458.05   15.00
   4 -12  -5  475.75   15.10
   4  12   5  458.35   15.90
   4 -12  -5  464.25   15.30
   5  12  -5  293.17   11.00
   5 -12   5  295.77   10.90
  -5 -12  -5  294.77   11.30
   5 -12   5  293.67   11.30
  -5 -12  -5  280.47   11.00
  -5 -12  -5  285.47   11.30
   5  12  -5  291.97   10.60
   5 -12   5  287.87   11.40
   5  12  -5  299.87   11.00
   5  12   5  289.07   10.70
   5 -12  -5  282.07   10.90
   5  12   5  277.97   10.70
   5  12   5  288.37   10.90
   5 -12  -5  269.97   10.70
   5 -12  -5  298.57   11.30
  -5 -12   5  283.47   11.20
   5 -12  -5  283.77   11.00
   6  12  -5  132.09    6.40
   6  12  -5  142.19    7.30
  -6 -12  -5  133.59    7.00
  -6 -12  -5  138.69    7.50
   6  12  -5  131.59    6.80
   6 -12   5  130.49    6.30
  -6 -12  -5  126.29    7.40
   6 -12   5  139.29    8.10
   6 -12  -5  157.78    6.80
  -6 -12   5  154.68    8.00
   6  12   5  158.88    6.70
   6 -12  -5  150.38    7.90
  -6 -12   5  148.29    7.60
   6  12   5  153.38    7.40
   6  12   5  152.68    7.20
   7  12  -5  419.56   13.60
  -7 -12  -5  405.36   13.40
  -7 -12  -5  400.56   13.70
  -7 -12  -5  413.76   14.10
   7  12  -5  396.96   13.30
   7 -12   5  408.16   14.30
   7  12  -5  399.36   14.30
   7 -12  -5  419.86   14.40
   7  12   5  407.46   13.40
  -7 -12   5  411.56   13.60
  -7 -12   5  411.66   13.80
   7  12   5  409.46   14.30
   7  12   5  410.66   13.40
   8  12  -5   31.70    4.20
   8 -12   5   30.20    3.00
   8  12  -5   30.80    4.30
  -8 -12  -5   31.20    3.80
   8  12  -5   31.80    3.10
  -8 -12  -5   29.80    3.70
  -8 -12  -5   33.90    4.90
   8  12   5   36.10    4.80
   8  12   5   40.90    4.40
  -8 -12   5   32.70    4.10
   8 -12  -5   31.70    3.20
   8  12   5   35.20    3.10
  -8 -12   5   32.70    4.30
  -9 -12  -5   66.39    4.10
   9  12  -5   67.29    5.20
   9 -12   5   72.89    3.90
  -9 -12  -5   66.29    4.20
   9  12  -5   70.99    4.20
  -9 -12   5   68.59    4.40
   9 -12  -5   70.69    4.10
  -9 -12   5   73.29    4.30
   9  12   5   71.29    3.90
   0 -13  -5  415.96   14.00
   0  13  -5  421.66   14.20
   0 -13  -5  438.16   14.30
   0 -13  -5  439.86   14.70
   0  13   5  426.06   14.10
   0 -13   5  418.16   14.20
   0  13  -5  440.16   14.10
   1 -13   5   93.09    6.00
  -1  13   5   91.69    6.20
  -1  13   5  103.79    6.60
   1  13  -5   92.09    6.20
   1  13  -5   95.39    5.90
   1 -13   5   94.99    6.20
   1 -13   5   93.49    5.90
  -1 -13  -5   92.29    5.80
   1  13   5   90.79    6.00
   1 -13  -5   93.69    5.80
  -1  13  -5   91.59    7.00
  -1 -13   5   91.29    5.90
  -1 -13   5   90.79    6.00
  -1  13  -5   85.79    6.80
   1 -13  -5   88.69    5.90
   1  13   5   94.89    5.80
   1 -13  -5   92.89    5.80
   2  13  -5  785.42   23.40
   2 -13   5  819.42   26.10
  -2 -13  -5  769.02   24.10
   2 -13   5  792.22   23.50
   2 -13   5  787.02   23.70
  -2  13   5  800.92   23.90
  -2 -13  -5  802.82   23.70
   2  13  -5  767.72   24.00
   2 -13  -5  811.52   23.50
  -2 -13   5  843.22   23.50
   2  13   5  841.52   24.20
   2 -13  -5  801.92   23.40
  -2 -13   5  821.12   23.50
   2 -13  -5  819.52   24.00
   2  13   5  828.72   23.50
   2 -13  -5  808.22   26.20
  -2 -13   5  837.42   23.50
   3 -13   5  858.61   25.00
   3  13  -5  853.11   24.80
   3 -13   5  858.51   27.70
  -3 -13  -5  887.11   25.20
   3  13  -5  885.01   24.90
   3 -13   5  882.21   25.10
  -3 -13  -5  861.41   25.50
   3 -13  -5  858.31   27.80
  -3 -13   5  843.62   24.60
   3  13   5  887.01   24.90
   3 -13  -5  821.82   24.70
  -3 -13   5  843.62   24.80
   3 -13  -5  843.62   24.70
   3  13   5  871.61   24.90
   3 -13  -5  864.81   24.90
   4 -13   5   44.30    5.30
   4 -13   5   50.09    3.80
   4  13  -5   51.59    5.00
   4 -13   5   47.70    5.40
   4  13  -5   48.70    4.70
  -4 -13  -5   48.10    5.10
   4  13  -5   50.19    5.70
  -4 -13  -5   52.79    5.20
   4  13   5   48.70    4.90
   4 -13  -5   47.20    3.80
  -4 -13   5   48.90    6.10
   4  13   5   49.30    4.30
   4 -13  -5   52.89    5.70
   4 -13  -5   51.89    5.00
   4  13   5   47.90    4.70
   4 -13  -5   45.90    4.80
  -5 -13  -5  235.28    9.50
   5 -13   5  221.78    9.50
  -5 -13  -5  232.98    9.70
   5  13  -5  225.48    9.20
   5  13  -5  226.78    9.10
   5 -13   5  217.78    9.60
   5  13   5  230.88    9.10
   5 -13  -5  218.78    9.10
   5 -13  -5  237.28    9.60
   5  13   5  217.68    9.20
   6  13  -5  365.36   12.40
   6  13  -5  360.56   13.00
   6 -13   5  361.06   12.90
  -6 -13  -5  357.86   12.60
  -6 -13  -5  361.06   12.80
   6 -13   5  353.36   12.60
   6  13  -5  356.96   12.30
   6 -13   5  359.36   12.90
  -6 -13  -5  342.77   12.30
   6 -13  -5  368.56   13.10
   6  13   5  364.26   12.40
  -6 -13   5  359.16   12.60
   6  13   5  372.16   13.00
   6 -13  -5  357.16   12.40
   6  13   5  358.16   12.30
   7 -13   5  204.28    8.30
  -7 -13  -5  203.38    8.50
   7  13  -5  193.88    8.10
  -7 -13  -5  205.38    8.40
  -7 -13  -5  216.18    8.90
   7  13  -5  203.28    8.50
   7  13   5  215.38    8.40
   7 -13  -5  229.68    9.20
  -7 -13   5  213.38    8.60
   7  13   5  219.38    8.40
   7 -13  -5  216.48    8.60
  -7 -13   5  220.48    9.00
  -8 -13  -5  243.78    9.00
   8 -13   5  244.98    9.00
   8  13  -5  238.38    8.60
  -8 -13  -5  246.28    8.50
  -8 -13  -5  235.48    8.80
   8  13  -5  241.18    8.60
   8 -13   5  241.38    8.60
   8  13   5  235.18    8.70
   8  13   5  237.38    9.00
   8 -13  -5  238.68    9.10
  -8 -13   5  231.18    8.60
   8  13   5  238.78    8.70
  -8 -13   5  233.18    8.70
   9  13  -5  315.27   11.40
   9  13  -5  316.17   10.10
   9  13  -5  315.67   10.10
  -9 -13  -5  334.27   10.30
  -9 -13  -5  305.87   10.00
   9  13   5  342.97   11.30
  -9 -13   5  321.17   10.20
  -9 -13   5  328.87   10.00
   9 -13  -5  340.97   11.40
   0  14  -5  517.55   16.20
   0 -14  -5  516.45   16.50
   0 -14   5  505.75   16.40
   0 -14  -5  512.85   16.20
   0  14   5  510.35   16.10
   0  14   5  520.95   16.20
   0 -14   5  495.15   16.30
   0  14  -5  517.95   16.20
   0 -14   5  512.35   16.30
  -1 -14  -5   75.59    5.50
  -1 -14  -5   79.49    5.50
   1  14  -5   73.39    5.40
   1 -14   5   75.19    5.60
  -1 -14  -5   75.69    5.50
  -1  14   5   78.19    6.00
   1 -14   5   81.49    5.80
   1  14  -5   73.79    5.40
  -1  14   5   72.19    5.70
   1 -14   5   74.29    5.60
  -1 -14   5   67.19    5.40
   1  14   5   72.69    5.50
   1  14   5   67.89    5.20
   1 -14  -5   67.49    5.70
   1 -14  -5   71.59    5.40
  -1  14  -5   76.99    6.50
  -1 -14   5   69.89    5.30
  -1 -14   5   67.09    5.30
   2  14  -5  814.82   23.80
  -2 -14  -5  827.02   24.10
   2 -14   5  801.92   23.90
  -2 -14  -5  795.42   23.40
   2 -14   5  821.82   23.90
   2 -14   5  809.72   23.90
   2  14  -5  828.02   23.80
   2 -14  -5  825.42   23.80
  -2 -14   5  767.02   23.50
   2  14   5  832.92   23.80
  -2 -14   5  829.42   23.70
   2  14   5  823.22   23.70
   2 -14  -5  833.62   23.80
  -2 -14   5  809.62   23.60
  -3 -14  -5   79.09    6.80
   3  14  -5   78.79    5.50
   3 -14   5   81.49    4.80
  -3 -14  -5   76.29    6.10
  -3 -14  -5   87.39    6.00
   3 -14   5   81.89    5.90
   3 -14   5   81.19    5.70
   3  14  -5   76.69    5.60
   3  14   5   78.49    5.80
   3 -14  -5   73.19    5.30
  -3 -14   5   75.79    6.10
   3  14   5   84.29    5.60
  -3 -14   5   72.19    5.90
   3 -14  -5   73.09    5.40
   3 -14  -5   82.09    5.80
   3 -14  -5   77.79    5.20
  -3 -14   5   75.39    6.00
  -4 -14  -5  424.26   14.10
   4 -14   5  411.76   14.70
   4 -14   5  428.46   14.00
   4  14  -5  430.56   13.90
   4  14  -5  417.06   13.80
  -4 -14  -5  437.96   14.30
   4 -14   5  430.06   13.90
   4  14   5  391.56   13.60
   4 -14  -5  411.26   13.80
   4 -14  -5  372.16   13.50
  -4 -14   5  393.86   13.80
   4 -14  -5  397.66   14.60
   4  14   5  397.26   13.70
   4 -14  -5  388.16   13.60
   5  14  -5  468.75   15.30
   5 -14   5  461.85   15.40
  -5 -14  -5  483.05   15.70
   5 -14   5  494.35   15.70
   5  14  -5  478.75   15.50
   5 -14   5  480.25   16.60
  -5 -14  -5  455.05   15.60
   5  14   5  477.15   15.40
   5  14   5  486.95   16.70
   5 -14  -5  495.55   16.80
   5 -14  -5  505.75   15.60
   5  14   5  487.05   15.40
   5 -14  -5  499.75   15.50
   6 -14   5   57.79    3.80
   6  14  -5   57.99    4.50
   6 -14   5   56.09    5.20
   6  14   5   48.30    4.30
   6  14   5   50.09    4.50
   6 -14  -5   57.09    4.00
   7  14  -5  303.47   10.30
  -7 -14  -5  302.07   10.50
   7 -14   5  313.77   10.40
  -7 -14  -5  303.97   10.60
   7  14  -5  306.47   10.30
   7 -14   5  305.17   11.00
   7 -14  -5  293.57   11.00
   7 -14  -5  307.87   10.80
   7  14   5  293.47   11.00
   7  14   5  299.97   10.30
   7  14   5  297.47   10.30
  -8 -14  -5   80.09    4.60
   8  14  -5   92.99    4.70
   8 -14   5   91.99    4.80
   8  14  -5   87.29    4.70
   8  14   5   93.19    4.80
   8  14   5   89.99    4.80
   8  14   5   91.99    5.20
   0  15  -5  106.29    6.20
   0  15   5  105.59    6.30
   0  15   5   94.49    6.10
   0 -15  -5  105.29    6.00
   0 -15   5   93.99    6.10
   0 -15   5  108.29    6.30
   0 -15  -5  104.79    6.10
   0 -15  -5  100.79    6.20
   0 -15   5  102.49    6.20
   0  15  -5  101.79    6.40
  -1 -15  -5   67.49    5.40
   1  15  -5   59.99    5.30
  -1  15   5   74.59    6.10
  -1  15   5   60.59    5.90
   1 -15   5   65.49    5.20
   1  15  -5   70.29    5.30
   1 -15   5   66.49    5.40
   1 -15   5   62.79    5.20
   1 -15  -5   76.59    5.30
  -1 -15   5   69.39    5.30
  -1 -15   5   69.59    5.20
  -1  15  -5   80.39    6.80
  -1  15  -5   73.99    6.70
  -1 -15   5   66.99    5.30
   1  15   5   70.59    5.30
   1 -15  -5   78.49    5.60
   1  15   5   69.39    5.20
   2 -15   5   28.90    4.30
  -2 -15  -5   29.50    4.50
   2 -15   5   27.60    4.30
   2  15  -5   24.40    4.20
   2 -15   5   24.50    4.10
  -2 -15  -5   19.60    4.70
   2  15  -5   24.60    4.30
  -2 -15   5   33.20    4.70
  -2 -15   5   23.00    4.40
   2 -15  -5   28.30    4.20
  -2 -15   5   30.30    4.30
   2 -15  -5   25.70    4.40
   2  15   5   24.60    4.10
   2  15   5   28.10    4.10
   2 -15  -5   30.60    4.10
  -3 -15  -5  295.37   10.90
   3 -15   5  304.97   10.90
   3  15  -5  283.07   10.60
  -3 -15  -5  296.97   10.90
   3 -15   5  277.17   10.70
   3 -15   5  293.07   11.10
   3 -15   5  288.87   10.90
   3  15  -5  283.57   10.60
   3 -15  -5  282.07   10.60
   3 -15  -5  272.47   10.50
   3  15   5  276.07   10.60
   3 -15  -5  292.97   11.80
   3  15   5  280.97   10.60
  -3 -15   5  275.17   10.70
  -3 -15   5  277.77   10.70
   3 -15  -5  281.07   10.70
  -3 -15   5  284.37   10.60
  -4 -15  -5  194.58    8.50
   4  15  -5  196.38    8.20
   4 -15   5  195.38    8.30
   4 -15   5  192.08    8.30
  -4 -15  -5  200.78    8.60
   4  15  -5  200.48    8.20
   4 -15   5  197.58    8.40
   4 -15  -5  177.98    8.20
   4  15   5  176.28    8.00
   4 -15  -5  174.18    8.20
   4  15   5  171.18    7.90
  -4 -15   5  175.88    8.30
   5 -15   5   49.00    4.80
   5  15  -5   46.40    4.40
   5  15  -5   44.50    4.50
  -5 -15  -5   48.40    4.80
   5 -15   5   50.29    3.80
   5 -15   5   48.20    4.60
   5 -15  -5   62.49    5.30
   5 -15  -5   60.29    4.70
   5  15   5   59.89    4.60
   6 -15   5  267.07   10.00
  -6 -15  -5  281.77   10.10
  -6 -15  -5  285.27   10.20
   6  15  -5  270.87    9.90
   6 -15   5  279.47   10.00
   6  15  -5  279.17    9.90
   6 -15   5  276.37    9.90
   6 -15  -5  294.37   10.10
   6 -15  -5  297.77   10.80
   6  15   5  299.77   10.10
   6  15   5  292.97   10.00
  -7 -15  -5   19.00    3.70
   7 -15   5   21.60    3.30
   7  15  -5   16.40    2.90
   7  15  -5   17.50    3.10
  -7 -15  -5   21.80    3.40
   7 -15  -5   21.50    3.40
   7  15   5   19.60    3.10
   7  15   5   16.70    3.20
   7 -15  -5   21.90    4.20
  -8 -15  -5   39.80    3.40
   8  15  -5   39.20    3.30
   8 -15   5   35.70    3.40
   8  15  -5   35.50    3.20
   8 -15   5   38.40    3.70
   8  15   5   38.30    3.70
   8  15   5   40.80    3.40
   8 -15  -5   35.40    3.90
   0 -16  -5  348.07   12.10
   0  16  -5  340.97   12.00
   0  16  -5  356.96   12.10
   0 -16   5  351.66   12.30
   0 -16  -5  351.36   12.40
   0  16   5  345.27   11.90
   0 -16   5  354.96   12.30
   0 -16   5  353.46   12.20
   0  16   5  354.86   12.10
   1  16  -5   45.60    4.70
  -1 -16  -5   40.80    4.60
   1 -16   5   39.50    4.50
  -1  16   5   46.20    5.80
   1  16  -5   41.20    4.70
   1 -16   5   44.00    4.50
  -1 -16  -5   35.70    4.20
   1 -16   5   42.60    4.30
  -1  16   5   49.00    5.60
  -1 -16   5   45.70    4.60
  -1 -16   5   40.40    4.30
   1 -16  -5   43.60    4.70
  -1 -16   5   47.20    4.60
   1  16   5   38.50    4.50
   1 -16  -5   47.50    4.50
   1  16   5   47.40    4.70
   2 -16   5    4.20    2.10
   2  16  -5    6.50    2.20
   2  16  -5    7.10    2.20
  -2 -16  -5    8.30    2.50
   2 -16   5    8.00    2.30
  -2 -16  -5    8.20    2.50
   2 -16   5    9.60    3.40
   2 -16  -5    7.60    2.50
  -2 -16   5    5.60    2.30
   2 -16  -5    5.70    2.20
   2  16   5    7.20    2.30
  -2 -16   5    4.30    2.20
   2  16   5    6.60    2.30
  -2 -16   5   11.00    4.10
   3  16  -5  411.36   13.60
  -3 -16  -5  429.56   14.10
   3  16  -5  419.26   13.70
   3 -16   5  418.86   13.90
   3 -16   5  408.46   13.70
   3 -16   5  420.26   13.90
   3 -16  -5  419.96   13.80
   3  16   5  424.46   13.80
   3 -16  -5  421.16   13.90
   3  16   5  429.76   13.80
  -3 -16   5  423.56   13.40
  -3 -16   5  419.66   13.90
   4 -16   5   97.19    5.80
   4 -16   5   91.89    5.50
   4 -16   5   86.69    5.80
   4  16  -5   96.09    5.50
   4  16   5  101.09    5.60
   4 -16  -5  100.89    5.60
   4 -16  -5  101.29    5.80
  -4 -16   5  111.39    6.20
   5 -16   5  230.58    8.60
   5  16  -5  226.88    8.50
   5 -16   5  219.28    9.00
   5 -16   5  231.18    8.60
  -5 -16  -5  223.88    8.70
   5 -16   5  227.88    8.60
   5  16  -5  236.18    8.60
   5 -16  -5  227.18    8.70
   5 -16  -5  215.08    8.50
   5  16   5  226.88    8.60
   5 -16  -5  219.48    9.40
   5  16   5  238.38    8.60
   6  16  -5  127.09    5.70
   6 -16   5  127.09    5.80
   6 -16   5  123.29    5.90
  -6 -16  -5  129.19    6.00
   6 -16   5  125.99    6.10
   6  16  -5  128.29    5.80
   6 -16   5  128.29    6.00
   6 -16  -5  134.89    6.00
   6  16   5  126.79    5.70
   6  16   5  134.59    5.80
   6 -16  -5  129.09    6.70
   7 -16   5  130.99    6.10
  -7 -16  -5  124.39    5.80
   7  16  -5  123.29    5.30
   7  16  -5  128.99    5.40
   7 -16  -5  140.59    7.00
   7 -16  -5  142.59    6.00
   7  16   5  148.79    5.70
   7  16   5  147.99    5.60
   0  17  -5   55.69    5.60
   0  17   5   64.59    5.50
   0 -17  -5   59.39    4.90
   0  17  -5   66.89    5.40
   0 -17   5   56.09    4.70
   0 -17   5   59.89    4.70
   0  17   5   60.39    5.00
   0 -17  -5   57.19    4.40
   0 -17   5   62.39    4.60
  -1 -17  -5  207.08    8.10
   1  17  -5  204.18    8.10
   1 -17   5  197.68    8.30
  -1 -17  -5  201.78    8.50
   1 -17   5  199.68    8.20
   1 -17   5  201.68    8.50
  -1 -17   5  208.78    8.20
   1 -17  -5  201.28    8.70
   1  17   5  203.58    8.20
   1 -17  -5  208.48    8.30
   2  17  -5  364.46   12.30
   2  17  -5  368.06   12.40
   2 -17   5  370.16   12.60
   2 -17  -5  380.86   12.60
   2 -17  -5  393.46   12.70
   2  17   5  380.66   12.50
   2  17   5  379.26   13.20
  -2 -17   5  385.86   12.50
  -2 -17   5  397.66   12.40
   3  17  -5   38.60    3.90
   3 -17   5   40.30    4.00
  -3 -17  -5   43.30    4.10
   3 -17   5   44.30    4.00
   3  17   5   34.60    3.80
  -3 -17   5   31.60    4.20
   3 -17  -5   29.90    3.90
   4 -17   5  326.27   10.80
  -4 -17  -5  328.47   11.10
   4  17  -5  329.67   10.80
   4 -17   5  332.47   10.90
   4  17  -5  314.67   10.70
   4 -17   5  325.27   10.90
   4  17   5  302.07   10.60
   4 -17  -5  318.67   10.80
  -4 -17   5  322.57   10.80
   4  17   5  322.27   10.80
   4 -17  -5  314.87   10.60
   5  17  -5   17.70    2.80
   5  17  -5   15.90    2.90
   5 -17   5   20.20    3.10
   5 -17   5   16.90    3.10
  -5 -17  -5   16.30    3.20
   5 -17   5   20.80    3.20
   5  17   5   23.50    3.00
   5 -17  -5   22.30    3.20
   5  17   5   25.70    3.20
   6  17  -5  469.65   13.70
   6 -17   5  478.45   13.70
   6 -17   5  419.06   14.10
   6  17  -5  470.05   13.70
   6  17   5  491.15   13.80
   6  17   5  472.05   13.70
   6 -17  -5  502.05   13.80
   0  18   5   92.79    5.70
   0 -18   5  101.99    5.30
   0  18  -5   90.19    6.30
   0  18   5   94.19    5.90
   0 -18  -5  101.59    5.40
   0 -18  -5  101.09    5.40
   0 -18   5  100.89    5.40
   0 -18   5  102.79    5.30
   1  18  -5   33.90    4.20
   1  18  -5   42.40    4.30
  -1 -18  -5   34.30    3.70
   1 -18   5   41.60    3.90
   1 -18   5   38.80    3.80
  -1 -18  -5   38.20    3.90
   1 -18   5   45.60    3.80
  -1 -18   5   38.10    3.80
   1  18   5   38.90    3.90
   1  18   5   36.10    4.00
  -1 -18   5   35.80    3.80
   1 -18  -5   37.00    3.80
   1 -18  -5   41.20    4.00
  -1 -18   5   40.40    4.00
  -2 -18  -5  163.38    6.80
   2 -18   5  159.58    6.70
   2 -18   5  158.18    6.70
   2  18  -5  164.88    6.60
  -2 -18  -5  157.88    6.70
   2  18  -5  156.38    6.50
   2 -18   5  162.88    6.60
  -2 -18   5  146.39    6.60
   2  18   5  155.98    6.50
  -2 -18   5  145.59    6.50
   2 -18  -5  150.88    6.60
   2 -18  -5  153.18    6.60
  -2 -18   5  149.69    6.60
   2  18   5  145.79    6.40
   3 -18   5  380.96   12.20
   3  18  -5  377.26   12.00
   3 -18   5  385.96   12.20
  -3 -18  -5  392.76   12.40
   3 -18   5  377.86   12.20
   3  18  -5  377.16   11.90
   3 -18  -5  389.46   12.20
   3  18   5  391.46   12.00
   3  18   5  388.56   12.10
   3 -18  -5  394.46   12.20
  -3 -18   5  393.06   12.10
   4  18  -5   98.79    4.80
   4  18  -5  100.49    4.80
   4 -18   5  103.99    4.90
  -4 -18  -5  100.29    4.90
   4 -18   5  103.59    5.00
   4 -18   5  107.99    4.90
   4 -18  -5   98.29    4.90
   4 -18  -5  104.39    5.20
  -4 -18   5   90.69    5.90
   4  18   5   97.89    4.80
   4  18   5  102.99    4.80
   5 -18   5  525.95   14.70
   5  18  -5  522.65   14.70
   5 -18   5  524.85   14.80
   5  18  -5  522.95   14.80
  -5 -18  -5  509.45   14.70
   5 -18   5  504.65   14.70
   5  18   5  509.95   14.70
   5 -18  -5  512.05   14.70
   5  18   5  513.25   14.70
   0 -19   5    0.90    1.50
   0 -19   5   -0.60    1.60
   0 -19  -5    0.40    1.60
   0 -19   5    1.10    1.60
   0 -19  -5    0.50    1.60
   1  19  -5  258.77    8.90
   1 -19   5  283.87    9.30
   1 -19   5  271.37    9.10
   1 -19   5  282.27    9.20
  -1 -19  -5  276.97    8.90
  -1 -19  -5  272.07    9.30
   1 -19  -5  273.97    9.30
  -1 -19   5  275.47    9.30
  -1 -19   5  277.57    8.90
   1 -19  -5  271.77    9.10
   1  19   5  272.67    9.00
   1  19   5  267.87    9.10
  -1 -19   5  272.17    9.00
   2 -19   5  493.25   14.50
   2 -19   5  487.15   14.50
  -2 -19  -5  486.55   14.70
   2  19  -5  493.25   14.30
   2  19  -5  467.35   14.00
   2 -19   5  490.55   14.50
   2 -19  -5  513.15   14.60
  -2 -19   5  498.45   14.40
   2  19   5  504.65   14.30
   2 -19  -5  521.85   14.50
   2  19   5  488.45   14.20
   3  19  -5   84.49    4.30
  -3 -19  -5   80.49    4.30
   3 -19   5   87.59    4.30
   3 -19   5   84.39    4.30
   3  19  -5   82.79    4.20
   3 -19   5   74.69    4.10
   3  19   5   89.39    4.30
  -3 -19   5   93.99    4.80
   3  19   5   85.29    4.40
   3 -19  -5   86.39    4.50
   3 -19  -5   87.69    4.30
   4  19  -5   66.89    3.60
   4 -19   5   68.89    3.60
   4 -19   5   67.69    3.60
   4  19   5   56.29    3.50
   4 -19  -5   57.69    3.50
   0 -20   5    8.00    2.50
   0 -20  -5    3.50    1.50
   0 -20   5    2.90    1.50
   1 -20   5   10.00    2.30
  -1 -20  -5    4.20    1.50
   1 -20  -5    8.40    2.70
  -1 -20   5    6.50    1.80
   1 -20  -5    8.10    2.40
  -1 -20   5    4.30    1.90
   2  20   5  235.08    7.90
  -2 -20   5  238.88    7.90
   2 -20  -5  252.27    7.80
   2  20   5  247.88    7.70
   2 -20  -5  255.77    8.00
   0   0   6 1064.88   37.50
   0   0  -6 1067.98   37.50
   1   0   6  122.29    5.50
  -1   0   6  126.49    5.90
   1   0  -6  113.89    5.70
   2   0  -6 6231.28  248.08
  -2   0   6 6500.85  248.48
   2   0   6 6270.27  246.98
  -3   0   6  589.24   24.30
   3   0  -6  552.04   23.90
   4   0  -6 1722.73   68.69
   5   0  -6 1227.28   50.69
   5   0   6 1223.28   49.90
   6   0   6    0.70    4.00
  -6   0   6    1.60    2.60
  -7   0  -6    2.90    2.90
  -7   0  -6    1.70    2.70
  -7   0  -6   15.10    5.40
  -7   0   6    4.10    3.00
  -7   0   6    4.50    3.50
  -8   0  -6 1100.09   30.90
  -8   0   6 1116.09   31.80
  -8   0   6 1065.59   31.30
  -9   0   6  625.64   20.00
  -9   0  -6  639.74   19.40
  -9   0   6  626.64   19.80
  -9   0  -6  630.34   19.40
 -10   0   6  134.29    7.30
 -10   0   6  128.99    7.10
 -10   0  -6  137.89    6.80
  10   0  -6  140.29    6.40
 -11   0  -6  175.08    7.20
 -11   0   6  163.88    7.20
 -11   0   6  170.08    7.40
 -12   0   6   -1.50    2.60
   0  -1  -6 1764.22   66.89
   0   1   6 1749.03   66.89
   0   1  -6 1668.33   66.89
   0  -1   6 1702.83   66.99
  -1   1   6 1644.84   62.69
   1  -1   6 1546.25   62.49
   1   1  -6 1630.54   62.59
  -1  -1   6 1661.73   62.59
   1   1   6 1617.84   62.49
   1  -1  -6 1544.15   62.59
   2   1   6   49.50    3.10
   2  -1  -6   43.90    3.20
  -2  -1   6   49.20    3.40
  -3   1   6  591.84   24.10
   3   1  -6  528.05   23.70
  -3  -1   6  578.54   24.10
   3  -1  -6  571.34   23.80
  -4   1   6 2782.59   97.39
   4   1  -6 2770.86   97.39
   4  -1   6 3232.68   96.19
   4  -1  -6 2727.57   97.19
   5  -1   6  400.56   17.50
   5   1  -6  396.86   18.60
   5  -1  -6  368.16   18.30
   5   1   6  373.06   18.10
  -6   1   6  165.38    7.90
   6  -1   6  141.59   10.40
   6   1   6  131.49   11.20
  -6   1  -6  131.79    7.50
  -6  -1   6  145.59    7.30
  -7   1   6 1601.64   45.50
  -7  -1  -6 1656.03   44.70
  -7  -1  -6 1694.93   45.20
  -7  -1  -6 1633.04   45.40
  -7   1   6 1689.23   46.10
  -7   1  -6 1732.63   44.70
  -7   1  -6 1658.53   45.50
  -7  -1   6 1716.33   46.10
  -7   1  -6 1644.74   45.10
  -7  -1   6 1716.13   45.80
  -8  -1  -6  156.18    8.00
  -8  -1  -6  158.78    8.90
  -8   1   6  163.28    8.50
  -8  -1  -6  172.98    7.90
  -8   1   6  164.78    8.40
  -8   1  -6  171.88    8.30
  -8  -1   6  176.68    8.30
  -8  -1   6  165.78    8.30
  -9   1   6  229.48   10.00
  -9  -1  -6  230.08    9.50
  -9   1   6  233.88   10.00
   9   1  -6  231.98    9.10
  -9  -1  -6  236.48    9.60
  -9  -1   6  239.98   10.10
  -9   1  -6  240.68   10.00
  -9   1  -6  247.68    9.70
  -9  -1   6  236.18   10.00
 -10  -1  -6   10.10    2.90
 -10   1   6   14.10    4.40
 -10   1   6    9.30    2.90
 -10  -1  -6   10.70    2.70
  10   1  -6   16.30    3.20
 -10  -1   6    6.40    2.60
 -10  -1   6    9.50    2.80
 -10   1  -6    6.80    2.80
  10  -1  -6   13.10    3.90
 -11  -1  -6  657.73   18.90
 -11   1   6  659.33   19.40
 -11  -1  -6  665.93   18.70
 -11   1   6  651.63   18.80
 -11  -1   6  629.64   18.90
  11  -1  -6  620.94   20.50
 -11  -1   6  645.64   19.30
 -11   1  -6  625.04   18.50
 -12  -1  -6  100.49    4.70
 -12   1   6  101.19    5.20
 -12  -1   6  103.29    4.80
 -12  -1   6   98.19    4.90
   0  -2  -6 2378.16   92.39
   0  -2   6 2356.36   92.09
   0   2   6 2452.95   92.49
   0   2  -6 2360.86   93.29
   1  -2   6 1350.06   51.59
   1   2  -6 1327.97   52.19
  -1   2   6 1341.67   52.59
   1   2   6 1339.87   52.39
   1  -2  -6 1315.77   52.49
  -1  -2   6 1347.67   52.29
  -2   2   6  324.97   15.30
   2  -2   6  361.36   14.10
   2   2  -6  340.57   15.20
   2   2   6  387.16   15.20
  -2  -2   6  377.76   15.50
   2  -2  -6  343.97   15.20
   3  -2   6 2756.12  110.89
   3  -2   6 2869.41  110.99
  -3   2   6 2911.91  112.59
   3   2  -6 3056.89  112.59
   3  -2  -6 2813.72  112.19
   4   2  -6 2451.05   96.89
  -4   2   6 2469.35   97.19
   4  -2   6 2462.25   95.39
   4  -2  -6 2439.46   96.69
   5  -2   6  105.19    6.50
   5   2  -6  110.59    8.10
   5  -2  -6   93.09    7.80
  -6  -2  -6  565.94   18.20
  -6   2   6  621.24   19.10
  -6  -2  -6  588.64   18.50
   6   2   6  618.34   29.00
  -6  -2   6  624.24   18.80
  -7  -2  -6  202.88    8.80
  -7   2   6  197.58   10.10
  -7  -2  -6  203.98    9.30
  -7   2   6  204.88    9.00
  -7  -2  -6  206.38    8.80
  -7  -2   6  207.88    8.90
  -7   2  -6  179.28    9.30
  -7  -2   6  196.28    9.10
  -8  -2  -6  141.49    7.40
  -8  -2  -6  136.29    8.00
  -8   2   6  135.29    8.20
  -8   2   6  140.69    7.90
  -8   2  -6  167.18    8.10
  -8  -2   6  154.88    7.70
  -9   2   6  120.79    7.00
  -9   2   6  117.99    7.30
  -9  -2  -6  119.89    6.50
  -9  -2  -6  112.29    6.40
   9   2  -6  103.19    5.90
  -9  -2   6  107.39    6.80
  -9  -2   6  107.09    6.70
  -9   2  -6  113.19    7.20
 -10  -2  -6  285.07   10.70
  10   2  -6  303.57   10.50
 -10   2   6  295.87   10.90
 -10  -2  -6  302.97   10.60
 -10   2   6  293.57   11.20
 -10  -2   6  277.67   10.80
  10  -2  -6  295.77   10.70
 -10  -2   6  267.17   10.80
 -10   2  -6  275.17   10.50
 -11   2   6  137.39    7.10
 -11  -2  -6  150.98    6.70
 -11   2   6  156.98    6.90
 -11  -2  -6  155.58    6.60
 -11  -2   6  148.79    6.60
 -11  -2   6  148.59    6.60
  11  -2  -6  146.39    6.40
 -12  -2  -6   32.10    3.20
 -12   2   6   36.10    3.90
 -12  -2   6   35.70    3.20
   0  -3  -6  364.95   12.80
   0   3  -6  364.95   12.77
   0   3   6  364.77   12.82
   1   3  -6  219.98    9.30
   1  -3  -6  198.68    9.50
  -2   3   6  828.72   34.30
   2   3  -6  825.32   34.00
   2   3   6  877.71   34.10
   2  -3  -6  843.32   34.00
   3  -3   6  322.07   12.20
   3  -3   6  303.07   12.20
   3   3  -6  309.87   14.10
  -3   3   6  310.67   14.40
   3   3   6  309.47   14.10
   3  -3  -6  294.07   13.90
   4   3  -6 1496.55   62.69
   4  -3   6 1540.25   60.69
  -4   3   6 1525.55   63.09
   4  -3  -6 1678.63   62.79
   5   3  -6 1489.85   46.70
   5   3  -6 1583.64   63.69
   5  -3   6 1558.14   61.09
   5  -3  -6 1570.14   63.19
  -6  -3  -6  536.55   17.00
   6   3  -6  562.44   17.40
  -6   3   6  562.04   17.60
  -6  -3  -6  523.75   16.80
  -6  -3  -6  550.24   17.00
  -6  -3   6  532.15   17.10
  -6  -3   6  532.15   17.40
  -7   3   6  543.55   18.70
  -7  -3  -6  556.54   17.60
  -7   3   6  555.74   18.10
  -7  -3  -6  580.54   17.80
  -7  -3  -6  568.14   17.60
   7   3  -6  525.25   17.90
  -7  -3   6  568.74   18.10
  -7  -3   6  568.94   17.90
  -8  -3  -6  186.58    8.40
  -8  -3  -6  187.18    9.20
  -8   3   6  184.38    9.70
  -8  -3  -6  176.78    8.20
   8   3  -6  179.78    7.40
  -8   3   6  193.68    9.10
  -8  -3   6  196.98    8.80
  -8  -3   6  188.98    8.80
  -9   3   6  144.69    8.40
  -9  -3  -6  140.29    7.20
  -9  -3  -6  139.99    7.20
  -9   3   6  151.38    8.00
  -9  -3  -6  160.98    8.40
  -9  -3   6  134.79    7.60
  -9  -3   6  145.69    7.60
 -10  -3  -6   31.60    3.90
  10   3  -6   34.60    3.40
 -10   3   6   32.50    4.80
 -10  -3   6   30.90    4.40
  10  -3  -6   32.50    4.10
 -10  -3   6   35.30    4.40
 -11  -3  -6  373.76   11.90
 -11  -3  -6  374.86   12.00
 -11   3   6  368.86   12.30
 -11  -3   6  381.46   12.20
  11   3   6  361.06   12.50
  11  -3  -6  358.76   12.50
 -11  -3   6  371.56   12.20
 -12   3   6   33.70    4.20
 -12  -3  -6   29.60    4.60
   0   4  -6 3939.41  154.78
   0   4   6 4098.39  154.58
   0  -4  -6 3952.60  155.98
   1   4  -6  390.36   16.50
  -1   4   6  379.16   17.00
   1   4   6  405.16   17.10
   1  -4  -6  416.26   17.00
   2   4  -6  578.34   24.90
  -2   4   6  586.14   25.20
   2   4   6  634.64   25.30
   2  -4  -6  612.74   25.00
   3   4  -6 1392.76   57.39
   3  -4  -6 1448.46   56.79
   3   4   6 1423.76   56.99
   4   4  -6 1118.59   43.30
  -4   4   6  973.50   43.10
   4   4  -6 1040.70   31.60
   4  -4  -6 1006.80   42.40
   5   4  -6 1364.46   57.19
   5   4  -6 1426.46   41.80
   5  -4  -6 1336.27   56.49
  -6  -4  -6  201.38    8.40
  -6  -4  -6  205.38    9.10
   6   4  -6  211.58    7.70
  -6   4   6  215.68    9.60
  -6  -4  -6  204.08    8.70
  -6  -4   6  202.38    9.20
  -6  -4   6  197.78    8.70
   7   4  -6  325.87   11.40
  -7  -4  -6  332.47   11.90
  -7  -4  -6  329.27   12.20
  -7   4   6  322.37   12.60
  -7  -4  -6  329.07   11.90
  -7  -4   6  344.07   12.20
  -7  -4   6  339.27   12.40
  -8  -4  -6  190.68    8.50
  -8  -4  -6  205.08    8.80
   8   4  -6  203.28    7.80
  -8  -4  -6  196.28    9.40
  -8   4   6  202.78    9.50
  -8  -4   6  194.78    9.10
  -8  -4   6  190.48    9.00
  -9  -4  -6   97.39    6.20
   9   4  -6  106.79    5.20
  -9   4   6  102.19    6.90
  -9  -4  -6   99.39    6.10
  -9  -4  -6  101.49    7.40
  -9  -4   6  106.09    6.60
   9   4   6  109.69    5.40
  -9  -4   6  100.79    6.50
   9  -4  -6  104.29    5.60
 -10  -4  -6   83.89    5.40
  10   4  -6   88.79    4.70
 -10   4   6   81.79    6.50
  10  -4  -6   99.89    7.80
  10   4   6  102.79    5.10
 -10  -4   6  100.19    5.90
 -11  -4  -6   93.29    5.00
 -11  -4  -6   93.99    5.10
 -11   4   6   94.29    5.70
  11  -4  -6   85.99    4.90
 -11  -4   6   98.19    5.10
 -11  -4   6   92.89    5.30
  11   4   6   89.79    4.80
   0  -5  -6  185.68    9.10
   0   5  -6  183.88    7.90
   0   5   6  189.78    9.20
  -1   5   6   10.40    2.30
   1   5  -6    8.60    1.70
   1  -5  -6   12.90    2.20
   2   5  -6  747.03   31.20
  -2   5   6  744.13   31.70
   2  -5  -6  797.42   31.40
   3   5  -6 2405.16   70.59
   3   5  -6 2498.45   93.09
   3   5   6 2216.98   93.09
   3  -5  -6 2316.97   92.69
   4   5  -6 1639.14   51.09
   4   5  -6 1701.63   68.59
  -4   5   6 1770.42   69.59
   4   5   6 1681.03   50.99
   4  -5  -6 1720.93   68.09
   4  -5  -6 1665.13   50.99
  -5  -5  -6  158.58    7.20
   5   5  -6  159.48    6.00
   5  -5  -6  143.09    5.90
   5  -5  -6  136.99   10.30
   5   5   6  147.79    6.00
  -6  -5  -6   98.09    6.90
  -6  -5  -6  104.99    6.00
  -6  -5  -6   99.29    6.40
  -6   5   6  110.09    7.40
   6   5  -6  104.39    4.70
  -6  -5   6   98.49    6.20
  -6  -5   6  104.99    6.80
   6   5   6   99.99    4.90
  -7  -5  -6   34.60    4.50
  -7  -5  -6   41.00    5.20
   7   5  -6   35.20    3.10
  -7  -5  -6   35.50    4.60
  -7   5   6   39.70    5.90
  -7  -5   6   35.10    4.90
   7   5   6   34.70    3.50
  -8  -5  -6  913.61   26.00
   8   5  -6  891.11   27.80
  -8   5   6  877.41   26.40
  -8  -5  -6  899.61   25.80
  -8  -5  -6  876.01   25.70
   8  -5  -6  844.92   27.50
   8   5   6  861.21   27.60
  -8  -5   6  889.31   26.30
  -8  -5   6  867.11   26.10
   9   5  -6  406.96   12.90
  -9  -5  -6  397.16   13.00
  -9   5   6  396.66   13.60
  -9  -5  -6  387.36   13.50
  -9  -5  -6  410.46   13.20
   9   5   6  328.17   12.50
  -9  -5   6  324.47   12.80
   9  -5  -6  322.07   12.50
  -9  -5   6  325.07   12.90
 -10  -5  -6   83.59    5.00
 -10  -5  -6   91.49    5.40
 -10   5   6   89.49    6.00
  10   5  -6   86.09    4.40
  10  -5  -6   68.19    4.60
 -10  -5   6   68.39    5.70
 -10  -5   6   66.39    5.10
  10   5   6   66.79    4.20
 -11  -5  -6   28.30    3.20
 -11  -5  -6   27.50    3.40
  11   5  -6   23.10    2.80
 -11   5   6   24.70    4.60
 -11  -5   6   28.80    3.30
  11  -5  -6   27.20    3.50
 -11  -5   6   24.70    3.30
  11   5   6   33.50    3.20
   0   6   6 6831.52  248.18
   0   6  -6 6014.10  248.08
  -1   6   6  258.07   12.20
   1   6  -6  245.98   11.20
   2   6  -6  728.83   23.60
   2   6  -6  771.42   31.40
   2  -6  -6  743.33   23.50
   2  -6  -6  791.82   31.60
  -3   6   6  242.88   13.10
   3   6  -6  255.07   12.60
   3   6  -6  255.27    8.70
   3   6   6  241.98    8.60
   3  -6  -6  239.58   12.20
   3  -6  -6  241.08    8.50
   4   6  -6 1547.75   65.09
   4   6  -6 1603.54   48.40
   4  -6  -6 1635.84   48.30
   4   6   6 1592.24   48.40
   4  -6  -6 1611.94   64.69
  -5  -6  -6  257.87    9.50
  -5  -6  -6  249.78    9.60
   5   6  -6  238.08    8.80
   5  -6  -6  248.38    8.60
   5   6   6  240.08    8.60
  -5  -6   6  227.48    9.80
   5  -6  -6  224.88   14.50
  -6  -6  -6  738.93   21.50
  -6   6   6  729.63   22.20
  -6  -6  -6  741.83   21.50
   6   6  -6  740.93   22.80
  -6  -6  -6  762.02   21.70
   6  -6  -6  672.03   22.50
   6   6   6  652.23   22.50
  -6  -6   6  693.03   21.50
  -7  -6  -6  258.97   10.10
   7   6  -6  249.48    9.30
  -7  -6  -6  241.78    9.90
  -7  -6   6  260.07   10.40
  -7  -6   6  253.47   10.20
   7  -6  -6  254.57    9.20
   7   6   6  246.68    9.20
  -8  -6  -6   25.60    4.30
   8   6  -6   21.90    2.90
  -8   6   6   31.00    5.60
  -8  -6  -6   22.30    4.20
  -8  -6  -6   27.50    5.60
  -8  -6   6   27.90    4.80
   8   6   6   25.90    3.20
  -8  -6   6   26.90    4.60
  -9  -6  -6   83.59    5.60
  -9  -6  -6   75.59    5.50
   9   6  -6   79.39    4.50
  -9   6   6   82.69    6.60
  -9  -6  -6   87.69    6.90
  -9  -6   6   93.49    6.00
  -9  -6   6   92.69    6.20
   9   6   6   93.99    4.70
   9  -6  -6   95.79    4.90
  10   6  -6  841.42   26.60
 -10   6   6  815.02   24.20
 -10  -6  -6  858.21   24.30
  10   6   6  843.02   26.40
 -10  -6   6  830.32   24.30
  10  -6  -6  839.22   26.40
 -11  -6  -6   56.99    4.00
 -11  -6  -6   54.49    3.70
  11   6  -6   51.99    3.60
  11  -6  -6   51.39    3.90
 -11  -6   6   54.79    3.80
 -11  -6   6   55.59    3.80
  11   6   6   61.39    3.60
   0   7   6 2497.91   93.19
   0   7  -6 2499.01   91.29
   0   7  -6 2498.71   91.29
  -1   7   6 2172.58   82.49
   1  -7   6 2068.79   62.29
   1   7  -6 2103.29   80.99
   1  -7  -6 2087.09   81.89
   1  -7  -6 1945.71   62.19
   1   7   6 2047.00   82.29
   2   7  -6 1098.99   34.00
   2  -7   6 1113.29   34.00
  -2   7   6 1075.29   45.90
   2   7   6 1116.49   34.00
   2  -7  -6 1137.79   45.30
   3  -7   6  694.83   22.50
   3   7  -6  695.73   22.60
   3   7  -6  729.63   31.10
   3  -7  -6  728.63   30.80
   3   7   6  724.43   22.60
   3  -7  -6  742.43   22.60
  -4  -7  -6 1226.98   34.10
   4   7  -6 1302.87   38.80
   4  -7   6 1265.67   38.50
  -4  -7  -6 1211.18   34.70
   4   7  -6 1272.97   52.89
   4  -7  -6 1165.28   51.89
   4   7   6 1308.27   38.70
   4  -7  -6 1338.97   38.70
   5   7  -6  628.14   19.70
  -5  -7  -6  645.54   18.80
  -5  -7  -6  614.14   18.80
   5  -7   6  612.64   19.40
  -5  -7  -6  611.74   18.60
  -5  -7   6  600.54   19.20
   5   7   6  616.34   19.60
   5   7   6  576.34   18.40
  -5  -7   6  586.04   18.80
  -6  -7  -6  732.63   22.40
  -6  -7  -6  784.62   22.50
   6   7  -6  748.73   22.60
  -6  -7  -6  739.93   22.30
   6   7  -6  756.42   24.10
  -6   7   6  784.02   23.30
  -6  -7   6  737.43   22.50
   6   7   6  762.22   24.00
  -6  -7   6  754.62   22.80
   6  -7  -6  738.83   23.80
   7   7  -6  127.29    5.90
  -7   7   6  126.29    7.90
  -7  -7  -6  131.49    7.10
  -7  -7  -6  130.79    6.90
  -7  -7  -6  135.19    7.70
  -7  -7   6  133.29    7.80
  -7  -7   6  126.89    7.00
   7   7   6  122.49    5.80
   7  -7  -6  133.79    5.80
  -8  -7  -6  486.95   16.10
  -8  -7  -6  469.85   15.90
  -8   7   6  482.55   16.50
   8   7  -6  482.85   16.50
  -8  -7  -6  484.55   15.90
  -8  -7   6  497.85   16.40
   8   7   6  488.65   16.30
  -8  -7   6  492.85   16.00
   9   7  -6  820.52   25.50
  -9  -7  -6  777.02   23.20
   9  -7   6  841.52   25.70
  -9   7   6  770.22   23.70
  -9  -7  -6  789.72   23.50
  -9  -7  -6  785.72   23.20
   9   7   6  775.62   25.20
  -9  -7   6  792.52   23.60
   9  -7  -6  774.02   25.10
  -9  -7   6  769.42   23.40
 -10  -7  -6  195.98    8.00
  10   7  -6  199.28    7.90
 -10  -7  -6  196.98    7.90
 -10   7   6  190.98    8.60
  10  -7  -6  206.38    7.90
  10   7   6  206.78    7.80
 -10  -7   6  211.28    8.10
 -10  -7   6  202.98    8.30
 -11  -7  -6   31.70    3.10
  11   7  -6   23.70    2.80
 -11  -7  -6   27.70    2.90
 -11  -7   6   25.30    3.00
 -11  -7   6   21.60    3.00
  11  -7  -6   23.30    3.20
  11   7   6   29.20    2.80
   0  -8   6  908.41   30.50
   0   8  -6 1030.20   39.20
   0   8   6 1052.69   41.90
   0   8  -6  953.00   39.00
   1  -8   6  911.31   28.70
   1   8  -6  938.71   37.50
  -1   8   6  920.21   39.20
   1   8   6  921.11   28.70
   1  -8  -6  925.11   28.70
   2   8  -6  504.65   16.40
   2   8  -6  505.25   22.20
   2  -8   6  494.35   16.30
   2  -8  -6  511.35   16.40
   2  -8  -6  494.95   22.60
   2   8   6  501.75   16.30
   3   8  -6 3483.45  103.39
   3  -8   6 3479.65  103.39
   3   8  -6 3439.96  136.29
   3  -8  -6 3498.95  103.29
   3   8   6 3551.74  103.39
   3  -8  -6 3315.07  135.89
  -4  -8  -6  935.91   26.70
   4  -8   6  926.61   29.00
  -4  -8  -6  917.41   26.20
   4   8  -6  979.20   29.30
   4   8   6  959.70   29.20
   4   8   6  919.11   26.00
   4  -8  -6  876.31   40.00
  -5  -8  -6   91.89    6.60
   5   8  -6   86.29    7.00
  -5  -8  -6   99.19    6.30
  -5  -8  -6   99.19    5.90
   5   8  -6   93.59    4.50
   5  -8   6   99.99    4.60
   5   8   6   84.49    4.50
   5   8   6   78.09    8.10
   5   8   6   86.99    6.30
   5  -8  -6   87.59    7.40
  -5  -8   6   85.99    7.00
   5  -8  -6   79.49    4.30
  -5  -8   6   78.69    6.40
  -6   8   6   -0.10    3.60
  -6  -8  -6   -0.10    2.50
   6   8  -6    4.30    3.30
  -6  -8  -6    4.70    2.70
  -6  -8   6    5.60    3.20
   6  -8  -6    1.50    1.30
   6   8   6    2.50    3.00
  -6  -8   6    4.40    2.80
  -7   8   6  427.56   15.70
   7   8  -6  435.86   15.50
  -7  -8  -6  446.76   15.00
  -7  -8  -6  439.76   15.20
   7   8  -6  429.36   15.20
  -7  -8  -6  466.45   15.50
   7  -8   6  449.36   15.30
   7  -8  -6  468.15   15.40
  -7  -8   6  485.65   15.70
   7   8   6  479.85   15.60
  -7  -8   6  470.75   15.20
  -8  -8  -6   84.89    5.80
  -8  -8  -6   74.29    5.60
  -8  -8  -6   73.19    6.50
  -8   8   6   76.79    7.00
   8  -8   6   75.99    4.70
   8   8  -6   69.49    6.70
   8   8  -6   77.99    4.50
   8   8   6   82.99    4.50
   8  -8  -6   85.49    4.70
  -8  -8   6   81.39    5.70
  -8  -8   6   90.89    6.00
  -9  -8  -6  180.68    7.80
   9  -8   6  171.78    7.10
  -9   8   6  167.18    8.50
  -9  -8  -6  171.08    8.30
  -9  -8  -6  170.98    7.40
   9   8  -6  168.68    7.10
  -9  -8   6  161.38    7.70
   9   8   6  162.98    7.00
  -9  -8   6  161.98    7.70
   9  -8  -6  166.58    7.00
 -10  -8  -6  148.89    6.50
 -10  -8  -6  159.18    6.50
  10   8  -6  145.99    6.20
  10  -8   6  141.29    6.20
 -10  -8   6  147.89    6.60
 -10  -8   6  151.78    6.60
  10   8   6  152.18    6.20
  10  -8  -6  149.59    6.30
  11   8  -6  122.49    5.10
 -11  -8  -6  125.69    5.00
 -11  -8  -6  120.79    5.10
 -11  -8   6  117.79    5.10
  11  -8  -6  113.19    5.30
 -11  -8   6  114.69    5.00
  11   8   6  114.89    5.00
   0   9  -6  156.68    8.00
   0  -9   6  161.48    6.70
   1  -9   6  179.68    6.80
   1   9  -6  173.28    9.40
   1   9   6  163.38    7.10
   2  -9   6  373.66   12.30
   2   9  -6  367.96   12.30
  -2  -9  -6  347.57   11.90
   2   9  -6  358.96   17.30
   2   9   6  361.86   12.20
   2   9   6  321.77   11.60
   2  -9  -6  351.66   12.20
   3  -9   6   36.60    6.10
  -3  -9  -6   40.90    4.80
  -3  -9  -6   36.10    4.40
   3  -9   6   32.40    3.10
   3   9  -6   32.80    8.20
   3   9  -6   36.70    3.10
   3  -9  -6   41.30    5.20
   3   9   6   45.20    4.60
   3  -9  -6   48.30    7.90
  -4  -9  -6  281.27   11.50
   4  -9   6  298.47   10.50
  -4  -9  -6  299.47   10.80
  -4  -9  -6  303.87   10.90
   4   9  -6  299.17   10.60
   4   9  -6  285.87   10.90
   4  -9   6  264.47   11.30
   4   9   6  312.17   10.70
   4   9   6  294.37   11.40
  -4  -9   6  283.07   11.80
   4   9   6  298.67   10.60
   4  -9  -6  300.27   10.50
   4  -9  -6  292.27   10.90
   5  -9   6   38.80    3.30
  -5  -9  -6   41.30    5.10
   5   9  -6   36.20    5.30
  -5  -9  -6   42.60    4.70
  -5  -9  -6   32.50    5.70
   5   9  -6   39.60    3.30
   5  -9  -6   43.10    6.00
   5   9   6   42.90    4.90
  -5  -9   6   37.70    5.50
   5  -9  -6   42.30    3.20
   5   9   6   38.10    3.10
  -5  -9   6   55.69    6.90
   5   9   6   43.60    6.50
   6   9  -6 1115.29   33.70
   6   9  -6 1058.09   29.80
  -6  -9  -6 1088.09   30.60
  -6  -9  -6 1088.79   30.30
   6  -9   6 1062.39   33.30
   6   9   6 1031.90   33.40
   6   9   6 1051.89   29.90
  -6  -9   6 1037.50   30.30
   6   9   6 1076.69   29.70
   6  -9  -6 1050.09   33.40
  -6  -9   6 1060.59   30.90
   7  -9   6  341.07   12.00
  -7  -9  -6  336.37   12.20
  -7  -9  -6  332.77   12.60
  -7  -9  -6  324.67   12.10
   7   9  -6  327.37   12.20
   7   9  -6  328.77   12.30
  -7   9   6  313.67   13.00
   7   9   6  349.77   12.20
  -7  -9   6  348.67   12.60
   7   9   6  350.66   12.30
  -7  -9   6  350.06   12.20
   8   9  -6  162.28    6.90
   8   9  -6  155.18    8.20
  -8  -9  -6  155.78    7.40
   8  -9   6  154.18    6.70
  -8   9   6  137.79    8.60
  -8  -9  -6  159.28    8.20
   8   9  -6  152.98    7.80
  -8  -9  -6  159.48    7.50
   8   9   6  153.58    6.70
  -8  -9   6  152.68    7.50
  -8  -9   6  162.78    7.70
   8  -9  -6  153.88    6.80
  -9  -9  -6  212.28    8.30
  -9  -9  -6  204.98    9.10
  -9  -9  -6  213.38    8.50
   9  -9   6  211.28    8.20
   9   9  -6  205.88    8.30
  -9  -9   6  225.28    9.60
   9   9   6  211.38    8.30
   9  -9  -6  218.58    8.40
  -9  -9   6  218.48    8.60
 -10  -9  -6  409.16   12.90
 -10  -9  -6  425.66   12.80
  10  -9   6  405.46   13.70
  10  -9  -6  405.06   13.90
 -10  -9   6  414.86   12.90
 -10  -9   6  407.26   12.90
   0 -10   6   14.90    4.30
   0 -10   6    7.80    3.10
   0 -10  -6   14.20    4.10
   0  10  -6   15.50    4.60
   0  10   6   12.70    4.30
   1 -10   6  101.29    5.00
  -1 -10  -6  100.69    6.10
  -1  10   6  106.79    6.40
  -1 -10  -6   95.09    7.00
  -1 -10  -6   98.09    6.10
   1 -10   6   93.99    6.00
   1 -10  -6  127.69    6.70
   1 -10  -6  114.99    6.20
  -1 -10   6  114.69    6.30
   1 -10  -6  117.49    5.40
  -1 -10   6  106.09    6.80
   1  10   6  103.19    5.90
   2 -10   6  224.88    7.70
   2  10  -6  196.48    7.10
  -2 -10  -6  224.78    7.50
  -2 -10  -6  224.48    7.60
  -2 -10  -6  224.78    7.20
   2  10   6  224.08    7.60
   2 -10  -6  202.08    7.80
   2 -10  -6  203.58    7.90
  -2 -10   6  186.18    7.80
  -2 -10   6  188.38    7.20
   2 -10  -6  184.38    7.30
   2  10   6  224.28    7.20
   2  10   6  224.78    7.80
   2 -10  -6  202.08    7.20
   3 -10   6 1756.02   47.20
   3  10  -6 1819.22   54.49
   3 -10   6 1783.32   54.39
  -3 -10  -6 1824.92   48.30
   3 -10   6 1748.53   47.10
   3  10  -6 1841.52   47.10
  -3 -10  -6 1800.22   47.20
  -3 -10   6 1662.93   46.90
   3 -10  -6 1828.12   47.00
   3  10   6 1761.22   46.90
   3 -10  -6 1760.82   47.00
  -3 -10   6 1714.13   46.80
   3 -10  -6 1814.12   54.49
   3  10   6 1815.62   47.10
  -3 -10   6 1800.72   46.90
   3  10   6 1833.32   54.39
   3 -10  -6 1755.42   46.90
   4  10  -6  193.88    7.70
   4 -10   6  182.98    9.70
   4 -10   6  196.68    7.60
  -4 -10  -6  173.68    9.20
  -4 -10  -6  196.58    8.30
   4 -10   6  192.08    8.80
  -4 -10  -6  182.08    8.20
   4  10  -6  179.48    8.20
   4 -10  -6  192.38    8.30
   4  10   6  178.08    7.90
   4  10   6  193.98    8.80
   4 -10  -6  178.98    9.30
   4 -10  -6  187.58    7.60
   4  10   6  183.58    7.50
   4 -10  -6  182.28    8.60
   5  10  -6  169.38    7.90
  -5 -10  -6  169.18    7.90
  -5 -10  -6  171.18    8.40
   5  10  -6  165.58    7.20
   5 -10   6  174.68    7.20
  -5 -10  -6  176.28    8.30
   5 -10   6  166.58    9.50
   5 -10  -6  174.28    8.40
   5  10   6  167.98    7.20
  -5 -10   6  166.28    9.00
   5  10   6  174.28    8.30
  -5 -10   6  181.18    8.60
  -6 -10  -6  357.96   12.80
   6  10  -6  362.26   12.80
  -6 -10  -6  356.66   13.10
  -6 -10  -6  356.96   12.90
  -6  10   6  364.56   14.10
   6 -10   6  371.96   13.00
   6  10  -6  351.06   13.00
   6  10   6  365.86   12.60
  -6 -10   6  381.36   13.30
  -6 -10   6  368.76   12.90
   6  10   6  382.46   13.10
   6  10   6  374.06   13.10
  -7 -10  -6  124.79    7.50
  -7 -10  -6  122.79    6.80
  -7  10   6  111.09    8.50
   7  10  -6  125.29    6.80
   7  10  -6  126.89    7.20
  -7 -10  -6  124.99    6.70
   7 -10   6  120.49    6.10
  -7 -10   6  127.69    7.20
   7  10   6  126.69    7.20
   7  10   6  125.39    6.90
   7  10   6  114.09    6.20
   7 -10  -6  127.39    6.30
  -7 -10   6  131.29    6.90
  -8 -10  -6    3.10    2.20
  -8 -10  -6    0.30    2.70
   8  10  -6    7.40    2.90
   8  10  -6    7.00    2.40
  -8 -10   6    6.20    2.30
   8  10   6    7.30    2.30
   8  10   6   16.20    5.40
  -8 -10   6    6.70    2.50
   8 -10  -6    8.70    2.60
   9  10  -6   52.09    3.60
  -9 -10  -6   53.29    4.20
   9 -10   6   47.90    3.60
  -9 -10  -6   52.79    4.30
  -9 -10  -6   52.09    5.70
  -9 -10   6   54.59    4.40
   9 -10  -6   52.59    3.70
   9  10   6   56.79    3.60
  -9 -10   6   54.69    4.50
  10  10  -6  264.17    9.60
 -10 -10  -6  267.57    9.10
  10 -10   6  267.87    9.50
 -10 -10  -6  273.57    9.00
 -10 -10   6  276.87    9.00
  10  10   6  269.37    9.50
  10 -10  -6  266.07    9.60
 -10 -10   6  265.47    8.90
   0 -11   6  182.18    7.90
   0 -11  -6  170.88    7.90
   0 -11   6  178.88    8.10
   0 -11  -6  177.38    7.70
   0  11  -6  178.38    7.80
   0  11   6  187.58    7.80
   0  11  -6  175.88    8.20
   0  11   6  178.18    8.00
  -1 -11  -6 1074.89   28.40
   1 -11   6 1042.90   28.70
   1  11  -6 1046.80   28.40
  -1  11   6  994.20   28.30
  -1 -11  -6  992.60   29.30
   1 -11   6  997.00   28.40
   1 -11   6 1048.30   32.20
  -1  11   6 1040.40   28.50
  -1 -11  -6 1076.09   28.60
  -1 -11  -6 1064.69   28.50
   1  11  -6 1046.20   28.50
  -1 -11   6 1021.70   28.50
  -1  11  -6  968.90   28.30
  -1 -11   6 1015.70   28.50
   1  11   6  992.80   28.40
   1 -11  -6 1050.49   28.40
   1  11   6 1031.10   28.30
  -1 -11   6 1041.90   28.50
   1 -11  -6 1017.20   28.40
   1 -11  -6  991.70   32.20
  -1  11  -6  982.20   28.50
  -2 -11  -6  170.38    8.00
   2 -11   6  170.78    7.50
   2  11  -6  173.78    7.60
  -2  11   6  169.88    8.30
  -2  11   6  158.28    8.80
   2 -11   6  176.88    6.80
  -2 -11  -6  165.78    7.50
   2 -11   6  164.98    7.90
  -2 -11   6  137.09    7.40
   2 -11  -6  148.49    7.20
   2  11   6  147.99    7.40
  -2 -11   6  144.49    7.30
  -2 -11   6  135.29    7.50
   2 -11  -6  148.59    7.60
   2 -11  -6  142.89    6.70
   2  11   6  155.48    7.20
   3  11  -6   78.59    5.60
   3 -11   6   74.19    6.50
  -3 -11  -6   78.79    5.60
  -3 -11  -6   75.19    5.80
   3 -11   6   80.29    4.50
   3 -11   6   80.59    5.90
  -3 -11  -6   83.39    7.50
   3  11  -6   82.79    5.00
   3  11   6   82.59    4.60
   3 -11  -6   90.69    6.70
   3  11   6   87.69    5.90
   3 -11  -6   80.19    5.60
   3 -11  -6   83.19    4.60
  -3 -11   6   82.59    6.50
  -3 -11   6   82.59    6.70
   3  11   6   90.89    5.70
  -3 -11   6   82.09    6.50
   4 -11   6   42.10    6.00
   4 -11   6   52.29    5.90
   4  11  -6   51.99    5.10
  -4 -11  -6   43.60    5.20
   4 -11   6   51.89    3.60
   4  11  -6   51.19    4.00
   4 -11  -6   56.69    5.50
   4 -11  -6   53.29    3.70
   4 -11  -6   53.69    6.20
   4  11   6   47.40    3.60
   4  11   6   54.59    5.30
   5 -11   6   75.69    4.40
   5  11  -6   71.29    5.50
  -5 -11  -6   78.09    5.90
   5  11  -6   69.99    4.40
   5 -11   6   66.89    6.80
  -5 -11  -6   69.09    5.30
   5  11   6   70.89    4.30
   5  11   6   80.19    5.90
   5 -11  -6   75.19    7.30
   5 -11  -6   78.09    4.60
   5 -11  -6   79.99    6.00
  -5 -11   6   70.99    6.60
   5  11   6   70.09    5.40
   6  11  -6  222.18    9.20
  -6 -11  -6  227.38    9.80
  -6 -11  -6  220.38    9.30
   6  11  -6  225.88    9.40
  -6 -11  -6  230.78    9.50
   6 -11   6  230.58    9.10
   6  11  -6  222.18    9.30
  -6 -11   6  246.78   10.20
   6  11   6  239.78    9.50
   6  11   6  243.48    9.70
   6  11   6  234.78    9.20
   6 -11  -6  238.98    9.90
   6 -11  -6  237.38    9.30
  -6 -11   6  233.38    9.60
   7  11  -6  250.27    9.50
   7 -11   6  247.18    9.40
  -7 -11  -6  239.68   10.20
  -7 -11  -6  242.58    9.40
  -7 -11  -6  238.58    9.70
   7  11  -6  242.28    9.50
   7  11  -6  244.38    9.40
   7 -11  -6  245.68    9.50
  -7 -11   6  228.18    9.40
   7  11   6  227.38    9.40
  -7 -11   6  244.68    9.70
   7  11   6  237.68    9.30
   7  11   6  238.48    9.40
   8  11  -6  383.36   13.70
  -8 -11  -6  397.96   13.30
   8 -11   6  393.36   13.70
  -8 -11  -6  379.46   13.50
   8  11  -6  388.06   13.00
   8  11  -6  394.86   12.90
   8  11   6  416.26   13.20
   8 -11  -6  387.76   13.80
   8  11   6  390.96   13.70
  -8 -11   6  395.46   13.00
   8  11   6  401.96   13.30
  -9 -11  -6    4.10    1.90
   9  11  -6    6.20    2.60
  -9 -11  -6   -0.20    2.90
  -9 -11  -6    2.30    1.80
   9  11  -6    2.50    2.70
   9  11  -6    1.70    1.50
   9 -11   6    2.20    1.40
  -9 -11   6    2.30    2.10
  -9 -11   6    2.30    1.90
   9  11   6    1.40    1.40
   9 -11  -6    2.70    1.50
  10  11  -6  210.08    8.00
  10 -11   6  212.88    7.80
 -10 -11  -6  217.68    7.50
 -10 -11  -6  216.18    7.20
 -10 -11   6  212.88    7.20
  10  11   6  212.78    7.80
 -10 -11   6  212.48    7.30
  10 -11  -6  212.28    8.00
   0 -12  -6 2024.68   58.79
   0  12  -6 2089.18   58.69
   0  12  -6 2001.97   58.89
   0  12   6 2077.67   58.79
   0 -12   6 2081.67   58.89
   0 -12   6 2066.27   59.09
   0 -12  -6 2032.38   58.89
   0 -12  -6 2052.67   58.89
   0 -12   6 2005.37   59.09
   0  12   6 2032.97   58.89
  -1 -12  -6  359.96   12.30
   1  12  -6  351.76   12.30
   1 -12   6  336.27   12.20
   1 -12   6  347.57   12.70
  -1 -12  -6  354.66   12.20
  -1  12   6  352.16   12.50
   1  12  -6  353.16   12.10
   1 -12   6  348.47   12.30
  -1  12   6  360.26   12.30
  -1 -12  -6  356.26   12.10
   1  12   6  350.26   12.10
  -1 -12   6  370.76   12.50
   1 -12  -6  376.16   12.50
  -1  12  -6  356.76   12.60
   1  12   6  373.26   12.40
   1 -12  -6  365.96   12.30
   1 -12  -6  363.86   12.30
  -1 -12   6  355.36   12.20
  -1 -12   6  362.16   12.40
  -1  12  -6  351.36   12.50
   2 -12   6 1122.79   31.90
  -2 -12  -6 1139.49   32.70
   2  12  -6 1109.29   31.60
  -2  12   6 1088.99   31.50
   2  12  -6 1163.48   31.80
  -2 -12  -6 1137.49   31.90
  -2 -12  -6 1139.49   31.50
   2 -12   6 1077.09   31.70
   2 -12   6 1125.09   36.00
  -2  12   6 1106.99   31.70
   2 -12  -6 1161.88   31.80
   2 -12  -6 1172.38   31.80
   2  12   6 1232.58   32.00
   2 -12  -6 1178.38   36.20
   2  12   6 1128.09   31.60
  -2 -12   6 1229.98   32.00
   2 -12  -6 1166.98   31.80
  -2 -12   6 1230.08   32.00
  -2 -12   6 1175.08   31.80
   3 -12   6  384.66   13.60
  -3 -12  -6  388.46   13.30
   3  12  -6  386.06   13.00
  -3 -12  -6  385.36   13.30
   3  12  -6  379.76   13.10
   3 -12   6  396.46   13.90
   3 -12   6  367.36   13.20
   3 -12  -6  383.66   13.70
   3 -12  -6  370.06   13.00
   3  12   6  385.66   13.10
   3  12   6  384.26   12.90
  -3 -12   6  386.86   13.10
   3 -12  -6  394.16   13.10
  -3 -12   6  390.26   13.20
  -3 -12   6  389.76   13.40
   3  12   6  379.86   13.60
  -4 -12  -6  397.16   13.60
   4  12  -6  386.76   14.00
   4 -12   6  390.86   13.90
   4  12  -6  391.46   13.30
  -4 -12  -6  388.36   13.60
   4 -12   6  377.86   13.60
   4  12  -6  403.36   13.50
   4 -12  -6  393.86   13.50
   4  12   6  392.66   13.90
  -4 -12   6  398.86   14.00
   4 -12  -6  380.16   13.40
   4 -12  -6  389.96   13.20
   4  12   6  389.86   13.20
   4  12   6  405.96   13.40
   4 -12  -6  399.56   14.00
  -5 -12  -6  368.26   13.30
   5  12  -6  389.96   13.80
   5  12  -6  377.06   13.10
   5 -12   6  382.46   13.60
   5 -12   6  392.16   13.80
   5 -12   6  397.46   13.70
  -5 -12  -6  392.86   13.60
   5  12  -6  384.26   13.30
  -5 -12  -6  390.26   13.70
   5  12   6  386.46   13.70
   5  12   6  384.36   13.20
   5 -12  -6  394.86   13.60
   5 -12  -6  391.86   13.40
   5  12   6  363.56   12.90
   5 -12  -6  399.36   13.90
  -6 -12  -6   41.60    5.20
   6  12  -6   38.40    4.70
   6  12  -6   42.00    3.70
  -6 -12  -6   43.70    4.70
   6 -12   6   44.90    6.10
   6 -12   6   41.50    3.40
  -6 -12  -6   39.70    5.40
   6  12  -6   46.90    4.40
   6  12   6   35.30    4.50
   6  12   6   41.80    4.60
   6  12   6   44.20    3.50
  -6 -12   6   42.60    5.80
  -6 -12   6   33.10    5.60
   6 -12  -6   39.10    3.60
   6 -12  -6   45.30    5.40
   7  12  -6  238.28    9.40
  -7 -12  -6  232.58    9.10
  -7 -12  -6  241.48    9.90
  -7 -12  -6  235.38    9.40
   7  12  -6  236.38    9.30
   7 -12   6  233.58    9.20
   7  12  -6  238.08    9.30
   7 -12  -6  240.48    9.40
   7  12   6  243.28    9.50
   7  12   6  242.78    9.30
  -7 -12   6  253.57    9.60
   8  12  -6  329.47   10.80
   8  12  -6  325.77   11.40
   8  12  -6  326.47   10.80
   8 -12   6  327.77   11.40
  -8 -12  -6  328.67   11.20
  -8 -12  -6  327.37   10.70
  -8 -12  -6  325.27   11.10
  -8 -12   6  310.67   10.80
   8 -12  -6  300.67   11.40
   8  12   6  304.07   11.30
  -8 -12   6  307.07   10.80
   8  12   6  298.77   10.70
   8  12   6  307.07   10.80
  -9 -12  -6  386.66   12.20
  -9 -12  -6  390.06   11.80
   9  12  -6  380.56   12.00
   9  12  -6  375.96   13.10
   9 -12   6  386.96   13.00
   9  12   6  378.66   13.00
  -9 -12   6  384.76   11.80
  -9 -12   6  389.66   12.00
   9 -12  -6  397.66   13.30
   0 -13   6    4.90    2.40
   0 -13   6    6.00    2.40
   0  13   6    2.90    2.30
   0  13  -6    1.90    2.50
   0  13   6    3.30    2.20
   0 -13  -6    6.20    2.30
   0 -13  -6    4.50    2.30
   0 -13  -6    2.50    1.90
   0 -13   6    4.30    2.30
   1  13  -6  956.80   26.50
  -1 -13  -6  940.71   26.70
  -1 -13  -6  928.41   26.30
  -1  13   6  939.41   26.30
   1 -13   6  918.61   26.60
   1  13  -6  958.80   26.60
   1 -13   6  966.30   26.70
   1 -13   6  939.61   26.60
   1 -13  -6  933.21   26.50
  -1 -13   6  933.61   26.50
   1 -13  -6  917.81   26.50
  -1  13  -6  902.61   26.20
   1 -13  -6  930.31   26.40
  -1 -13   6  902.61   26.40
   1  13   6  953.20   26.50
  -1  13  -6  919.41   26.40
   1  13   6  930.71   26.40
  -1 -13   6  916.61   26.50
  -2 -13  -6   97.59    6.90
  -2  13   6  101.19    7.70
  -2 -13  -6  102.49    6.20
   2  13  -6  102.59    5.90
   2 -13   6  101.49    5.40
   2 -13   6  103.39    6.30
  -2 -13  -6  105.19    6.40
   2 -13  -6  101.29    6.20
   2 -13  -6   96.59    6.30
  -2 -13   6   98.99    6.30
   2 -13  -6   96.49    6.00
  -2 -13   6   90.19    6.10
   2  13   6  100.89    5.90
  -3 -13  -6  718.73   21.70
   3 -13   6  692.83   21.20
   3  13  -6  694.83   21.10
   3 -13   6  682.03   23.20
   3 -13   6  699.93   21.20
   3  13  -6  697.73   21.00
  -3 -13  -6  717.33   21.50
   3  13   6  728.33   21.20
   3 -13  -6  727.23   21.20
   3 -13  -6  706.53   21.10
   3 -13  -6  688.33   21.00
  -3 -13   6  706.03   21.10
  -3 -13   6  722.53   21.00
   3  13   6  737.53   21.30
   3 -13  -6  711.03   23.40
  -3 -13   6  715.23   21.00
   4 -13   6  414.56   14.00
  -4 -13  -6  404.16   14.10
   4  13  -6  410.66   13.60
   4 -13   6  419.36   14.00
   4 -13   6  406.36   14.40
   4  13  -6  413.06   13.80
  -4 -13  -6  410.06   14.20
   4  13   6  411.76   13.80
   4 -13  -6  389.46   13.60
   4  13   6  395.36   14.40
   4  13   6  412.26   13.70
   4 -13  -6  404.76   14.50
  -4 -13   6  399.76   14.10
   4 -13  -6  423.16   14.00
   4 -13  -6  400.86   13.60
   5 -13   6  598.14   19.90
   5 -13   6  604.44   18.50
   5  13  -6  592.54   18.30
  -5 -13  -6  624.04   18.90
   5  13  -6  596.44   20.00
   5 -13   6  564.94   18.40
  -5 -13  -6  591.24   18.70
   5  13  -6  603.04   18.30
   5 -13  -6  592.84   18.40
   5  13   6  594.54   19.90
   5  13   6  590.64   18.20
   5 -13  -6  603.04   20.10
   5  13   6  573.54   18.20
   5 -13  -6  610.34   18.30
   6 -13   6   40.70    5.50
   6  13  -6   37.00    4.40
   6  13  -6   38.50    4.20
  -6 -13  -6   43.00    5.50
   6 -13   6   41.70    3.40
   6 -13   6   40.70    5.90
  -6 -13  -6   42.30    5.00
  -6 -13  -6   42.20    4.50
   6  13  -6   33.80    4.00
   6 -13  -6   43.40    3.70
   6  13   6   45.80    3.70
   6  13   6   42.50    4.40
   6  13   6   41.60    4.40
   6 -13  -6   46.70    4.80
   7  13  -6  198.88    8.30
  -7 -13  -6  198.98    8.10
  -7 -13  -6  201.18    8.40
   7  13  -6  208.58    8.20
  -7 -13  -6  211.28    8.60
   7 -13   6  198.68    8.20
  -7 -13   6  199.48    8.70
   7  13   6  211.38    8.40
   7 -13  -6  209.78    9.00
   7  13   6  204.98    8.20
   7  13   6  212.08    8.20
   7 -13  -6  202.18    8.30
  -7 -13   6  219.68    8.70
   8 -13   6  143.89    6.20
  -8 -13  -6  147.89    6.40
   8  13  -6  143.39    6.60
   8  13  -6  147.69    6.40
  -8 -13  -6  141.19    6.30
  -8 -13  -6  147.39    6.70
   8  13  -6  151.08    6.40
   8  13   6  151.68    6.40
  -8 -13   6  147.59    6.50
   8  13   6  144.59    6.40
  -8 -13   6  155.48    6.70
   8 -13  -6  146.79    6.40
   9  13  -6   47.10    4.10
   9 -13   6   49.80    4.50
  -9 -13  -6   46.50    3.60
   9  13  -6   44.70    4.10
  -9 -13  -6   44.70    3.30
   9 -13  -6   42.70    3.40
   9  13   6   40.60    3.60
  -9 -13   6   40.20    4.10
   0  14  -6  185.38    8.30
   0 -14   6  190.88    8.40
   0 -14   6  180.78    8.20
   0  14   6  180.38    8.10
   0 -14  -6  177.48    8.20
   0 -14   6  179.18    8.20
   0 -14  -6  183.48    8.10
   0 -14  -6  187.18    8.20
   0  14  -6  184.58    8.30
   0  14   6  182.68    8.20
   1 -14   6  732.53   21.00
  -1  14   6  711.63   20.60
  -1 -14  -6  701.23   20.90
   1  14  -6  720.53   20.70
  -1  14   6  724.13   20.60
  -1 -14  -6  693.43   20.60
   1 -14   6  701.33   20.90
   1 -14   6  731.83   20.90
   1  14  -6  715.93   20.70
   1 -14  -6  664.13   20.60
  -1 -14   6  659.83   20.50
   1 -14  -6  662.63   20.60
   1  14   6  667.83   20.50
   1  14   6  683.03   20.60
  -1  14  -6  667.93   20.50
   1 -14  -6  689.73   20.80
  -1 -14   6  689.23   20.70
  -1 -14   6  660.33   20.60
  -1  14  -6  672.63   20.50
   2 -14   6  144.09    7.50
  -2 -14  -6  144.99    7.60
   2  14  -6  153.28    7.40
   2 -14   6  150.88    7.60
  -2 -14  -6  147.19    7.40
   2  14  -6  145.69    7.30
   2 -14   6  154.08    7.50
   2  14   6  165.68    7.50
  -2 -14   6  168.18    7.60
   2  14   6  161.08    7.60
  -2 -14   6  149.49    7.60
   2 -14  -6  160.98    7.60
   2 -14  -6  159.38    7.70
  -2 -14   6  159.08    7.50
   2 -14  -6  159.28    7.40
  -3 -14  -6   44.40    6.30
   3 -14   6   45.20    3.90
   3  14  -6   47.70    4.60
   3 -14   6   46.90    4.90
   3  14  -6   46.60    4.80
  -3 -14  -6   40.70    5.20
   3 -14   6   44.30    5.00
  -3 -14  -6   47.40    4.90
  -3 -14   6   34.70    5.10
  -3 -14   6   36.70    5.30
   3 -14  -6   44.30    4.40
   3 -14  -6   37.40    5.10
   3  14   6   47.70    4.70
  -3 -14   6   35.70    5.30
   3  14   6   48.30    4.60
   3 -14  -6   43.20    4.70
  -4 -14  -6  180.38    8.40
   4 -14   6  174.88    8.00
   4 -14   6  170.28    8.20
   4  14  -6  175.48    7.90
  -4 -14  -6  172.98    8.20
   4 -14   6  180.78    7.60
   4  14  -6  171.58    7.70
  -4 -14   6  172.68    8.50
   4  14   6  169.98    8.00
   4 -14  -6  174.88    8.30
   4  14   6  182.78    8.00
   4 -14  -6  174.08    7.80
   5  14  -6  288.17   10.60
   5 -14   6  296.87   10.80
   5 -14   6  293.67   10.90
  -5 -14  -6  285.47   10.90
   5  14  -6  303.07   10.70
   5 -14   6  290.17   10.80
  -5 -14  -6  279.37   10.90
   5 -14  -6  279.97   10.50
   5 -14  -6  287.87   11.00
   5  14   6  283.47   11.10
   5  14   6  276.27   10.50
   5 -14  -6  289.57   10.80
   5  14   6  284.37   10.50
  -6 -14  -6   11.80    2.50
   6 -14   6   14.70    4.40
   6 -14   6   13.50    2.60
   6  14  -6   11.20    3.30
   6 -14   6   18.40    5.00
  -6 -14  -6   19.00    4.00
   6  14   6   16.40    3.90
   6  14   6   20.20    3.80
   6  14   6   22.80    3.70
  -7 -14  -6   17.40    3.50
  -7 -14  -6   25.90    4.10
   7  14  -6   23.40    3.50
   7 -14   6   24.00    2.80
   7 -14   6   21.70    3.50
   7  14  -6   25.70    3.40
   7  14   6   18.30    3.60
   7 -14  -6   28.20    3.30
   7  14   6   30.30    3.60
   7 -14  -6   24.70    4.60
   8  14  -6   17.70    3.00
  -8 -14  -6   19.60    3.10
   8  14  -6   23.40    3.20
   8 -14   6   20.70    2.70
   8 -14  -6   27.70    3.30
   8  14   6   25.80    4.20
   8  14   6   26.40    3.40
   0 -15   6   97.89    5.90
   0 -15   6   97.79    6.10
   0 -15   6   99.59    6.00
   0  15   6   95.99    6.00
   0  15   6   91.39    5.90
   0  15  -6   95.19    6.30
   0  15  -6   98.89    6.40
   0 -15  -6   99.09    6.10
   1 -15   6  201.28    8.60
   1 -15   6  212.38    8.60
  -1  15   6  195.78    8.70
   1 -15   6  201.98    8.60
   1  15  -6  199.68    8.40
  -1 -15  -6  200.88    8.30
  -1  15   6  208.48    8.80
   1  15  -6  205.78    8.50
  -1 -15  -6  199.18    8.70
  -1  15  -6  185.58    8.80
  -1 -15   6  185.78    8.40
  -1 -15   6  184.68    8.30
   1 -15  -6  187.78    8.30
  -1  15  -6  174.08    8.90
   1  15   6  186.68    8.40
   1  15   6  179.28    8.20
  -1 -15   6  194.18    8.30
   1 -15  -6  184.28    8.40
   2 -15   6  238.38    9.40
  -2 -15  -6  246.28    9.20
   2 -15   6  237.98    9.40
  -2 -15  -6  230.28    9.60
   2  15  -6  232.68    9.20
   2 -15   6  225.98    9.30
   2  15  -6  237.98    9.20
   2  15   6  220.98    9.10
   2  15   6  211.68    9.00
  -2 -15   6  210.18    8.90
   2 -15  -6  223.98    9.20
  -2 -15   6  223.38    9.20
  -2 -15   6  216.98    9.00
   2 -15  -6  219.88    9.20
   3 -15   6   45.30    4.60
   3 -15   6   46.40    4.80
   3  15  -6   40.50    4.30
  -3 -15  -6   40.90    4.60
   3 -15   6   42.00    4.60
   3  15  -6   45.50    4.40
  -3 -15   6   43.00    5.50
   3 -15  -6   42.50    4.80
  -3 -15   6   39.00    5.20
  -3 -15   6   33.40    5.10
   3  15   6   42.10    4.30
   3  15   6   42.80    4.60
  -4 -15  -6  869.21   25.30
   4  15  -6  851.01   24.70
   4 -15   6  854.71   24.80
   4 -15   6  862.61   27.80
  -4 -15  -6  890.21   25.20
   4 -15   6  837.32   24.80
   4 -15   6  883.11   24.90
   4  15  -6  842.22   24.70
   4 -15  -6  867.81   24.60
   4  15   6  895.61   24.90
   4 -15  -6  843.72   28.00
  -4 -15   6  848.32   24.60
   4  15   6  894.71   24.90
   4 -15  -6  875.41   24.80
   5 -15   6  184.58    7.70
   5 -15   6  184.58    8.60
   5  15  -6  177.78    7.70
   5 -15   6  183.78    7.80
  -5 -15  -6  183.18    8.10
   5 -15  -6  198.68    8.20
   5 -15  -6  194.28    7.90
   5 -15  -6  181.18    8.20
   5  15   6  192.18    7.80
   6 -15   6  116.09    6.10
   6 -15   6  115.49    5.50
  -6 -15  -6  108.29    5.90
   6 -15   6  119.49    5.80
  -6 -15  -6  114.99    5.90
   6  15  -6  101.09    5.50
   6 -15   6  118.79    6.20
   6  15  -6  109.99    5.60
   6 -15  -6  113.29    5.90
   6 -15  -6  110.19    5.90
   6  15   6  121.89    5.70
   6  15   6  110.09    5.70
   7 -15   6   23.10    3.30
   7  15  -6   25.50    3.30
   7 -15   6   23.50    3.00
  -7 -15  -6   27.90    3.80
  -7 -15  -6   24.00    3.30
   7  15  -6   24.00    3.00
   7  15   6   29.10    3.10
   7 -15  -6   22.80    3.60
   7 -15  -6   27.50    4.10
   7  15   6   27.40    3.20
   8  15  -6  195.68    6.80
  -8 -15  -6  187.98    6.90
   8 -15   6  195.78    6.90
   8 -15   6  193.18    7.70
   8  15   6  216.38    7.00
   8 -15  -6  208.28    8.00
   8  15   6  210.28    7.00
   0 -16  -6   30.10    4.00
   0 -16   6   34.20    4.10
   0  16  -6   31.40    4.70
   0  16   6   26.60    4.50
   0  16   6   27.60    4.30
   0 -16   6   31.50    4.20
   0  16  -6   31.60    4.70
   0 -16   6   31.40    4.10
   0 -16  -6   26.20    4.20
   1  16  -6  457.55   14.70
   1  16  -6  449.16   14.70
  -1  16   6  462.75   14.90
  -1 -16  -6  468.95   15.20
   1 -16   6  449.56   14.90
   1 -16   6  457.25   14.90
  -1 -16  -6  470.75   14.70
   1 -16   6  450.85   14.90
  -1  16   6  464.05   14.70
  -1 -16   6  458.85   14.80
  -1 -16   6  459.95   14.80
   1  16   6  463.95   14.70
   1  16   6  461.55   14.80
   1 -16  -6  454.05   15.00
  -1 -16   6  471.35   14.80
   1 -16  -6  461.25   14.90
   2 -16   6  453.85   14.80
   2  16  -6  452.65   14.60
   2 -16   6  457.25   14.80
   2 -16   6  460.25   14.80
  -2 -16  -6  460.15   14.30
  -2 -16  -6  474.15   15.10
   2  16  -6  464.05   14.60
  -2 -16   6  451.45   14.40
  -2 -16   6  439.56   14.30
   2  16   6  438.66   14.60
   2 -16  -6  440.86   14.60
   2 -16  -6  454.25   14.70
   2  16   6  447.66   14.60
  -2 -16   6  448.66   14.60
   3 -16   6  102.19    5.80
   3 -16   6  103.79    6.00
   3  16  -6  103.89    5.70
   3  16  -6  101.09    5.70
   3 -16   6  101.29    5.90
  -3 -16  -6  101.19    6.00
   3  16   6   96.29    5.60
   3  16   6  104.09    5.90
   3 -16  -6   95.79    6.30
  -3 -16   6  103.29    6.20
  -3 -16   6  107.69    6.60
   3 -16  -6   92.99    5.70
   4 -16   6  241.98    9.50
   4 -16   6  238.58    9.20
   4  16  -6  233.38    9.10
  -4 -16  -6  242.18    9.50
   4 -16   6  237.68    9.20
   4 -16   6  225.38    9.80
   4  16  -6  242.78    9.20
  -4 -16   6  262.87    9.60
   4 -16  -6  261.67    9.40
   4 -16  -6  259.67    9.40
   4  16   6  258.97    9.40
   4  16   6  271.07    9.50
   5  16  -6  206.08    8.00
   5 -16   6  198.18    7.90
   5 -16   6  206.58    8.50
   5 -16   6  207.78    8.10
   5 -16   6  211.58    8.10
   5  16  -6  208.08    7.90
  -5 -16  -6  201.18    8.10
   5 -16  -6  222.08    8.40
   5 -16  -6  208.18    8.00
   5  16   6  218.48    8.10
   5  16   6  200.68    7.90
   6 -16   6   77.39    4.70
   6 -16   6   75.39    4.30
   6  16  -6   72.59    4.20
   6 -16   6   72.99    4.70
   6  16  -6   68.69    4.20
  -6 -16  -6   66.79    4.50
   6  16   6   74.69    4.30
   6  16   6   71.39    4.30
   6 -16  -6   70.69    5.80
   6 -16  -6   62.79    4.30
   7 -16   6   85.59    5.00
   7  16  -6   89.49    4.40
  -7 -16  -6   86.49    4.70
   7  16  -6   91.99    4.30
   7 -16  -6   85.19    4.80
   7  16   6   91.49    4.30
   7  16   6   89.09    4.30
   0  17  -6   44.90    5.30
   0  17   6   54.29    4.80
   0 -17   6   47.00    4.40
   0  17   6   43.70    4.60
   0 -17  -6   52.49    4.30
   1  17  -6  162.68    7.10
   1  17  -6  157.98    7.00
  -1 -17  -6  169.28    7.10
   1 -17   6  158.88    7.30
   1  17   6  162.08    7.30
  -1 -17   6  153.78    6.90
   1  17   6  161.68    7.10
   1 -17  -6  154.48    7.00
   2 -17   6  227.88    9.00
  -2 -17  -6  235.18    9.20
   2 -17   6  233.28    9.10
   2  17  -6  232.08    8.80
   2 -17   6  236.38    9.10
   2  17  -6  240.38    8.90
  -2 -17  -6  238.38    8.90
  -2 -17   6  248.38    9.10
   2  17   6  240.68    9.00
   2 -17  -6  235.38    9.00
   2 -17  -6  228.98    8.90
   2  17   6  243.48    8.90
  -2 -17   6  251.47    8.90
   3 -17   6   68.59    4.60
   3 -17   6   64.19    4.50
   3  17  -6   62.79    4.30
  -3 -17  -6   70.59    4.80
   3 -17   6   67.89    5.00
  -3 -17   6   64.49    4.80
   3  17   6   69.89    4.60
   3 -17  -6   75.69    4.90
  -4 -17  -6  311.87   10.90
   4  17  -6  305.47   10.50
   4  17  -6  312.47   10.50
   4 -17   6  316.37   10.70
   4 -17   6  307.07   10.60
   4 -17   6  314.47   10.70
   4  17   6  326.87   10.70
   4 -17  -6  328.67   10.70
   4  17   6  334.07   10.80
   4 -17  -6  329.57   10.80
  -4 -17   6  332.87   10.90
  -5 -17  -6   14.20    3.00
   5  17  -6   13.50    2.70
   5 -17   6   10.30    2.90
   5 -17   6   13.00    2.90
   5 -17   6   20.40    3.10
   5  17  -6   15.40    2.70
   5  17   6   15.00    2.80
   5 -17  -6   21.30    3.10
   5  17   6   16.20    2.80
   6 -17   6    2.00    1.90
   6  17  -6    2.20    1.40
   6  17  -6    1.50    1.20
   6 -17   6    2.10    1.50
   6  17   6    2.80    1.40
   6  17   6    0.80    1.40
   6 -17  -6    3.50    1.70
   0 -18   6  146.19    6.40
   0 -18   6  150.08    6.40
   0 -18   6  144.29    6.30
   0 -18  -6  143.99    6.30
   0 -18  -6  144.79    6.60
   0  18   6  126.59    6.70
   0  18   6  146.29    6.50
  -1 -18  -6  284.67   10.20
   1 -18   6  298.67   10.10
   1 -18   6  293.37   10.10
   1  18  -6  292.87    9.90
  -1 -18  -6  297.77    9.80
   1  18  -6  291.07    9.80
   1 -18   6  294.07   10.10
  -1 -18   6  300.97    9.90
  -1 -18   6  286.87    9.90
   1 -18  -6  289.97   10.00
   1 -18  -6  296.97   10.20
  -1 -18   6  298.77    9.90
   1  18   6  293.87    9.90
   1  18   6  282.27    9.80
   2  18  -6  224.68    8.30
  -2 -18  -6  227.68    8.70
  -2 -18  -6  226.38    8.30
   2  18  -6  221.18    8.30
   2 -18   6  217.78    8.40
   2 -18   6  225.78    8.50
   2 -18   6  220.38    8.30
   2 -18  -6  251.67    8.80
   2  18   6  248.08    8.50
  -2 -18   6  244.68    8.30
  -2 -18   6  233.48    8.40
   2  18   6  251.07    8.50
  -2 -18   6  245.88    8.60
   2 -18  -6  251.97    8.70
   3 -18   6  103.09    5.00
   3  18  -6   99.99    4.80
   3 -18   6   96.39    5.00
   3  18  -6   97.39    4.80
  -3 -18  -6   97.69    5.20
   3 -18   6  106.69    5.10
   3  18   6   81.89    4.70
  -3 -18   6   88.99    5.20
   3  18   6   81.89    4.60
   3 -18  -6   82.39    4.70
   3 -18  -6   80.59    4.90
   4 -18   6   83.89    4.30
   4 -18   6   84.99    4.50
   4  18  -6   77.59    4.30
   4 -18   6   86.29    4.50
   4  18  -6   83.49    4.30
  -4 -18  -6   79.39    4.50
   4 -18  -6   85.19    4.80
   4  18   6   84.59    4.40
   4  18   6   87.59    4.40
   4 -18  -6   89.39    4.60
   5 -18   6  138.99    5.50
  -5 -18  -6  134.99    5.70
   5  18  -6  139.79    5.50
   5  18  -6  131.89    5.40
   5 -18   6  137.29    5.50
   5  18   6  141.69    5.40
   5  18   6  149.39    5.50
   5 -18  -6  133.89    5.40
   0 -19   6   56.19    3.80
   0 -19  -6   60.39    4.10
   0 -19  -6   61.09    3.90
   0 -19   6   61.69    3.90
   0 -19   6   62.29    3.90
  -1 -19  -6  222.58    7.40
   1 -19   6  210.18    7.50
   1 -19   6  218.58    7.70
  -1 -19  -6  219.18    7.80
   1 -19   6  215.88    7.60
   1 -19  -6  204.88    7.70
  -1 -19   6  209.38    7.40
   1 -19  -6  210.28    7.40
  -1 -19   6  211.28    7.70
   1  19   6  190.28    7.50
  -1 -19   6  212.28    7.50
   1  19   6  203.78    7.40
   2 -19   6  318.07   10.10
  -2 -19  -6  320.27   10.30
   2 -19   6  328.07   10.20
   2 -19   6  317.37   10.10
   2  19  -6  322.57   10.00
   2  19  -6  320.37    9.80
  -2 -19   6  303.07   10.00
   2  19   6  312.17   10.00
   2 -19  -6  324.47   10.20
   2 -19  -6  311.97   10.00
   2  19   6  325.67   10.00
   3  19  -6   30.20    3.00
   3  19  -6   25.30    3.10
  -3 -19  -6   27.50    2.90
   3 -19   6   24.20    2.80
   3 -19   6   26.60    2.70
   3 -19   6   26.70    2.90
   3  19   6   30.60    3.00
   3  19   6   29.60    3.00
   3 -19  -6   31.60    3.00
   4 -19   6    9.30    2.30
   4  19  -6   10.00    2.60
   4  19  -6   13.40    2.40
   4 -19  -6   12.20    2.40
   4 -19  -6   15.90    4.10
   4  19   6    8.40    2.40
   0 -20  -6    5.10    1.50
   0 -20  -6    8.50    2.70
  -1 -20  -6  156.18    5.90
   1 -20   6  153.58    5.40
  -1 -20   6  136.59    5.50
   1 -20  -6  142.49    5.30
  -1 -20   6  133.59    5.40
   0   0  -7   -1.60    0.50
   0   0   7   -0.70    0.70
   1   0  -7  870.01   35.30
  -1   0  -7  903.91   35.10
  -1   0   7  908.41   35.40
   1   0   7  874.91   34.90
   2   0  -7 1169.08   35.20
  -2   0   7 1177.08   35.30
   2   0   7 1015.78   35.60
  -3   0   7 3395.36  128.39
   3   0   7 3298.47  127.19
   3   0  -7 3175.68  127.89
   4   0  -7   50.39    4.70
   5   0   7   66.29    6.10
   5   0  -7   65.59    6.70
  -6   0   7   16.80    4.40
   6   0   7   15.90    7.70
  -6   0  -7   23.40    5.10
  -7   0  -7  417.06   14.30
  -7   0   7  457.55   15.00
  -7   0  -7  414.16   14.50
  -7   0   7  444.16   15.10
  -7   0  -7  446.56   14.50
  -8   0  -7  552.04   17.80
  -8   0  -7  549.05   18.00
  -8   0   7  582.34   18.40
  -9   0  -7   46.90    5.00
  -9   0   7   48.20    5.10
  -9   0   7   47.20    5.60
  -9   0  -7   40.60    5.40
 -10   0  -7   43.70    4.70
 -10   0   7   47.60    5.00
 -10   0  -7   47.30    6.30
 -10   0   7   42.70    5.10
  10   0  -7   51.79    3.80
 -11   0   7    7.10    2.30
 -11   0   7    6.10    2.50
 -11   0  -7    7.20    2.40
 -12   0   7   39.20    4.30
   0  -1   7  793.22   30.80
   0  -1  -7  750.42   31.00
   0   1  -7  773.92   30.70
   0   1   7  804.52   31.10
   1  -1   7  667.93   25.40
  -1  -1  -7  672.53   25.90
  -1   1   7  620.24   26.00
   1   1  -7  653.03   25.90
   1  -1  -7  631.04   26.00
   1   1   7  644.04   25.80
  -1   1  -7  651.33   25.40
  -1  -1   7  594.34   25.80
   2  -1   7  846.02   31.20
   2   1  -7  786.12   32.00
   2  -1  -7  745.33   32.00
  -2  -1   7  763.92   32.20
   2   1   7  815.62   31.80
   3   1  -7  171.08    9.10
   3  -1   7  191.78    8.30
   3   1   7  187.68    8.80
   3  -1  -7  184.28    9.30
  -3  -1   7  184.28    9.50
   4  -1   7 1786.09   61.99
  -4   1   7 1789.10   62.49
   4   1  -7 1784.08   62.39
   4  -1  -7 1789.80   62.09
   5  -1   7  123.79    7.70
   5   1  -7  120.79    8.70
   5  -1  -7  108.99    8.60
  -6   1   7 1650.03   46.40
  -6  -1  -7 1705.93   45.10
  -6   1  -7 1749.12   45.20
  -6  -1   7 1794.22   46.60
   6   1   7 1624.84   69.89
  -7   1   7    8.30    2.80
  -7   1   7   15.40    5.70
  -7  -1  -7   16.80    5.30
  -7  -1  -7    8.10    3.20
  -7  -1  -7    8.10    3.00
  -7  -1   7   14.20    4.40
  -7   1  -7   12.00    3.10
  -7   1  -7   11.20    3.60
  -7  -1   7    9.60    3.10
  -7   1  -7    9.60    4.00
  -8   1   7  348.87   12.80
  -8  -1  -7  338.87   12.10
  -8   1   7  324.07   13.30
   8   1  -7  350.16   11.90
  -8  -1  -7  337.97   12.40
  -8  -1   7  327.47   12.40
  -8   1  -7  340.87   12.20
  -9  -1  -7   39.90    5.10
  -9   1   7   45.50    5.50
  -9   1   7   39.10    5.00
  -9  -1  -7   42.80    4.80
  -9   1  -7   41.70    6.10
  -9  -1   7   47.70    5.30
  -9  -1   7   50.09    5.20
  -9   1  -7   51.09    5.40
 -10   1   7  104.89    6.60
 -10   1   7  106.79    6.50
 -10  -1  -7  106.89    6.00
  10   1  -7  108.09    5.30
 -10  -1   7  109.49    6.60
 -10  -1   7  107.79    6.40
  10  -1  -7  116.19    5.50
 -10   1  -7  114.99    6.40
 -11   1   7  260.77    9.40
 -11  -1  -7  250.77    9.40
 -11  -1  -7  272.87    9.20
 -11   1   7  260.27    9.60
  11  -1  -7  255.17    9.30
 -11   1  -7  244.88    9.10
 -11  -1   7  250.17    9.30
 -11  -1   7  260.87    9.50
 -12   1   7  795.52   21.40
 -12  -1  -7  760.72   20.70
 -12  -1   7  750.92   20.90
   0  -2   7  610.24   24.20
   0   2  -7  596.84   24.10
   0   2   7  635.44   24.80
   0  -2  -7  599.84   24.70
   1  -2   7  395.36   14.80
   1   2  -7  368.96   15.40
  -1  -2   7  365.06   15.50
   1   2   7  355.36   15.60
   1  -2  -7  358.96   15.70
   2   2  -7  269.97   11.40
   2  -2   7  321.57   11.20
  -2   2   7  295.07   11.80
   2   2   7  321.87   11.30
   2  -2  -7  280.47   11.50
  -2  -2   7  274.77   11.50
   3  -2   7 1881.21   71.79
   3   2  -7 1763.52   73.29
   3  -2   7 1933.21   71.69
   3   2   7 1833.82   72.89
   4   2  -7  649.73   22.20
   4  -2   7  745.73   22.50
  -4   2   7  649.33   22.60
   4  -2   7  785.02   22.40
   4  -2  -7  649.03   22.90
   4   2   7  688.13   22.60
   5   2  -7 1171.28   37.60
   5  -2   7 1241.58   49.60
   5   2  -7 1252.37   51.69
   5  -2  -7 1296.57   51.69
  -6  -2  -7    3.90    3.20
   6   2  -7    6.70    1.90
  -6   2   7    9.70    3.20
  -6  -2  -7    5.70    3.10
  -6  -2  -7    5.00    2.80
  -6   2  -7    9.70    3.00
  -6  -2   7    5.20    2.80
   6   2   7    9.20    5.90
  -6  -2   7    9.50    3.50
  -7  -2  -7  100.49    7.00
   7   2  -7   93.29    5.00
  -7   2   7   93.09    6.40
  -7  -2  -7   92.69    6.10
  -7  -2  -7   94.89    6.30
  -7   2   7   93.89    7.80
  -7   2  -7  110.19    7.40
  -7  -2   7  117.49    7.10
  -7  -2   7  116.69    6.60
  -8   2   7   17.20    5.60
   8   2  -7   16.10    3.10
  -8  -2  -7   22.50    4.40
  -8   2   7   21.50    5.00
  -8  -2  -7   22.00    4.40
  -8  -2  -7   17.10    5.10
  -8  -2   7   24.30    4.40
  -8  -2   7   15.90    4.50
  -8   2  -7   19.40    5.50
  -9  -2  -7  242.78    9.80
  -9  -2  -7  247.88    9.70
  -9   2   7  242.18   10.40
  -9   2   7  243.28   10.30
  -9  -2   7  256.97   10.30
  -9  -2   7  244.58   10.40
  -9   2  -7  253.07   10.10
 -10  -2  -7   49.10    4.50
 -10   2   7   47.20    5.00
  10   2  -7   51.99    3.80
 -10   2   7   49.60    5.40
 -10  -2   7   58.09    5.20
 -10  -2   7   58.19    5.10
  10  -2  -7   60.59    4.30
 -11   2   7   62.09    5.50
 -11   2   7   70.19    4.90
 -11  -2  -7   68.09    4.40
 -11  -2  -7   60.19    4.90
 -11  -2   7   65.99    4.60
  11  -2  -7   57.69    4.10
 -11  -2   7   65.49    4.70
 -12   2   7  183.68    6.70
 -12  -2  -7  181.38    6.30
 -12  -2   7  166.88    6.20
   0   3  -7  649.93   25.10
   0   3   7  604.44   25.90
   0  -3  -7  653.13   26.00
   1   3  -7  328.27   14.60
  -1   3   7  338.57   15.20
   1  -3  -7  338.67   15.00
   1   3   7  396.06   15.30
   2   3  -7  699.63   27.30
  -2   3   7  734.63   27.90
   2   3   7  601.34   27.10
   2  -3  -7  620.54   27.30
   3   3   7  170.28    8.80
   3  -3  -7  167.48    8.70
   4  -3   7  187.48    8.00
   4  -3   7  199.18    8.10
   4   3  -7  193.48   10.40
   4   3  -7  178.68    6.70
  -4   3   7  164.58   10.40
   4   3   7  166.88   10.00
   5   3  -7  337.87   11.10
   5   3  -7  334.97   17.20
   5  -3  -7  313.17   16.60
   6   3  -7  217.78    8.00
  -6  -3  -7  225.08    9.10
  -6  -3  -7  219.88    9.20
  -6  -3  -7  217.28    9.10
  -6   3   7  218.28    9.60
  -6  -3   7  216.58    9.50
  -6  -3   7  230.68    9.30
  -7  -3  -7  222.78    9.30
   7   3  -7  225.48    8.50
  -7   3   7  236.58   11.20
  -7   3   7  227.98    9.90
  -7  -3  -7  242.88    9.80
  -7  -3  -7  238.08    9.30
  -7  -3   7  222.08    9.90
  -7  -3   7  226.58    9.50
  -8   3   7  526.45   17.60
   8   3  -7  511.55   17.30
  -8  -3  -7  521.75   16.80
  -8  -3  -7  522.75   17.10
  -8  -3  -7  518.25   16.80
  -8  -3   7  551.34   17.40
  -8  -3   7  531.55   17.40
  -9  -3  -7  292.37   11.00
   9   3  -7  304.57   10.80
  -9  -3  -7  297.07   11.50
  -9  -3  -7  288.37   11.00
  -9   3   7  285.57   11.60
  -9   3   7  296.57   11.70
  -9  -3   7  298.77   11.70
  -9  -3   7  300.47   11.60
   9  -3  -7  318.57   10.90
 -10   3   7  318.57   12.10
  10   3  -7  331.27   11.30
 -10  -3  -7  324.27   11.20
 -10  -3   7  308.77   11.60
 -10  -3   7  314.57   11.50
  10  -3  -7  318.57   11.30
 -11  -3  -7   46.30    4.20
 -11   3   7   53.09    4.60
 -11  -3  -7   51.19    3.90
  11   3   7   54.49    4.20
 -11  -3   7   50.39    4.10
 -11  -3   7   53.39    4.40
  11  -3  -7   44.50    3.70
   0   4   7  125.09    6.70
   0   4  -7  130.09    5.70
   0  -4  -7  127.49    6.70
   1   4  -7 2877.01  120.39
  -1   4   7 3235.88  121.29
   1  -4  -7 3184.88  121.09
   1   4   7 3164.88  121.09
  -2   4   7  756.62   32.60
   2   4  -7  776.42   32.20
   2  -4  -7  835.32   32.60
   2   4   7  801.92   32.60
   3   4  -7  238.88    8.30
   3   4  -7  246.18   11.80
   3  -4  -7  222.58   11.50
   3   4   7  240.88   11.90
   4   4  -7  345.17   16.50
   4   4  -7  337.27   11.30
   4  -4  -7  334.47   16.20
   5   4  -7  931.11   40.60
   5   4  -7  969.30   28.90
   5  -4  -7  921.61   40.00
   5  -4  -7  914.81   28.60
  -6  -4  -7  293.87   11.20
  -6   4   7  311.07   11.80
  -6  -4  -7  301.07   10.90
  -6  -4  -7  299.87   11.00
  -6  -4   7  299.87   11.50
  -6  -4   7  289.37   11.10
  -7   4   7  290.57   11.60
  -7  -4  -7  296.37   11.00
   7   4  -7  294.77   10.30
  -7  -4  -7  279.67   10.70
  -7  -4  -7  295.87   11.20
   7  -4  -7  286.87   10.40
  -7  -4   7  291.57   11.40
  -7  -4   7  286.37   11.00
  -8   4   7  555.24   17.80
   8   4  -7  538.95   17.50
  -8  -4  -7  544.45   17.20
  -8  -4  -7  530.05   16.90
  -8  -4  -7  532.85   16.90
  -8  -4   7  506.75   17.30
   8  -4  -7  503.25   17.20
  -8  -4   7  499.25   17.10
  -9  -4  -7  316.77   11.80
  -9  -4  -7  346.57   12.40
  -9   4   7  321.07   12.40
   9   4  -7  327.57   11.60
  -9  -4  -7  321.87   11.80
  -9  -4   7  323.07   12.30
   9   4   7  339.67   11.60
   9  -4  -7  331.37   11.60
  -9  -4   7  318.67   12.10
 -10  -4  -7   71.29    4.90
 -10  -4  -7   81.39    5.30
  10   4  -7   75.69    4.20
 -10   4   7   66.49    5.50
  10  -4  -7   71.09    4.60
 -10  -4   7   70.79    5.20
  10   4   7   71.19    4.30
 -11   4   7  115.59    6.10
 -11  -4  -7  114.79    5.40
 -11  -4  -7  118.29    5.80
  11   4  -7  121.89    5.40
  11  -4  -7  121.29    5.50
 -11  -4   7  126.79    5.70
  11   4   7  128.19    5.40
 -11  -4   7  124.79    5.80
   0   5  -7  113.19    5.20
   0  -5  -7  113.09    6.40
   1   5  -7   62.29    3.80
  -1   5   7   64.79    4.70
   1  -5  -7   54.89    4.30
   2   5  -7 1547.25   59.39
   2  -5  -7 1504.95   59.59
   2   5   7 1431.56   59.69
  -3   5   7  227.18   12.90
   3   5  -7  238.88   12.30
   3  -5  -7  250.97    8.60
   3   5   7  259.47   12.90
   3   5   7  259.17    8.70
   3  -5  -7  256.07   12.40
   4   5  -7 2612.64   75.89
   4   5  -7 2474.75  100.69
   4  -5  -7 2553.04  100.49
   4   5   7 2488.35   75.69
   4  -5  -7 2546.15   75.69
   5   5  -7  101.19    4.40
  -5  -5  -7   86.49    6.30
  -5  -5  -7  111.99    6.20
   5  -5  -7   95.49    4.40
   5   5   7   93.19    4.40
  -5  -5   7   91.59    6.60
   5  -5  -7   95.39    9.20
  -6  -5  -7  434.96   14.30
  -6   5   7  430.96   15.00
  -6  -5  -7  454.85   14.40
  -6  -5  -7  414.06   14.30
   6   5  -7  428.36   14.30
  -6  -5   7  432.96   14.40
  -6  -5   7  415.06   14.70
   7   5  -7  105.49    5.00
  -7  -5  -7  104.59    7.20
   7  -5  -7  109.99    5.10
   7   5   7  103.19    5.10
  -7  -5   7  113.49    6.90
   8   5  -7 1143.19   35.20
  -8  -5  -7 1181.88   31.80
  -8  -5  -7 1161.28   32.00
  -8  -5  -7 1137.29   32.10
  -8   5   7 1103.09   32.70
   8   5   7 1123.39   34.90
  -8  -5   7 1117.29   32.40
  -8  -5   7 1075.69   32.20
   8  -5  -7 1105.89   34.90
  -9   5   7 1163.88   33.80
  -9  -5  -7 1218.48   33.20
  -9  -5  -7 1140.39   33.20
  -9  -5  -7 1174.48   32.80
   9   5  -7 1198.78   36.80
   9   5   7 1183.58   36.50
   9  -5  -7 1193.78   36.60
  -9  -5   7 1167.08   33.60
  -9  -5   7 1184.78   33.60
  10   5  -7  196.58    7.60
 -10  -5  -7  194.08    7.90
 -10   5   7  201.28    8.60
 -10  -5  -7  203.88    8.00
  10  -5  -7  181.28    7.60
 -10  -5   7  179.78    8.00
  10   5   7  185.98    7.50
 -10  -5   7  195.28    8.00
  11   5  -7    1.20    1.40
 -11  -5  -7    1.80    1.70
 -11  -5  -7    3.20    1.90
 -11   5   7    4.00    2.50
  11   5   7    6.50    2.70
 -11  -5   7    1.60    1.60
 -11  -5   7    2.00    1.90
  11  -5  -7    0.70    1.70
   0   6  -7    4.34    0.80
   1   6  -7 1873.31   74.69
   1  -6  -7 1949.90   75.69
   2   6  -7   71.59    3.70
   2  -6   7   65.09    3.40
   2   6  -7   68.99    5.00
  -2   6   7   66.59    6.00
   2   6   7   66.59    5.80
   2  -6  -7   82.39    3.70
   2   6   7   65.69    3.70
   3   6  -7   22.00    2.30
   3  -6   7   23.10    2.40
  -3   6   7   16.10    5.40
   3  -6  -7   25.90    2.20
   3   6   7   20.20    2.10
   3  -6  -7   21.90    4.10
   4  -6   7  367.46   12.90
   4   6  -7  383.06   19.40
   4   6  -7  386.96   13.10
   4  -6  -7  410.66   13.10
   4  -6  -7  405.46   19.20
   4   6   7  413.46   13.10
   5   6  -7 1878.61   57.79
  -5  -6  -7 1913.71   51.29
  -5  -6  -7 1873.91   50.09
  -5  -6  -7 1799.52   50.79
   5  -6  -7 1936.51   57.69
  -5  -6   7 1938.21   51.49
  -5  -6   7 1926.91   51.49
   5   6   7 2024.10   57.79
  -6   6   7  384.56   13.90
  -6  -6  -7  385.46   13.00
  -6  -6  -7  371.16   13.10
   6   6  -7  369.46   12.70
  -6  -6  -7  384.96   12.80
  -6  -6   7  366.96   13.30
  -6  -6   7  376.56   13.10
   6  -6  -7  354.76   12.50
   6   6   7  350.46   12.60
  -7  -6  -7   41.00    4.90
  -7  -6  -7   43.10    5.50
  -7   6   7   43.20    5.70
   7   6  -7   40.20    3.20
   7  -6  -7   40.10    3.20
   7   6   7   38.50    3.30
  -7  -6   7   40.90    5.00
   8   6  -7  139.89    6.30
  -8  -6  -7  139.49    7.90
  -8  -6  -7  137.49    7.20
  -8   6   7  133.39    7.90
  -8  -6  -7  144.19    7.30
   8  -6  -7  137.59    6.20
  -8  -6   7  138.29    7.30
  -8  -6   7  148.59    7.70
   8   6   7  137.99    6.20
   9   6  -7  162.78    7.00
  -9  -6  -7  171.58    7.70
  -9   6   7  164.28    8.40
  -9  -6  -7  158.28    7.80
  -9  -6  -7  165.88    8.40
  -9  -6   7  172.98    7.90
   9   6   7  173.08    7.00
  -9  -6   7  177.28    8.20
   9  -6  -7  180.78    7.20
 -10  -6  -7  117.09    6.00
  10   6  -7  119.39    5.60
 -10   6   7  121.99    6.70
  10   6   7  126.79    5.50
 -10  -6   7  122.09    6.10
  11   6  -7    3.30    1.50
 -11  -6  -7    3.10    1.80
 -11  -6  -7    4.60    1.70
 -11   6   7    0.90    2.80
 -11  -6   7    5.40    1.80
  11   6   7    8.00    2.40
  11  -6  -7    5.20    1.80
 -11  -6   7    5.00    1.80
   0   7   7 2054.39   84.99
   0   7  -7 2221.98   82.89
   0   7  -7 2212.38   82.89
   0  -7   7 2069.99   64.29
   1  -7   7  410.76   13.60
   1   7  -7  417.86   17.80
  -1   7   7  404.86   19.30
   1   7   7  417.86   19.30
   1  -7  -7  411.86   18.80
   1  -7  -7  419.56   13.70
   1   7   7  417.06   13.60
  -2   7   7   61.49    7.00
   2  -7   7   66.29    3.60
   2   7  -7   67.69    5.50
   2   7  -7   70.39    3.90
   2  -7  -7   79.09    3.80
   2  -7  -7   78.49    6.00
   2   7   7   72.59    3.60
   3   7  -7  115.49    5.10
   3  -7   7  115.99    5.10
   3   7  -7  121.39    8.50
   3   7   7  128.29    5.20
   3  -7  -7  124.59    8.40
   4   7  -7 1454.65   62.79
   4  -7   7 1515.45   46.10
   4   7  -7 1551.44   46.40
  -4  -7  -7 1507.45   40.50
  -4  -7  -7 1465.85   41.30
   4   7   7 1569.34   46.40
   4  -7  -7 1598.74   46.30
   4  -7  -7 1501.05   62.39
   5   7  -7  430.96   14.50
  -5  -7  -7  432.46   14.20
  -5  -7  -7  424.36   14.20
   5   7  -7  405.96   14.50
   5  -7   7  423.66   14.20
  -5  -7  -7  426.26   14.20
   5   7   7  437.16   14.40
   5   7   7  443.56   14.50
   5  -7  -7  447.56   14.40
  -5  -7   7  436.16   15.00
  -5  -7   7  438.26   14.70
  -6  -7  -7  122.69    7.10
  -6  -7  -7  123.49    6.50
   6   7  -7  116.09    5.40
   6   7  -7  115.29    8.10
   6  -7   7  110.49    5.50
  -6   7   7  115.29    7.90
   6   7   7  121.49    5.40
  -6  -7   7  122.39    7.20
  -6  -7   7  118.89    7.10
   6  -7  -7  126.19    5.40
  -7  -7  -7  559.84   17.80
  -7  -7  -7  554.84   17.90
  -7  -7  -7  568.64   17.90
   7  -7   7  536.95   18.20
   7   7  -7  554.04   18.60
  -7   7   7  560.04   18.60
   7   7   7  559.14   18.50
  -7  -7   7  573.24   18.00
  -7  -7   7  590.54   18.40
  -8   7   7 1086.49   31.30
  -8  -7  -7 1066.69   30.40
  -8  -7  -7 1041.10   30.80
  -8  -7  -7 1060.19   30.50
  -8  -7   7 1072.69   30.80
  -8  -7   7 1120.79   31.20
   9  -7   7  181.68    7.40
  -9   7   7  171.18    8.70
   9   7  -7  177.48    7.30
  -9  -7  -7  176.58    7.80
  -9  -7  -7  174.48    7.60
  -9  -7   7  172.38    8.00
   9  -7  -7  177.68    7.30
   9   7   7  169.88    7.10
  -9  -7   7  170.18    7.80
 -10   7   7   12.80    4.60
 -10  -7  -7    9.00    3.00
  10   7  -7    9.30    2.50
 -10  -7  -7    9.80    3.00
  10  -7   7    9.40    2.40
 -10  -7   7   16.90    3.50
  10  -7  -7   13.70    3.00
 -10  -7   7   16.50    3.40
 -11  -7  -7  269.77    8.80
  11   7  -7  272.77    9.40
 -11  -7  -7  267.77    8.90
 -11  -7   7  262.27    8.80
  11  -7  -7  259.47    9.40
  11   7   7  265.87    9.30
 -11  -7   7  262.67    8.90
   0  -8   7  475.25   16.30
   0   8  -7  510.95   20.40
   0   8  -7  516.35   20.50
   1  -8   7  569.74   18.50
   1   8  -7  576.24   24.30
   1   8   7  591.04   18.60
   1  -8  -7  569.74   18.60
   2   8  -7 4117.99  125.79
   2   8  -7 4331.47  164.48
   2  -8   7 4247.18  125.79
   2   8   7 4368.56  125.79
   2  -8  -7 3973.20  164.88
   2  -8  -7 4308.57  125.79
   3   8  -7   56.09    3.50
  -3  -8  -7   56.09    5.20
  -3  -8  -7   45.10    5.20
   3   8  -7   50.89    7.20
   3  -8   7   54.69    3.30
   3  -8  -7   47.70    6.90
   3  -8  -7   57.79    3.40
  -4  -8  -7  442.66   14.50
   4   8  -7  458.05   15.00
  -4  -8  -7  443.06   14.50
   4   8  -7  435.96   14.70
   4   8   7  443.36   14.20
   4  -8  -7  438.66   14.40
   4   8   7  445.96   14.80
  -5  -8  -7 1768.12   48.30
  -5  -8  -7 1752.52   47.20
   5   8  -7 1794.82   54.29
   5  -8   7 1784.32   54.09
  -5  -8  -7 1815.02   47.90
   5   8  -7 1743.53   47.00
   5   8   7 1728.03   47.10
   5  -8  -7 1797.22   54.19
   5   8   7 1822.72   54.29
   5   8   7 1739.73   46.80
  -5  -8   7 1804.92   48.40
  -5  -8   7 1817.42   48.30
   6   8  -7   99.29    7.00
  -6  -8  -7   92.39    6.10
   6  -8   7   82.69    4.70
  -6  -8  -7   90.39    5.80
   6   8  -7   89.29    4.70
  -6   8   7   91.39    7.40
   6   8   7   97.39    4.80
  -6  -8   7   88.29    6.40
   6   8   7  100.89    6.90
   7   8  -7   79.89    6.60
  -7  -8  -7   77.39    6.40
   7  -8   7   87.09    4.70
  -7  -8  -7   77.09    5.70
  -7  -8  -7   89.29    5.70
  -7   8   7   84.69    7.10
   7   8  -7   81.39    4.50
   7   8   7   80.59    4.50
  -7  -8   7   80.69    6.20
   7  -8  -7   78.29    4.60
  -7  -8   7   75.59    5.70
  -8   8   7  908.21   27.50
   8   8  -7  944.81   29.70
  -8  -8  -7  943.51   26.90
   8  -8   7  924.01   29.40
  -8  -8  -7  918.01   26.80
  -8  -8  -7  921.11   27.10
  -8  -8   7  963.00   27.40
  -8  -8   7  957.30   27.20
   8   8   7  914.11   29.50
   8  -8  -7  925.81   29.50
  -9  -8  -7   65.29    4.70
  -9   8   7   58.79    6.30
   9  -8   7   63.29    4.20
  -9  -8  -7   59.09    5.60
   9   8  -7   63.69    4.00
  -9  -8   7   59.99    5.00
   9  -8  -7   58.09    3.90
   9   8   7   57.39    3.80
  10   8  -7  181.98    7.00
  10  -8   7  169.68    6.90
 -10  -8  -7  181.18    7.00
 -10  -8  -7  181.58    7.10
  10  -8  -7  154.08    6.80
  10   8   7  164.78    6.70
 -10  -8   7  169.18    7.20
 -10  -8   7  162.38    6.90
 -11  -8  -7   55.59    3.20
  11   8  -7   50.59    3.20
 -11  -8   7   46.50    3.20
  11  -8  -7   44.70    3.50
  11   8   7   44.70    3.20
   0  -9   7 2729.63   81.99
   1   9  -7  373.56   16.60
   1  -9   7  387.46   12.50
   1  -9  -7  357.66   12.50
   1   9   7  330.47   12.50
   2   9  -7  138.19    6.30
   2  -9   7  140.79    5.90
   2   9  -7  140.19    9.70
  -2  -9  -7  129.69    6.80
  -2  -9  -7  142.69    7.00
   2  -9   7  153.88    7.70
  -2  -9   7  147.19    7.60
   2   9   7  144.59    6.90
   2  -9  -7  146.39    6.90
   2   9   7  146.09    6.10
   3   9  -7  631.04   19.20
   3  -9   7  648.34   20.80
   3  -9   7  635.84   19.50
  -3  -9  -7  629.44   19.10
   3   9  -7  612.04   29.80
  -3  -9  -7  646.54   19.50
   3   9   7  654.53   19.00
  -3  -9   7  616.54   19.00
   3  -9  -7  653.03   19.10
   3  -9  -7  672.33   20.90
   3   9   7  673.13   19.60
   3   9   7  652.83   20.80
  -4  -9  -7  319.87   12.30
   4   9  -7  336.27   12.00
   4  -9   7  329.37   11.80
  -4  -9  -7  325.17   11.90
   4  -9   7  319.57   13.30
   4  -9   7  337.17   12.70
  -4  -9  -7  331.67   11.90
   4   9  -7  331.57   11.90
   4  -9  -7  364.76   12.00
  -4  -9   7  338.37   13.30
   4  -9  -7  345.77   11.90
   4   9   7  344.17   12.20
   4   9   7  343.77   11.80
   4   9   7  340.57   11.70
   4  -9  -7  343.77   12.30
   5   9  -7  144.29    6.30
  -5  -9  -7  148.69    7.60
  -5  -9  -7  146.49    7.20
  -5  -9  -7  143.39    7.30
   5   9  -7  142.79    7.50
   5  -9   7  140.39    6.20
  -5  -9   7  138.89    8.30
   5   9   7  147.79    8.20
  -5  -9   7  140.69    7.80
   5   9   7  138.79    7.30
   5   9   7  146.59    6.30
   5  -9  -7  131.69    8.40
  -6  -9  -7  241.78    9.80
  -6   9   7  225.98   10.90
  -6  -9  -7  257.97   10.60
   6  -9   7  238.68    9.20
  -6  -9  -7  223.18    9.90
   6   9  -7  236.78    9.30
   6  -9  -7  241.68    9.20
   6   9   7  236.68    9.70
   6   9   7  239.58   10.30
  -6  -9   7  234.28    9.70
   6   9   7  247.18    9.30
   7   9  -7 1454.05   38.50
   7   9  -7 1492.65   44.20
  -7   9   7 1464.05   40.00
  -7  -9  -7 1459.25   39.70
  -7  -9  -7 1480.15   39.20
   7  -9   7 1462.25   43.90
  -7  -9  -7 1485.25   39.20
  -7  -9   7 1341.07   39.20
   7   9   7 1373.56   38.40
  -7  -9   7 1372.26   39.30
   7   9   7 1345.17   43.90
   7   9   7 1362.16   38.20
   7  -9  -7 1379.96   44.00
   8   9  -7  251.17    9.80
  -8  -9  -7  253.67   10.40
   8   9  -7  245.18   10.20
   8  -9   7  253.07    9.60
  -8  -9  -7  242.18    9.70
  -8  -9  -7  246.88    9.90
  -8   9   7  245.08   10.80
   8   9  -7  246.88   10.00
   8   9   7  266.17    9.70
  -8  -9   7  270.67   10.10
   8  -9  -7  272.67    9.80
  -8  -9   7  272.47   10.20
   9   9  -7  117.99    5.60
   9  -9   7  125.49    5.60
  -9  -9  -7  117.29    6.20
  -9   9   7  118.59    7.20
  -9  -9  -7  113.19    6.90
  -9  -9   7  118.69    6.10
   9  -9  -7  116.29    5.50
   9   9   7  119.49    5.50
 -10  -9  -7  293.27   10.10
  10  -9   7  295.97   10.50
 -10  -9  -7  299.27    9.90
 -10  -9   7  313.07   10.10
  10  -9  -7  302.07   10.70
 -10  -9   7  311.27   10.10
   0  10   7  490.35   15.20
   0 -10   7  489.55   15.70
   0 -10  -7  538.35   16.30
   0 -10  -7  490.75   15.20
   0 -10  -7  486.55   15.30
   0 -10   7  478.35   15.30
   0 -10   7  472.45   16.40
   1  10  -7  101.29    6.20
  -1 -10  -7   95.89    6.60
  -1 -10  -7  112.49    6.10
   1 -10   7  103.79    6.20
   1 -10   7  101.99    6.60
   1 -10   7  106.79    5.10
  -1  10   7  106.99    6.30
  -1 -10  -7  104.69    6.10
   1  10   7   96.89    6.50
  -1 -10   7   90.99    6.10
   1  10   7   99.69    5.80
  -1  10  -7  112.19    7.40
   1 -10  -7   91.89    5.30
   1 -10  -7  103.09    6.70
  -1 -10   7  106.09    6.80
  -1 -10   7   93.79    6.00
   1 -10  -7   99.39    5.90
   1 -10  -7  100.39    6.10
   2 -10   7 2598.44   66.69
  -2 -10  -7 2613.94   66.59
  -2 -10  -7 2621.64   68.49
   2 -10   7 2648.83   66.89
   2 -10   7 2744.03   78.09
   2  10  -7 2564.04   78.09
  -2  10   7 2495.55   66.29
  -2 -10   7 2543.85   66.49
  -2 -10   7 2483.55   66.39
   2  10   7 2627.94   66.49
   2  10   7 2487.05   66.29
   2 -10  -7 2571.84   66.39
   2 -10  -7 2607.04   66.49
   2 -10  -7 2658.13   66.49
   2  10   7 2623.74   77.89
  -2 -10   7 2457.95   66.39
   2 -10  -7 2625.94   78.09
  -3 -10  -7 1072.79   30.30
  -3 -10  -7 1100.19   29.80
   3  10  -7 1079.69   33.30
   3 -10   7 1119.59   33.40
   3  10  -7 1062.59   29.40
   3 -10   7 1063.89   29.60
   3 -10   7 1027.60   29.70
  -3 -10   7 1017.00   29.30
   3  10   7 1048.90   29.30
   3 -10  -7 1049.89   29.30
   3  10   7 1086.59   33.30
   3 -10  -7 1033.20   29.40
   3 -10  -7 1075.89   29.60
   3 -10  -7 1104.89   33.40
  -3 -10   7 1022.50   29.30
   3  10   7 1060.59   29.50
   4 -10   7  419.26   14.10
  -4 -10  -7  422.66   14.40
   4  10  -7  414.16   13.80
   4  10  -7  421.16   14.40
  -4 -10  -7  412.56   14.00
   4 -10   7  434.16   14.40
   4 -10   7  424.96   14.60
  -4 -10  -7  422.26   14.00
   4  10   7  406.66   14.20
   4  10   7  409.96   13.60
   4 -10  -7  399.06   14.30
   4 -10  -7  414.26   14.50
   4  10   7  412.46   13.90
   4 -10  -7  400.36   13.60
  -5 -10  -7  343.17   12.20
   5  10  -7  335.07   12.10
  -5 -10  -7  342.67   12.20
   5 -10   7  348.17   12.20
   5 -10   7  322.77   12.80
  -5 -10  -7  341.67   12.40
   5  10  -7  342.47   12.10
   5 -10  -7  336.57   12.20
  -5 -10   7  331.97   12.90
   5  10   7  328.17   11.70
   5  10   7  337.97   12.20
   5 -10  -7  330.97   12.30
   5  10   7  338.87   12.10
  -6  10   7   64.39    7.20
  -6 -10  -7   70.09    6.00
   6  10  -7   74.69    5.80
   6 -10   7   74.29    4.50
  -6 -10  -7   77.19    5.60
   6  10  -7   75.09    4.50
  -6 -10  -7   75.29    5.70
   6  10   7   76.49    5.60
  -6 -10   7   68.39    6.10
   6 -10  -7   80.79    6.80
   6 -10  -7   76.09    4.50
   6  10   7   78.89    6.00
   6  10   7   75.79    4.40
  -6 -10   7   77.39    6.30
  -7 -10  -7  366.36   13.00
  -7  10   7  376.66   14.20
  -7 -10  -7  381.96   13.40
   7  10  -7  377.96   13.00
  -7 -10  -7  388.26   13.70
   7  10  -7  383.36   13.10
   7  10  -7  393.16   13.70
   7 -10   7  382.36   13.50
   7  10   7  397.96   13.70
   7  10   7  393.86   13.50
  -7 -10   7  383.96   13.50
   7  10   7  391.66   13.20
  -7 -10   7  386.86   13.20
   7 -10  -7  390.86   13.70
   8  10  -7  328.57   11.60
  -8 -10  -7  326.17   11.40
   8  10  -7  326.77   11.40
   8 -10   7  337.37   11.50
  -8  10   7  321.27   12.20
  -8 -10  -7  341.57   11.30
   8  10   7  290.87   11.30
  -8 -10   7  288.87   11.10
   8 -10  -7  287.57   11.30
   8  10   7  294.17   11.40
  -9 -10  -7   40.60    3.70
   9  10  -7   49.60    5.30
  -9 -10  -7   37.30    5.10
   9 -10   7   40.00    3.20
  -9 -10  -7   35.10    3.80
   9  10  -7   40.80    3.30
   9  10   7   40.90    3.10
  -9 -10   7   38.30    4.10
   9 -10  -7   41.80    3.40
  -9 -10   7   37.60    4.10
  10 -10   7  185.48    7.20
  10  10  -7  187.48    7.30
 -10 -10  -7  192.88    7.10
 -10 -10  -7  187.78    6.90
 -10 -10   7  191.28    7.00
  10 -10  -7  190.58    7.40
 -10 -10   7  203.68    7.10
  10  10   7  194.68    7.30
   0  11  -7  138.19    7.30
   0 -11  -7  151.98    6.90
   0  11   7  145.69    6.80
   0 -11  -7  147.89    7.20
   0 -11  -7  146.39    7.10
   0 -11   7  140.79    6.90
   0  11  -7  137.99    7.00
   0  11   7  141.79    7.30
   0 -11   7  144.49    7.10
  -1 -11  -7  923.51   24.80
   1 -11   7  871.11   24.90
   1 -11   7  907.61   27.80
  -1  11   7  879.21   24.60
   1  11  -7  914.11   24.90
  -1  11   7  880.81   24.80
   1 -11   7  913.51   25.00
  -1 -11  -7  894.71   25.80
  -1 -11  -7  864.91   24.80
   1  11   7  905.51   24.80
   1 -11  -7  853.81   24.60
  -1  11  -7  850.61   24.60
  -1 -11   7  830.72   24.60
  -1 -11   7  845.72   24.70
   1 -11  -7  865.01   24.70
   1  11   7  861.91   24.70
   1 -11  -7  859.11   27.90
  -1  11  -7  823.42   24.80
   1 -11  -7  876.71   24.70
  -1 -11   7  839.62   24.80
   2 -11   7  268.07   10.00
  -2 -11  -7  251.67   10.00
   2 -11   7  253.37   10.30
  -2  11   7  270.67   11.10
  -2 -11  -7  264.17   10.60
   2 -11   7  268.47   10.20
  -2  11   7  269.67   10.70
   2  11  -7  266.07   10.10
  -2 -11  -7  272.57   10.20
  -2 -11   7  275.47   10.40
   2  11   7  275.17   10.30
   2 -11  -7  276.07   10.10
   2 -11  -7  279.87   10.20
   2  11   7  282.37   10.10
  -2 -11   7  267.07   10.50
  -2 -11   7  274.47   10.10
   2 -11  -7  281.87   10.50
   2 -11  -7  275.97   10.20
   2  11   7  252.27   10.60
  -3 -11  -7  155.38    7.60
   3 -11   7  149.49    8.00
   3  11  -7  154.88    7.10
   3 -11   7  149.29    6.70
  -3 -11  -7  153.78    7.60
  -3 -11  -7  145.49    8.60
   3 -11   7  151.58    7.60
   3  11  -7  140.69    7.30
  -3 -11   7  162.18    8.10
  -3 -11   7  149.09    8.40
   3 -11  -7  164.88    7.70
   3  11   7  167.28    7.30
   3 -11  -7  173.18    8.20
  -3 -11   7  161.48    7.90
   3  11   7  157.58    7.70
   3  11   7  163.18    6.90
   3 -11  -7  154.48    7.30
   3 -11  -7  155.68    6.80
   4  11  -7 1257.77   33.50
   4  11  -7 1257.77   38.10
   4 -11   7 1275.87   38.10
   4 -11   7 1219.58   33.70
  -4 -11  -7 1241.78   34.40
  -4 -11  -7 1240.98   33.80
   4  11   7 1184.98   33.30
   4  11   7 1184.08   37.90
   4  11   7 1212.88   33.30
   4 -11  -7 1195.88   33.30
   4 -11  -7 1182.48   38.00
   4 -11  -7 1130.19   33.30
   5 -11   7  169.58    7.30
  -5 -11  -7  171.08    8.00
   5  11  -7  165.28    7.90
   5 -11   7  169.68    8.80
  -5 -11  -7  165.68    8.40
   5  11  -7  170.38    7.50
  -5 -11  -7  182.88    8.50
   5 -11   7  159.28    8.80
  -5 -11   7  173.68    8.90
   5  11   7  192.78    8.10
  -5 -11   7  172.48    9.20
   5 -11  -7  174.58    8.50
   5  11   7  181.78    7.50
   5 -11  -7  176.68    7.50
   5  11   7  186.88    8.40
  -6 -11  -7  511.75   16.40
  -6 -11  -7  519.05   16.80
  -6  11   7  531.85   17.60
   6  11  -7  514.35   16.40
   6  11  -7  516.05   16.30
   6 -11   7  527.35   17.60
   6  11  -7  538.05   17.80
  -6 -11  -7  531.45   17.00
   6 -11  -7  514.15   17.70
  -6 -11   7  500.75   16.50
   6 -11  -7  493.35   16.30
  -6 -11   7  526.35   16.90
   6  11   7  511.95   17.50
   6  11   7  519.55   16.40
   6  11   7  509.75   16.30
   7  11  -7  202.08    8.70
  -7 -11  -7  196.78    8.70
  -7 -11  -7  203.38    8.60
   7  11  -7  197.08    8.50
   7  11  -7  207.98    8.60
  -7 -11  -7  213.18    9.40
   7 -11   7  211.28    8.50
   7 -11  -7  222.88    8.70
  -7 -11   7  221.68    9.10
   7  11   7  219.78    8.80
   7  11   7  227.58    8.60
  -7 -11   7  220.18    8.90
   7  11   7  223.48    9.10
   8  11  -7   22.60    4.40
  -8 -11  -7   24.80    4.50
   8 -11   7   32.30    2.90
[truncated: 869,938 more chars]
