# Supplementary material for: Crystal structure of poly[[[μ4-5-(9H-carbazol-9-yl)isophthalato][μ3-5-(9H-carbazol-9-yl)isophthalato]bis­(di­methyl­formamide)(methanol)dizinc] di­methyl­formamide monosolvate]
Source: Acta Crystallogr E Crystallogr Commun. 2015 Jul 31;71(Pt 8):m152–3. doi: 10.1107/S2056989015013961 (PMC4571380; doi:10.1107/S2056989015013961)
Supplement: Supplementary file 2 [file e-71-0m152-Isup2.hkl]

data_I                                                                          
_shelx_title ' BGSU02 in P2(1)2(1)2(1)'                                         
_shelx_refln_list_code          4                                               
_shelx_F_calc_maximum      260.36                                               
_exptl_crystal_F_000      2152.00                                               
_reflns_d_resolution_high  0.8301                                               
                                                                                
loop_                                                                           
 _space_group_symop_operation_xyz                                               
 'x, y, z'                                                                      
 '-x+1/2, -y, z+1/2'                                                            
 '-x, y+1/2, -z+1/2'                                                            
 'x+1/2, -y+1/2, -z'                                                            
                                                                                
_cell_length_a    10.2867                                                       
_cell_length_b    17.0328                                                       
_cell_length_c    26.8808                                                       
_cell_angle_alpha  90.000                                                       
_cell_angle_beta   90.000                                                       
_cell_angle_gamma  90.000                                                       
                                                                                
_shelx_F_squared_multiplier     1.000                                           
                                                                                
loop_                                                                           
 _refln_index_h                                                                 
 _refln_index_k                                                                 
 _refln_index_l                                                                 
 _refln_F_squared_calc                                                          
 _refln_F_squared_meas                                                          
 _refln_F_squared_sigma                                                         
 _refln_observed_status                                                         
   2   0   0       7387.31       8318.70       325.29 o                         
   4   0   0      30895.10      29106.36      1125.58 o                         
   6   0   0      23939.97      24883.40       977.80 o                         
   8   0   0         59.99        126.79        22.09 o                         
  10   0   0       7932.16       8174.60       160.46 o                         
  12   0   0       1800.99       1826.84        42.56 o                         
   1   1   0      39390.66      38007.38       931.35 o                         
   2   1   0       1123.65       1113.61        73.27 o                         
   3   1   0       5579.67       5785.42       162.88 o                         
   4   1   0       5387.16       5771.85       165.52 o                         
   5   1   0        284.93        271.84        20.18 o                         
   6   1   0        566.17        776.22        41.40 o                         
   7   1   0        516.08        491.07        19.93 o                         
   8   1   0       1135.13       1045.92        30.58 o                         
   9   1   0       2552.67       2426.84        48.39 o                         
  10   1   0         76.38        125.93        13.61 o                         
  11   1   0         12.73         14.97         8.96 o                         
  12   1   0        284.26        267.33        18.50 o                         
   0   2   0      19117.18      19363.49       753.72 o                         
   1   2   0       1528.71       1686.50        47.42 o                         
   2   2   0       1136.61       1119.72        27.66 o                         
   3   2   0       6796.72       6542.42       257.68 o                         
   4   2   0       1621.28       1753.89        42.81 o                         
   5   2   0       5727.74       5398.22       159.34 o                         
   6   2   0          6.63         42.77        19.25 o                         
   7   2   0        639.43        609.14        23.50 o                         
   8   2   0       1700.69       1857.97        41.82 o                         
   9   2   0        504.27        475.84        18.92 o                         
  10   2   0         51.99         51.08         9.55 o                         
  11   2   0        274.25        302.63        16.35 o                         
  12   2   0        594.89        621.03        21.06 o                         
   1   3   0       7226.67       7676.83       261.06 o                         
   2   3   0       4073.10       3982.41       111.30 o                         
   3   3   0        234.01        244.63        12.27 o                         
   4   3   0      14679.87      15196.56       420.98 o                         
   5   3   0       9697.30      10334.87       432.12 o                         
   6   3   0      14633.25      14448.00       349.02 o                         
   7   3   0      11088.52      11434.85       181.70 o                         
   8   3   0       1002.85        904.85        24.96 o                         
   9   3   0         97.47        131.41        15.12 o                         
  10   3   0          9.69         30.72         9.09 o                         
  11   3   0       1736.27       1821.72        32.36 o                         
  12   3   0       1744.03       1749.11        40.39 o                         
   0   4   0      23668.21      25054.77       982.15 o                         
   1   4   0       6211.78       6087.01       151.21 o                         
   2   4   0         12.28         24.84         4.83 o                         
   3   4   0      17974.39      17215.01       519.95 o                         
   4   4   0        755.87        838.16        29.18 o                         
   5   4   0        109.45        207.13        20.58 o                         
   6   4   0          5.14         28.87        13.78 o                         
   7   4   0       4718.44       4773.00        82.68 o                         
   8   4   0       4374.03       4681.13       141.57 o                         
   9   4   0        989.95        978.38        28.50 o                         
  10   4   0        781.78        809.44        23.48 o                         
  11   4   0        317.10        318.21        18.42 o                         
  12   4   0        179.62        182.55        18.01 o                         
   1   5   0      40843.59      38024.18      1473.28 o                         
   2   5   0       1176.25       1218.44        29.42 o                         
   3   5   0         68.25         85.34         8.75 o                         
   4   5   0         35.53         49.48        11.02 o                         
   5   5   0        518.25        517.04        40.67 o                         
   6   5   0       9187.62       9629.50       260.13 o                         
   7   5   0       9109.58       9137.69       195.04 o                         
   8   5   0         82.67         91.29        12.72 o                         
   9   5   0        148.86        165.67        17.15 o                         
  10   5   0         18.06         22.23         7.13 o                         
  11   5   0       3449.98       3437.77        61.30 o                         
  12   5   0        329.30        329.64        19.87 o                         
   0   6   0        225.84        256.19         8.94 o                         
   1   6   0      15343.83      16156.96       443.83 o                         
   2   6   0       3482.92       3434.14        83.72 o                         
   3   6   0       1119.31       1084.03        36.64 o                         
   4   6   0          4.62         12.17         5.46 o                         
   5   6   0       3485.40       3308.87        84.75 o                         
   6   6   0       2401.92       2448.81        48.03 o                         
   7   6   0       5172.58       5225.26        90.95 o                         
   8   6   0       4926.59       4839.90        85.50 o                         
   9   6   0        748.59        752.82        22.72 o                         
  10   6   0        786.20        771.70        26.68 o                         
  11   6   0          1.04          3.65         6.03 o                         
   1   7   0        305.43        275.94         7.02 o                         
   2   7   0       3556.44       3634.97        89.34 o                         
   3   7   0         53.51         35.55         9.10 o                         
   4   7   0       2105.22       2236.61        42.33 o                         
   5   7   0         11.86          5.80         6.66 o                         
   6   7   0       3483.56       3343.64        54.00 o                         
   7   7   0       3045.86       3153.16        59.62 o                         
   8   7   0       3996.38       4112.22        74.74 o                         
   9   7   0        126.99        152.69        12.94 o                         
  10   7   0       1108.95       1201.81        27.93 o                         
  11   7   0       1990.65       2012.20        33.87 o                         
   0   8   0      14948.86      15943.85       623.33 o                         
   1   8   0      22659.65      24182.82       489.14 o                         
   2   8   0       1386.04       1508.73        30.65 o                         
   3   8   0        704.42        589.53        17.16 o                         
   4   8   0       7016.96       7730.04       167.27 o                         
   5   8   0       8412.30       7724.89       106.43 o                         
   6   8   0       1232.43       1354.03        22.97 o                         
   7   8   0        532.77        557.59        16.76 o                         
   8   8   0        831.07        871.19        21.03 o                         
   9   8   0         26.01         32.39         6.73 o                         
  10   8   0        126.13        124.92         9.52 o                         
  11   8   0        122.20        130.98        11.41 o                         
   1   9   0          2.11         43.68        10.29 o                         
   2   9   0        952.84        992.29        32.05 o                         
   3   9   0        116.17        115.22        10.56 o                         
   4   9   0       8069.32       7495.67       137.21 o                         
   5   9   0         72.32         90.80         7.67 o                         
   6   9   0        189.74        204.03        10.67 o                         
   7   9   0        508.91        451.22        13.64 o                         
   8   9   0       7490.64       7593.64       112.03 o                         
   9   9   0       2884.73       2890.72        47.78 o                         
  10   9   0       1215.67       1165.39        26.52 o                         
  11   9   0        237.68        197.14        10.25 o                         
   0  10   0          3.70         36.75        11.97 o                         
   2  10   0        308.37        305.38        12.51 o                         
   3  10   0        489.14        538.24        14.80 o                         
   4  10   0       1928.09       1957.97        25.47 o                         
   5  10   0       1798.31       1781.23        24.11 o                         
   6  10   0        213.93        216.17        10.66 o                         
   7  10   0       2130.82       2146.92        31.43 o                         
   8  10   0        310.38        264.26        11.48 o                         
   9  10   0          0.72         11.01         5.66 o                         
  10  10   0        311.73        285.16        13.02 o                         
   1  11   0       1008.59        871.21        14.80 o                         
   2  11   0        238.43        235.97         9.12 o                         
   3  11   0        451.89        389.90        11.86 o                         
   4  11   0      11694.83      12048.36       116.06 o                         
   5  11   0        917.53        907.11        17.35 o                         
   6  11   0        369.34        381.67        11.98 o                         
   7  11   0        724.92        732.79        15.33 o                         
   8  11   0       3483.32       3421.31        44.53 o                         
   9  11   0       5529.86       5627.92        94.84 o                         
  10  11   0       3492.52       3559.62        53.84 o                         
   0  12   0       5925.76       5721.45        72.25 o                         
   1  12   0       3072.98       2988.81        28.83 o                         
   2  12   0       1534.11       1414.58        18.89 o                         
   3  12   0       3253.55       3170.40        32.23 o                         
   4  12   0        751.48        687.18        14.67 o                         
   5  12   0       1792.60       1729.83        23.60 o                         
   6  12   0        219.59        224.74        12.43 o                         
   7  12   0       1381.30       1320.56        19.53 o                         
   8  12   0       1218.71       1232.53        20.44 o                         
   9  12   0        132.20        147.96        11.54 o                         
  10  12   0       1726.48       1659.78        27.82 o                         
   1  13   0       4327.11       4011.41        38.56 o                         
   2  13   0         73.89         74.57         8.50 o                         
   3  13   0       3046.45       2965.29        39.56 o                         
   4  13   0         80.40         71.17         7.03 o                         
   5  13   0         77.32         89.63         7.44 o                         
   6  13   0       4167.29       4312.41        43.77 o                         
   7  13   0       1401.24       1357.73        22.65 o                         
   8  13   0        330.79        351.76        10.78 o                         
   9  13   0       3823.99       3747.52        49.98 o                         
   0  14   0       5977.21       5950.05        97.39 o                         
   1  14   0        131.38        156.09         9.52 o                         
   2  14   0         11.23         20.14         4.62 o                         
   3  14   0        882.42        919.74        15.34 o                         
   4  14   0          0.46         23.70         5.66 o                         
   5  14   0        461.68        476.15        12.29 o                         
   6  14   0       1076.61       1071.57        21.19 o                         
   7  14   0       1656.57       1708.57        25.20 o                         
   8  14   0         37.74         44.81         6.92 o                         
   9  14   0        863.56        848.20        18.17 o                         
   1  15   0        206.42        168.39         8.89 o                         
   2  15   0       3612.26       3590.20        39.29 o                         
   3  15   0       1077.38       1013.67        17.07 o                         
   4  15   0        101.48         85.45         7.69 o                         
   5  15   0       2926.93       2782.61        32.34 o                         
   6  15   0       8914.11       9204.58        94.32 o                         
   7  15   0        190.70        185.06         9.58 o                         
   8  15   0        113.49        121.47        11.26 o                         
   0  16   0       1419.47       1438.69        25.76 o                         
   1  16   0       1467.85       1426.47        18.30 o                         
   2  16   0         14.72         13.71         4.67 o                         
   3  16   0      12406.75      12851.23       127.10 o                         
   4  16   0       1123.22       1041.44        23.18 o                         
   5  16   0          9.48          9.31         4.91 o                         
   6  16   0        474.79        478.05        13.45 o                         
   7  16   0       2453.57       2534.96        34.98 o                         
   1  17   0        397.29        404.31        10.88 o                         
   2  17   0        532.94        586.75        14.23 o                         
   3  17   0       1827.57       1903.91        27.29 o                         
   4  17   0          2.78         10.24         4.86 o                         
   5  17   0         14.25         10.78         4.86 o                         
   6  17   0       2536.90       2506.53        37.95 o                         
   0  18   0       4533.15       4400.33        62.85 o                         
   1  18   0       7410.49       7539.85        91.02 o                         
   2  18   0        105.44         90.98         7.88 o                         
   3  18   0       2382.46       2376.51        30.92 o                         
   4  18   0       1958.04       2051.42        29.65 o                         
   5  18   0        976.63        934.14        18.39 o                         
   1  19   0       1066.21       1120.99        17.69 o                         
   2  19   0        403.37        476.18        11.30 o                         
   3  19   0        767.72        731.82        14.54 o                         
   4  19   0        234.41        251.71        11.39 o                         
   0  20   0       3648.05       3751.10        73.74 o                         
   1  20   0       4637.18       4682.60        63.40 o                         
   2  20   0         49.18         63.48         7.06 o                         
   1   0   1      46906.73      47734.54      1182.22 o                         
   2   0   1        575.25        649.95        59.61 o                         
   3   0   1      63353.55      61019.16      1683.35 o                         
   4   0   1       8917.15       9776.04       273.48 o                         
   5   0   1      14130.47      14699.87       410.68 o                         
   6   0   1       5819.51       6289.00       189.01 o                         
   7   0   1        177.99        171.90        16.83 o                         
   8   0   1       2552.11       2566.89        44.69 o                         
   9   0   1        329.64        395.99        17.61 o                         
  10   0   1       1213.93       1238.09        26.92 o                         
  11   0   1        163.28        142.35        12.80 o                         
  12   0   1       2084.38       2138.24        38.59 o                         
 -12   1   1        912.24        878.67        27.32 o                         
 -11   1   1       1265.57       1292.40        25.61 o                         
 -10   1   1       1538.42       1618.71        31.82 o                         
  -9   1   1       4454.46       4618.50        68.60 o                         
  -8   1   1      21328.26      22371.86       292.77 o                         
  -7   1   1       2759.88       2807.91        47.34 o                         
  -6   1   1       3012.50       2989.47        98.11 o                         
  -5   1   1       1985.99       2038.44        68.01 o                         
  -4   1   1      11510.14      11379.40       321.99 o                         
  -3   1   1      22776.71      22428.37       619.23 o                         
  -2   1   1       1251.35       1431.83        31.18 o                         
  -1   1   1      10302.12       9331.27       379.31 o                         
   0   1   1         16.15         14.96         2.48 o                         
   1   1   1      11027.54      10246.98       386.76 o                         
   2   1   1       1237.83       1426.10        53.40 o                         
   3   1   1      22304.85      22239.21       863.62 o                         
   4   1   1      11774.58      11796.14       623.33 o                         
   5   1   1       1972.16       2025.58        68.27 o                         
   6   1   1       3044.40       2810.61       109.25 o                         
   7   1   1       2771.20       2862.12        47.42 o                         
   8   1   1      21624.80      22412.08       336.44 o                         
   9   1   1       4370.78       4406.52        68.30 o                         
  10   1   1       1586.69       1679.08        32.21 o                         
  11   1   1       1254.22       1265.64        25.69 o                         
  12   1   1        893.47        858.17        25.89 o                         
 -12   2   1        873.87        869.21        34.77 o                         
 -11   2   1        697.07        718.61        21.85 o                         
 -10   2   1       1937.78       1957.12        36.17 o                         
  -9   2   1       1261.92       1256.47        28.70 o                         
  -8   2   1       3687.36       3696.22        68.11 o                         
  -7   2   1        197.59        244.83        19.12 o                         
  -6   2   1        864.39        769.84        41.46 o                         
  -5   2   1      15752.63      17397.89       677.97 o                         
  -4   2   1       6767.35       7491.72       304.86 o                         
  -3   2   1      43275.51      40999.81       929.07 o                         
  -2   2   1      22947.33      21750.08       587.38 o                         
  -1   2   1      13091.11      12139.57       325.28 o                         
   0   2   1       1826.02       1824.83        53.78 o                         
   1   2   1      12448.30      11507.35       324.19 o                         
   2   2   1      21927.81      20678.46       587.62 o                         
   3   2   1      42600.04      41446.85      1610.44 o                         
   4   2   1       6977.29       7799.63       412.25 o                         
   5   2   1      15351.47      17052.00       477.85 o                         
   6   2   1        927.62        857.32        45.64 o                         
   7   2   1        195.38        205.79        21.45 o                         
   8   2   1       3808.95       3729.60        67.75 o                         
   9   2   1       1338.62       1345.67        28.86 o                         
  10   2   1       2040.73       2043.78        36.63 o                         
  11   2   1        736.80        715.10        22.20 o                         
  12   2   1        868.76        865.84        30.42 o                         
 -12   3   1       1555.38       1646.45        52.78 o                         
 -11   3   1       2256.32       2269.17        43.85 o                         
 -10   3   1        693.18        668.50        22.75 o                         
  -9   3   1       2423.76       2386.04        42.21 o                         
  -8   3   1       9839.25      10024.81       160.47 o                         
  -7   3   1       3944.07       3862.70        69.90 o                         
  -6   3   1       2151.79       2087.12        60.75 o                         
  -5   3   1       3836.39       3943.52       122.41 o                         
  -4   3   1       4834.11       5138.08       118.74 o                         
  -3   3   1      12859.30      13520.04       370.95 o                         
  -2   3   1       1595.19       1559.29        47.78 o                         
  -1   3   1      28318.69      27454.29       679.12 o                         
   0   3   1       6928.45       6808.16       265.13 o                         
   1   3   1      27662.66      27529.35       678.46 o                         
   2   3   1       1519.80       1550.65        45.65 o                         
   3   3   1      12863.96      13493.39       525.22 o                         
   4   3   1       4577.10       4637.11       203.04 o                         
   5   3   1       3894.25       4099.99       123.10 o                         
   6   3   1       2185.64       2139.54        54.47 o                         
   7   3   1       4052.89       3955.51        70.14 o                         
   8   3   1       9981.54      10311.32       161.19 o                         
   9   3   1       2433.95       2344.50        48.39 o                         
  10   3   1        665.10        633.82        22.78 o                         
  11   3   1       2276.98       2310.44        54.00 o                         
  12   3   1       1523.79       1580.43        37.52 o                         
 -12   4   1        169.68        185.03        18.63 o                         
 -11   4   1        186.53        181.58        16.23 o                         
 -10   4   1       1321.47       1338.52        31.50 o                         
  -9   4   1        573.53        566.68        18.48 o                         
  -8   4   1       4966.25       4791.65       148.40 o                         
  -7   4   1       5512.41       5886.28        96.79 o                         
  -6   4   1        156.99        193.10        29.18 o                         
  -5   4   1       1608.50       1663.39        58.15 o                         
  -4   4   1       2247.96       2281.29        58.46 o                         
  -3   4   1       9702.52       9838.62       276.33 o                         
  -2   4   1       8201.11       9182.70       249.99 o                         
  -1   4   1       2564.57       2683.30       103.07 o                         
   0   4   1       3733.17       3905.29       154.26 o                         
   1   4   1       2283.78       2447.11        71.56 o                         
   2   4   1       8193.16       8995.32       249.99 o                         
   3   4   1       9866.73      10169.20       276.34 o                         
   4   4   1       2287.54       2272.26        99.34 o                         
   5   4   1       1555.95       1614.16        59.10 o                         
   6   4   1        182.74        184.64        24.16 o                         
   7   4   1       5397.50       5576.53        96.19 o                         
   8   4   1       5166.15       5211.38       150.88 o                         
   9   4   1        612.99        571.09        22.97 o                         
  10   4   1       1379.31       1382.78        32.23 o                         
  11   4   1        156.08        163.80        17.53 o                         
  12   4   1        214.14        234.18        13.97 o                         
 -12   5   1       2304.99       2375.70        50.48 o                         
 -11   5   1        822.96        856.13        27.66 o                         
 -10   5   1        419.23        409.01        15.65 o                         
  -9   5   1        616.13        613.40        23.28 o                         
  -8   5   1       1357.69       1422.04        29.57 o                         
  -7   5   1        663.71        588.57        18.77 o                         
  -6   5   1      10053.00      10045.80       343.33 o                         
  -5   5   1       1697.52       1714.33        41.23 o                         
  -4   5   1       1581.48       1738.98        48.10 o                         
  -3   5   1       3075.97       3305.64        98.09 o                         
  -2   5   1       1220.53       1055.62        33.09 o                         
  -1   5   1       1020.79       1047.28        36.63 o                         
   0   5   1      44770.15      46783.18      1245.84 o                         
   1   5   1       1166.90       1134.81        50.63 o                         
   2   5   1       1141.62       1041.01        33.36 o                         
   3   5   1       3187.29       3491.29       115.15 o                         
   4   5   1       1738.04       1969.33        82.58 o                         
   5   5   1       1556.46       1521.29        59.66 o                         
   6   5   1      10273.15      10255.83       252.68 o                         
   7   5   1        588.68        527.09        37.88 o                         
   8   5   1       1409.85       1469.33        33.69 o                         
   9   5   1        600.83        591.82        27.21 o                         
  10   5   1        515.96        488.11        17.78 o                         
  11   5   1        863.87        878.73        22.32 o                         
  12   5   1       2397.49       2425.63        71.40 o                         
 -11   6   1        662.79        669.89        19.22 o                         
 -10   6   1        302.76        256.47        16.41 o                         
  -9   6   1        151.78        197.05        13.93 o                         
  -8   6   1         63.27         80.71        10.42 o                         
  -7   6   1       1652.53       1620.02        32.57 o                         
  -6   6   1       2618.19       2602.30        51.71 o                         
  -5   6   1       6040.86       6850.10       157.83 o                         
  -4   6   1       8197.98       8297.10       170.66 o                         
  -3   6   1      11633.66      12336.77       257.82 o                         
  -2   6   1       6269.15       6181.73       251.47 o                         
  -1   6   1       3430.35       3482.91       153.36 o                         
   0   6   1      11750.97      11534.47       286.65 o                         
   1   6   1       3601.80       3906.08       109.07 o                         
   2   6   1       6300.43       6367.92       176.49 o                         
   3   6   1      12316.76      13208.75       350.75 o                         
   4   6   1       8206.11       8260.48       199.48 o                         
   5   6   1       5941.06       6725.34       167.35 o                         
   6   6   1       2613.01       2667.24        59.25 o                         
   7   6   1       1738.90       1715.78        36.82 o                         
   8   6   1         43.79         67.95        11.31 o                         
   9   6   1        180.61        197.95        16.65 o                         
  10   6   1        256.53        253.33        21.11 o                         
  11   6   1        738.94        759.55        19.99 o                         
 -11   7   1        311.60        292.72        12.36 o                         
 -10   7   1        605.58        603.96        18.50 o                         
  -9   7   1       3255.92       3273.93        61.87 o                         
  -8   7   1        129.36        143.03        13.40 o                         
  -7   7   1        968.73       1026.79        24.60 o                         
  -6   7   1        362.17        280.18        14.05 o                         
  -5   7   1        973.52        977.77        30.50 o                         
  -4   7   1       1218.79       1092.45        29.15 o                         
  -3   7   1       3713.40       3577.70        67.80 o                         
  -2   7   1       5634.87       5307.68       130.49 o                         
  -1   7   1       3511.40       3881.67       111.95 o                         
   0   7   1       2879.73       3030.95       128.53 o                         
   1   7   1       3322.11       3728.11       180.06 o                         
   2   7   1       5721.09       5248.33       110.25 o                         
   3   7   1       3731.22       3591.77        64.11 o                         
   4   7   1       1190.49       1050.59        25.63 o                         
   5   7   1       1105.92       1089.36        31.28 o                         
   6   7   1        491.62        390.01        23.60 o                         
   7   7   1        926.70        972.61        26.52 o                         
   8   7   1        114.09        142.97        19.65 o                         
   9   7   1       3326.50       3336.17        54.07 o                         
  10   7   1        506.81        506.60        17.47 o                         
  11   7   1        343.87        329.17        11.64 o                         
 -11   8   1        570.52        562.65        14.28 o                         
 -10   8   1        609.55        671.55        16.78 o                         
  -9   8   1        356.01        400.17        13.91 o                         
  -8   8   1        396.42        432.20        15.41 o                         
  -7   8   1       1102.37       1037.87        21.66 o                         
  -6   8   1       1416.01       1446.34        26.93 o                         
  -5   8   1       1412.08       1400.99        29.83 o                         
  -4   8   1       4938.35       5060.00       114.15 o                         
  -3   8   1      14337.85      14167.17       264.08 o                         
  -2   8   1        479.70        512.19        14.83 o                         
  -1   8   1       1353.12       1409.61        35.24 o                         
   0   8   1       5821.91       5594.63       161.35 o                         
   1   8   1       1291.54       1359.66        50.29 o                         
   2   8   1        479.92        503.24        14.31 o                         
   3   8   1      14067.64      14160.68       237.92 o                         
   4   8   1       5131.77       5299.80       114.59 o                         
   5   8   1       1356.01       1301.79        22.72 o                         
   6   8   1       1494.72       1541.20        26.52 o                         
   7   8   1       1052.64        995.18        22.86 o                         
   8   8   1        472.81        514.25        15.97 o                         
   9   8   1        347.35        392.36        13.76 o                         
  10   8   1        637.32        695.35        19.95 o                         
  11   8   1        592.59        582.73        18.10 o                         
 -11   9   1        163.75        152.49         9.77 o                         
 -10   9   1        849.19        809.95        18.62 o                         
  -9   9   1       5741.02       5778.75        87.28 o                         
  -8   9   1        723.51        695.56        18.28 o                         
  -7   9   1         93.93        116.90         8.82 o                         
  -6   9   1        196.29        216.46        10.21 o                         
  -5   9   1       1827.19       1779.42        25.73 o                         
  -4   9   1       3640.26       3468.14        53.49 o                         
  -3   9   1       2905.56       2951.31        72.00 o                         
  -2   9   1        868.39        819.72        22.92 o                         
  -1   9   1       5803.41       5873.80       124.48 o                         
   0   9   1       3388.92       3652.47        73.95 o                         
   1   9   1       5903.19       5824.12       124.21 o                         
   2   9   1        939.92        918.40        22.93 o                         
   3   9   1       3191.00       3290.20        72.66 o                         
   4   9   1       3518.60       3337.17        48.30 o                         
   5   9   1       1928.23       1849.87        26.16 o                         
   6   9   1        153.65        169.02        11.43 o                         
   7   9   1        101.37        126.04        10.02 o                         
   8   9   1        721.43        695.10        18.33 o                         
   9   9   1       5832.74       5824.43       101.99 o                         
  10   9   1        907.79        868.59        21.72 o                         
  11   9   1        167.76        160.90         9.83 o                         
 -10  10   1       1580.81       1570.25        32.23 o                         
  -9  10   1        836.40        838.54        22.32 o                         
  -8  10   1       2091.91       2044.28        30.11 o                         
  -7  10   1        140.08        155.58         9.60 o                         
  -6  10   1       2404.23       2283.39        33.07 o                         
  -5  10   1        974.74        964.80        16.88 o                         
  -4  10   1       3259.52       3315.35        37.53 o                         
  -3  10   1         72.87         73.20         7.64 o                         
  -2  10   1        427.21        457.30        13.42 o                         
  -1  10   1       1969.78       1949.08        56.57 o                         
   0  10   1       8679.72       8354.27       145.66 o                         
   1  10   1       1906.98       1886.74        67.06 o                         
   2  10   1        426.22        449.61        16.06 o                         
   3  10   1         74.79         66.29         6.80 o                         
   4  10   1       3228.18       3307.34        37.45 o                         
   5  10   1       1064.18       1037.79        17.42 o                         
   6  10   1       2336.82       2207.44        32.89 o                         
   7  10   1        123.52        135.48         9.78 o                         
   8  10   1       2109.71       2051.08        33.26 o                         
   9  10   1        910.11        899.90        22.62 o                         
  10  10   1       1622.27       1625.43        32.49 o                         
 -10  11   1        781.91        751.10        16.37 o                         
  -9  11   1       3317.14       3268.27        51.55 o                         
  -8  11   1       2654.18       2670.69        36.01 o                         
  -7  11   1        210.80        219.90         9.94 o                         
  -6  11   1        121.34        140.18         9.28 o                         
  -5  11   1       2031.33       2012.75        25.72 o                         
  -4  11   1       7426.43       7466.55        75.93 o                         
  -3  11   1       5181.36       5231.44        47.27 o                         
  -2  11   1       5948.19       6068.23        54.77 o                         
  -1  11   1        674.39        681.37        14.01 o                         
   0  11   1         58.50         71.29         6.96 o                         
   1  11   1        710.88        705.61        12.57 o                         
   2  11   1       5911.74       6024.23        54.46 o                         
   3  11   1       4907.48       4888.14        46.93 o                         
   4  11   1       7619.77       7697.48        76.11 o                         
   5  11   1       1839.35       1819.53        26.87 o                         
   6  11   1        100.61        116.62         8.44 o                         
   7  11   1        237.62        247.58        10.42 o                         
   8  11   1       2604.61       2596.41        39.28 o                         
   9  11   1       3281.25       3244.12        51.55 o                         
  10  11   1        794.45        772.70        16.51 o                         
 -10  12   1        707.76        647.29        17.05 o                         
  -9  12   1        840.24        844.50        25.89 o                         
  -8  12   1        340.40        333.51        10.54 o                         
  -7  12   1        942.63        940.08        17.42 o                         
  -6  12   1       2037.26       2033.98        27.54 o                         
  -5  12   1       2316.66       2233.10        27.81 o                         
  -4  12   1       5923.12       5819.89        60.54 o                         
  -3  12   1       2089.88       1979.67        22.83 o                         
  -2  12   1       5467.25       5572.96        53.14 o                         
  -1  12   1       5040.78       5086.74        44.81 o                         
   0  12   1       5188.30       5033.09        45.71 o                         
   1  12   1       5094.12       5192.63        44.93 o                         
   2  12   1       5371.27       5450.06        55.40 o                         
   3  12   1       2080.96       1968.60        21.67 o                         
   4  12   1       5926.04       5823.37        64.64 o                         
   5  12   1       2199.05       2118.54        27.38 o                         
   6  12   1       1854.67       1851.25        25.25 o                         
   7  12   1       1079.65       1074.48        17.71 o                         
   8  12   1        343.22        345.33        12.48 o                         
   9  12   1        833.62        812.99        21.26 o                         
  10  12   1        706.75        649.13        14.64 o                         
  -9  13   1       1118.87       1107.06        19.63 o                         
  -8  13   1        647.00        640.94        14.22 o                         
  -7  13   1        856.14        840.37        17.37 o                         
  -6  13   1        310.19        306.50         9.72 o                         
  -5  13   1         45.92         38.11         5.70 o                         
  -4  13   1       1196.35       1191.38        18.79 o                         
  -3  13   1        212.05        232.51        10.88 o                         
  -2  13   1       1059.51       1080.56        19.09 o                         
  -1  13   1       2160.16       2080.99        24.55 o                         
   0  13   1         55.20         52.13         5.18 o                         
   1  13   1       2090.14       2009.20        24.41 o                         
   2  13   1       1098.30       1173.01        19.12 o                         
   3  13   1        208.27        224.86        12.08 o                         
   4  13   1       1290.56       1286.53        18.10 o                         
   5  13   1         64.47         55.55         5.54 o                         
   6  13   1        214.14        230.88         9.30 o                         
   7  13   1        971.78        951.58        18.01 o                         
   8  13   1        672.85        684.46        14.01 o                         
   9  13   1       1090.33       1068.17        19.85 o                         
  -9  14   1        687.35        636.29        16.08 o                         
  -8  14   1       1801.83       1766.47        29.89 o                         
  -7  14   1        236.37        244.43         9.46 o                         
  -6  14   1        445.93        464.41        15.03 o                         
  -5  14   1       2446.50       2520.60        28.90 o                         
  -4  14   1        284.54        304.58        11.76 o                         
  -3  14   1       1286.87       1279.60        17.86 o                         
  -2  14   1       9557.38       9239.97        85.08 o                         
  -1  14   1       2933.25       2907.36        30.02 o                         
   0  14   1       6119.27       6025.42        60.76 o                         
   1  14   1       2943.32       2928.41        29.94 o                         
   2  14   1       9703.00       9449.35        85.20 o                         
   3  14   1       1400.96       1419.52        19.08 o                         
   4  14   1        289.88        304.48        10.75 o                         
   5  14   1       2536.50       2599.52        29.02 o                         
   6  14   1        478.17        499.11        13.47 o                         
   7  14   1        175.98        186.03        10.78 o                         
   8  14   1       1719.21       1713.40        29.75 o                         
   9  14   1        739.64        688.86        17.66 o                         
  -8  15   1        630.61        605.32        17.31 o                         
  -7  15   1       2501.90       2526.59        32.25 o                         
  -6  15   1       1617.67       1586.55        22.65 o                         
  -5  15   1       1150.03       1106.00        18.26 o                         
  -4  15   1         44.89         50.51         5.51 o                         
  -3  15   1         84.63         82.69         7.81 o                         
  -2  15   1       2292.06       2178.04        27.44 o                         
  -1  15   1       3298.20       3297.55        32.91 o                         
   0  15   1       2139.27       2076.05        23.42 o                         
   1  15   1       3272.94       3304.82        32.89 o                         
   2  15   1       2402.03       2280.28        27.60 o                         
   3  15   1         93.00        105.23         8.78 o                         
   4  15   1         67.88         84.10         9.69 o                         
   5  15   1       1135.79       1083.62        18.50 o                         
   6  15   1       1722.78       1710.54        27.41 o                         
   7  15   1       2412.18       2432.74        32.25 o                         
   8  15   1        652.40        625.81        17.90 o                         
  -7  16   1        189.04        225.49        10.26 o                         
  -6  16   1       1575.75       1546.96        24.99 o                         
  -5  16   1       1988.12       2021.85        28.31 o                         
  -4  16   1       1266.80       1260.28        23.66 o                         
  -3  16   1        376.88        398.84        11.90 o                         
  -2  16   1       6308.61       6532.21        64.73 o                         
  -1  16   1        146.64        156.78         8.51 o                         
   0  16   1         22.84         42.46         4.78 o                         
   1  16   1        180.13        181.93         9.42 o                         
   2  16   1       6415.78       6605.86        64.78 o                         
   3  16   1        338.86        370.41        11.58 o                         
   4  16   1       1289.57       1280.18        23.77 o                         
   5  16   1       1953.66       1963.38        28.06 o                         
   6  16   1       1665.65       1637.43        25.43 o                         
   7  16   1        178.05        248.12        11.47 o                         
  -6  17   1       2094.66       2101.09        29.54 o                         
  -5  17   1       1283.84       1293.73        20.07 o                         
  -4  17   1       5928.87       5918.04        67.64 o                         
  -3  17   1        146.30        171.92         9.50 o                         
  -2  17   1        966.42        899.47        16.08 o                         
  -1  17   1        489.55        443.91        11.24 o                         
   0  17   1        186.79        147.78         8.11 o                         
   1  17   1        537.33        505.42        11.79 o                         
   2  17   1        966.06        907.76        15.34 o                         
   3  17   1        157.19        182.33         9.66 o                         
   4  17   1       6042.73       6077.17        67.85 o                         
   5  17   1       1323.37       1365.43        22.38 o                         
   6  17   1       2131.34       2122.07        38.12 o                         
  -5  18   1       4221.82       4400.12        60.30 o                         
  -4  18   1         37.08         44.79         7.13 o                         
  -3  18   1         19.16         35.20         5.45 o                         
  -2  18   1       2316.62       2420.22        29.70 o                         
  -1  18   1       1443.77       1491.68        22.76 o                         
   0  18   1        993.43       1013.32        15.74 o                         
   1  18   1       1541.92       1558.29        21.21 o                         
   2  18   1       2417.38       2539.34        29.90 o                         
   3  18   1          8.97         12.02         4.69 o                         
   4  18   1         14.88         16.59         4.81 o                         
   5  18   1       4170.41       4338.96        53.87 o                         
  -4  19   1       1430.52       1476.68        24.60 o                         
  -3  19   1        353.65        369.49        12.02 o                         
  -2  19   1        224.90        237.80         9.60 o                         
  -1  19   1        484.79        464.93        11.46 o                         
   0  19   1          9.64         15.86         5.26 o                         
   1  19   1        487.13        496.01        11.52 o                         
   2  19   1        279.82        305.37         9.50 o                         
   3  19   1        432.04        455.73        11.37 o                         
   4  19   1       1486.89       1497.66        22.25 o                         
  -2  20   1        577.29        599.62        12.63 o                         
  -1  20   1        369.08        375.26        13.08 o                         
   0  20   1       3675.44       3985.20        55.09 o                         
   1  20   1        348.81        353.25        12.91 o                         
   2  20   1        589.42        598.78        14.02 o                         
   0   0   2      29754.11      28365.51       702.17 o                         
   1   0   2      10559.24       9594.77       409.15 o                         
   2   0   2      29470.40      27785.62       766.24 o                         
   3   0   2       3227.27       3551.26       102.51 o                         
   4   0   2      22309.29      22728.59       623.62 o                         
   5   0   2      12420.89      13484.02       448.26 o                         
   6   0   2      13531.94      15020.89       425.17 o                         
   7   0   2       4264.34       4354.08        66.05 o                         
   8   0   2        613.64        657.31        24.37 o                         
   9   0   2         12.54         13.15         8.60 o                         
  10   0   2       2194.69       2318.01        40.35 o                         
  11   0   2       2820.52       2883.37        45.32 o                         
  12   0   2        851.26        787.78        21.11 o                         
 -12   1   2         22.02         45.23        16.45 o                         
 -11   1   2         41.36         52.87        10.87 o                         
 -10   1   2        139.69        131.42        16.29 o                         
  -9   1   2       3189.35       3179.86        50.91 o                         
  -8   1   2       3303.54       3420.94        72.84 o                         
  -7   1   2        784.64        782.61        26.35 o                         
  -6   1   2       4985.18       4962.66       153.86 o                         
  -5   1   2       4644.09       4752.55       144.00 o                         
  -4   1   2      16782.65      17231.92       488.17 o                         
  -3   1   2      16655.35      18146.65       397.99 o                         
  -2   1   2      10122.66      10076.91       226.16 o                         
  -1   1   2      13575.77      12453.67       403.53 o                         
   0   1   2      18466.56      16908.94       329.11 o                         
   1   1   2      13985.47      12241.77       483.00 o                         
   2   1   2       9707.52      10017.31       390.49 o                         
   3   1   2      15810.57      16678.94       688.52 o                         
   4   1   2      16977.86      18202.21       489.05 o                         
   5   1   2       4678.27       4893.60       144.22 o                         
   6   1   2       4876.92       5012.61       154.54 o                         
   7   1   2        788.15        777.12        23.00 o                         
   8   1   2       3296.47       3488.38        63.93 o                         
   9   1   2       2985.03       2984.01        50.44 o                         
  10   1   2        141.11        141.64        15.15 o                         
  11   1   2         40.47         55.29         8.65 o                         
  12   1   2         22.73         35.52        11.80 o                         
 -12   2   2        909.03        917.47        26.87 o                         
 -11   2   2       2069.33       2083.19        41.10 o                         
 -10   2   2        772.27        711.11        20.61 o                         
  -9   2   2       1889.60       1842.11        36.63 o                         
  -8   2   2       2715.01       2817.76        68.68 o                         
  -7   2   2       5071.47       5100.76        74.87 o                         
  -6   2   2       1077.06       1135.10        49.98 o                         
  -5   2   2       4274.58       4204.57       126.36 o                         
  -4   2   2       7113.25       7872.93       323.46 o                         
  -3   2   2      37757.52      35015.66       783.51 o                         
  -2   2   2      21542.87      19821.64       450.32 o                         
  -1   2   2        282.68        305.78        11.77 o                         
   0   2   2      41316.00      36355.85       998.96 o                         
   1   2   2        324.76        360.11        11.80 o                         
   2   2   2      21359.90      20394.07       782.90 o                         
   3   2   2      37264.80      34595.84      1370.21 o                         
   4   2   2       6982.04       7694.13       311.63 o                         
   5   2   2       4308.21       4146.97       126.64 o                         
   6   2   2        938.31        978.99        49.71 o                         
   7   2   2       4838.64       4856.97        85.44 o                         
   8   2   2       2819.40       2987.92        49.28 o                         
   9   2   2       2155.83       2162.61        37.95 o                         
  10   2   2        782.82        726.92        21.01 o                         
  11   2   2       2133.94       2125.99        41.46 o                         
  12   2   2        873.40        879.61        25.66 o                         
 -12   3   2       2022.59       2021.48        63.33 o                         
 -11   3   2       1094.44       1019.08        25.68 o                         
 -10   3   2        434.13        450.44        16.36 o                         
  -9   3   2        440.44        430.80        18.77 o                         
  -8   3   2       1611.65       1548.15        37.26 o                         
  -7   3   2       4449.81       4518.96        77.30 o                         
  -6   3   2       8052.28       8066.33       192.35 o                         
  -5   3   2        368.03        289.80        21.03 o                         
  -4   3   2       9569.15       9354.31       217.30 o                         
  -3   3   2       2353.47       2717.95        64.11 o                         
  -2   3   2       5438.81       5866.23       170.76 o                         
  -1   3   2        182.85        150.88        12.42 o                         
   0   3   2      67787.58      68227.97      1692.12 o                         
   1   3   2        221.31        198.44        10.56 o                         
   2   3   2       6131.46       6475.42       171.00 o                         
   3   3   2       2237.92       2433.70       109.90 o                         
   4   3   2       9646.55       9870.78       376.21 o                         
   5   3   2        378.46        309.59        22.97 o                         
   6   3   2       8612.32       8756.57       171.06 o                         
   7   3   2       4358.30       4297.44        77.06 o                         
   8   3   2       1535.53       1544.34        36.90 o                         
   9   3   2        378.63        391.67        20.72 o                         
  10   3   2        440.68        448.26        23.93 o                         
  11   3   2       1058.33       1012.57        31.17 o                         
  12   3   2       2053.91       2064.30        57.43 o                         
 -12   4   2        127.03        129.76        12.64 o                         
 -11   4   2       1620.42       1614.68        33.69 o                         
 -10   4   2        532.51        568.50        19.06 o                         
  -9   4   2        987.30        979.97        23.45 o                         
  -8   4   2       4221.86       4312.42        92.64 o                         
  -7   4   2       6928.67       6835.70        97.85 o                         
  -6   4   2        934.35        921.36        44.08 o                         
  -5   4   2       4165.01       4183.71       127.54 o                         
  -4   4   2       3326.99       3602.11        88.33 o                         
  -3   4   2       6660.20       6815.11       191.79 o                         
  -2   4   2        113.45         86.50         6.20 o                         
  -1   4   2      37401.27      35895.90      1386.36 o                         
   0   4   2      63080.88      62685.97      2196.58 o                         
   1   4   2      37289.89      35368.53       931.50 o                         
   3   4   2       6966.91       6871.50       271.34 o                         
   4   4   2       3511.73       3659.86       152.12 o                         
   5   4   2       4180.97       4231.81       129.88 o                         
   6   4   2        864.99        812.11        36.01 o                         
   7   4   2       6955.15       7068.59       139.40 o                         
   8   4   2       4066.58       4168.17       162.96 o                         
   9   4   2        927.63        882.61        33.13 o                         
  10   4   2        513.65        540.22        19.78 o                         
  11   4   2       1515.38       1534.88        32.98 o                         
  12   4   2        127.29        121.02        12.11 o                         
 -11   5   2        779.90        779.32        25.68 o                         
 -10   5   2        179.33        199.16        12.73 o                         
  -9   5   2         24.98         34.12         7.28 o                         
  -8   5   2         71.26         80.60        13.53 o                         
  -7   5   2       4488.03       4462.97        61.61 o                         
  -6   5   2       1191.97       1059.29        27.06 o                         
  -5   5   2       1791.33       1835.42        44.53 o                         
  -4   5   2      16108.56      15866.91       321.28 o                         
  -3   5   2       1145.11       1256.42        39.96 o                         
  -2   5   2         58.53         95.85         6.86 o                         
  -1   5   2       2269.08       2239.29        77.61 o                         
   0   5   2        617.51        687.26        16.90 o                         
   1   5   2       1985.42       2094.43       137.22 o                         
   3   5   2       1125.06       1221.14        39.45 o                         
   4   5   2      16126.38      15868.60       554.41 o                         
   5   5   2       1770.70       1842.04        90.03 o                         
   6   5   2       1344.34       1161.23        36.64 o                         
   7   5   2       4552.83       4671.48        97.25 o                         
   8   5   2         83.99         96.84        13.76 o                         
   9   5   2         30.34         41.22         8.39 o                         
  10   5   2        197.22        201.62        14.01 o                         
  11   5   2        777.73        754.93        20.75 o                         
 -11   6   2        413.38        398.45        14.92 o                         
 -10   6   2       1961.08       1975.23        48.51 o                         
  -9   6   2       2582.04       2568.77        50.28 o                         
  -8   6   2       4270.61       4310.53        65.32 o                         
  -7   6   2         46.42         54.30         9.18 o                         
  -6   6   2        906.13        849.85        24.14 o                         
  -5   6   2        981.39        976.53        28.64 o                         
  -4   6   2       1307.60       1509.00        33.24 o                         
  -3   6   2        251.20        239.02        10.43 o                         
  -2   6   2       6139.37       5500.04       214.83 o                         
   0   6   2       2073.25       2212.97        54.71 o                         
   1   6   2      14951.50      15760.43       443.61 o                         
   2   6   2       5690.12       5198.76       148.59 o                         
   3   6   2        259.07        235.99        10.40 o                         
   4   6   2       1346.50       1517.99        52.78 o                         
   5   6   2        856.08        868.23        30.56 o                         
   6   6   2        840.62        795.14        23.39 o                         
   7   6   2         22.37         35.75         9.67 o                         
   8   6   2       3889.00       3925.43        74.64 o                         
   9   6   2       2437.91       2417.02        49.59 o                         
  10   6   2       1834.74       1824.75        48.74 o                         
  11   6   2        467.83        463.04        13.65 o                         
 -11   7   2       2603.65       2730.66        49.04 o                         
 -10   7   2        199.74        187.42        14.76 o                         
  -9   7   2        948.81        975.41        26.54 o                         
  -8   7   2       1561.44       1553.36        35.66 o                         
  -7   7   2       1480.77       1520.35        30.73 o                         
  -6   7   2       1351.81       1396.30        28.62 o                         
  -5   7   2       4561.65       4632.27        98.84 o                         
  -4   7   2      19498.48      20880.86       609.76 o                         
  -3   7   2       8263.99       8658.87       167.15 o                         
  -2   7   2       1799.87       1714.67        41.84 o                         
  -1   7   2       4588.25       5125.32       210.15 o                         
   0   7   2        993.03        983.98        23.93 o                         
   1   7   2       5100.80       5771.14       155.79 o                         
   2   7   2       1797.65       1724.25        36.17 o                         
   3   7   2       8592.40       8962.05       150.31 o                         
   4   7   2      19275.48      21050.60       388.94 o                         
   5   7   2       4588.66       4549.32        81.28 o                         
   6   7   2       1387.89       1436.15        32.82 o                         
   7   7   2       1467.99       1512.57        34.45 o                         
   8   7   2       1607.31       1617.94        30.90 o                         
   9   7   2       1014.47       1068.29        22.91 o                         
  10   7   2        169.95        169.41        11.88 o                         
  11   7   2       2636.94       2697.80        42.98 o                         
 -11   8   2        558.51        532.28        17.39 o                         
 -10   8   2       2159.36       2146.90        37.54 o                         
  -9   8   2       1444.21       1451.74        28.61 o                         
  -8   8   2       1985.25       1983.28        42.18 o                         
  -7   8   2       1344.44       1311.61        22.91 o                         
  -6   8   2       2389.42       2504.49        34.64 o                         
  -5   8   2       3089.80       2907.19        45.46 o                         
  -4   8   2       6276.34       6396.43       193.56 o                         
  -3   8   2       5793.05       6210.01       146.22 o                         
  -2   8   2       1318.87       1337.59        30.45 o                         
  -1   8   2       3657.09       3699.72       116.10 o                         
   0   8   2        245.85        269.42         6.59 o                         
   1   8   2       4044.27       3768.13       189.03 o                         
   2   8   2       1177.71       1214.17        26.61 o                         
   3   8   2       5908.36       6392.73       121.28 o                         
   4   8   2       6181.84       6399.03       122.85 o                         
   5   8   2       2970.05       2957.55        50.81 o                         
   6   8   2       2214.74       2325.65        37.15 o                         
   7   8   2       1363.40       1320.43        26.98 o                         
   8   8   2       1996.98       1933.08        42.30 o                         
   9   8   2       1461.26       1486.59        28.68 o                         
  10   8   2       2236.86       2211.65        37.32 o                         
  11   8   2        518.37        519.61        13.69 o                         
 -11   9   2        291.13        269.43        15.80 o                         
 -10   9   2        622.41        617.97        15.55 o                         
  -9   9   2        428.08        444.19        15.99 o                         
  -8   9   2       2311.63       2354.03        40.51 o                         
  -7   9   2       4308.68       4316.93        50.15 o                         
  -6   9   2        184.18        229.17        13.87 o                         
  -5   9   2        209.45        203.93        12.30 o                         
  -4   9   2      13097.41      13362.06       202.71 o                         
  -3   9   2       1316.46       1256.73        35.55 o                         
  -2   9   2       3507.57       3453.41        81.44 o                         
  -1   9   2       8093.41       8142.99       235.32 o                         
   0   9   2        120.01        146.11        14.57 o                         
   1   9   2       7770.34       7438.53       165.46 o                         
   2   9   2       3744.26       3852.97       116.11 o                         
   3   9   2       1512.13       1477.30        36.22 o                         
   4   9   2      12540.63      12340.65       209.54 o                         
   5   9   2        177.90        166.32         9.28 o                         
   6   9   2        222.60        257.31        16.74 o                         
   7   9   2       4160.24       4192.89        59.43 o                         
   8   9   2       2267.01       2251.98        40.28 o                         
   9   9   2        444.94        458.36        16.07 o                         
  10   9   2        672.56        670.73        18.84 o                         
  11   9   2        331.02        316.88        14.26 o                         
 -10  10   2       1636.67       1646.99        40.60 o                         
  -9  10   2        725.27        699.47        19.64 o                         
  -8  10   2       1282.73       1300.01        22.80 o                         
  -7  10   2         60.25         63.19         7.27 o                         
  -6  10   2        965.99        931.09        19.39 o                         
  -5  10   2       2524.92       2464.53        30.39 o                         
  -4  10   2        837.92        883.54        16.77 o                         
  -3  10   2       1912.50       1825.11        27.40 o                         
  -2  10   2        853.00        802.15        20.93 o                         
  -1  10   2       2536.80       2766.13        75.51 o                         
   0  10   2        863.87        834.02        27.37 o                         
   1  10   2       2317.78       2501.69       120.77 o                         
   2  10   2        836.24        792.83        17.33 o                         
   3  10   2       1833.29       1811.28        36.33 o                         
   4  10   2        780.60        799.59        15.35 o                         
   5  10   2       2610.05       2523.79        30.52 o                         
   6  10   2        861.65        807.51        20.47 o                         
   7  10   2         48.04         58.56         7.16 o                         
   8  10   2       1435.45       1469.40        25.23 o                         
   9  10   2        738.88        707.08        24.48 o                         
  10  10   2       1724.94       1752.93        34.14 o                         
 -10  11   2        946.36        948.58        18.85 o                         
  -9  11   2       1917.98       1882.31        33.27 o                         
  -8  11   2        358.41        370.19        14.49 o                         
  -7  11   2        319.94        347.84        11.22 o                         
  -6  11   2        406.86        401.08        11.93 o                         
  -5  11   2        631.84        600.59        13.42 o                         
  -4  11   2       2980.61       2847.42        32.90 o                         
  -3  11   2       8177.31       8039.24        69.89 o                         
  -2  11   2        464.53        451.96        10.66 o                         
  -1  11   2       5501.05       5436.31        54.70 o                         
   0  11   2        970.81       1015.50        16.61 o                         
   1  11   2       5458.34       5346.14        48.67 o                         
   2  11   2        402.51        394.05        10.03 o                         
   3  11   2       7973.00       7764.92        69.76 o                         
   4  11   2       2860.93       2702.99        32.61 o                         
   5  11   2        632.68        589.07        13.44 o                         
   6  11   2        400.06        391.64        11.52 o                         
   7  11   2        293.18        326.63        11.06 o                         
   8  11   2        320.77        330.90        11.95 o                         
   9  11   2       2005.17       1962.48        33.67 o                         
  10  11   2        908.44        925.35        18.69 o                         
 -10  12   2       2521.53       2550.24        46.44 o                         
  -9  12   2          4.41          5.09         7.62 o                         
  -8  12   2       2120.02       2140.15        27.34 o                         
  -7  12   2        155.03        157.48         9.05 o                         
  -6  12   2        864.95        909.38        19.31 o                         
  -5  12   2        294.13        295.72        11.23 o                         
  -4  12   2       5062.44       5123.42        54.40 o                         
  -3  12   2         46.82         61.26         5.90 o                         
  -2  12   2       4113.18       4087.89        41.23 o                         
  -1  12   2       3415.14       3423.03        33.16 o                         
   0  12   2       3699.71       3619.88        34.81 o                         
   1  12   2       3374.58       3351.39        31.77 o                         
   2  12   2       4125.56       4073.99        40.95 o                         
   3  12   2         58.20         65.72         5.66 o                         
   4  12   2       5107.69       5196.54        58.12 o                         
   5  12   2        367.61        362.55        10.48 o                         
   6  12   2        866.89        912.94        17.04 o                         
   7  12   2        178.39        177.49         9.11 o                         
   8  12   2       2044.93       2030.40        29.33 o                         
   9  12   2          2.49         -1.24        13.04 o                         
  10  12   2       2568.44       2578.90        39.57 o                         
  -9  13   2       3660.00       3784.03        49.98 o                         
  -8  13   2        602.07        571.11        12.19 o                         
  -7  13   2       1134.55       1111.55        19.90 o                         
  -6  13   2       2552.91       2486.27        30.25 o                         
  -5  13   2       1754.15       1691.08        22.93 o                         
  -4  13   2        538.01        509.29        12.41 o                         
  -3  13   2       8207.70       8268.54        94.72 o                         
  -2  13   2        801.29        776.47        14.03 o                         
  -1  13   2       6853.66       6702.16        68.61 o                         
   0  13   2         20.22         35.42         4.80 o                         
   1  13   2       7331.56       7167.56        68.46 o                         
   2  13   2        756.82        736.00        15.38 o                         
   3  13   2       8339.19       8352.54        86.99 o                         
   4  13   2        535.55        517.22        12.91 o                         
   5  13   2       1656.50       1611.34        22.65 o                         
   6  13   2       2584.38       2526.15        30.11 o                         
   7  13   2       1220.88       1222.37        18.99 o                         
   8  13   2        646.36        610.74        13.28 o                         
   9  13   2       3625.72       3717.53        66.84 o                         
  -9  14   2         86.32         81.36        10.54 o                         
  -8  14   2        321.61        312.54        12.46 o                         
  -7  14   2        175.90        189.40        11.02 o                         
  -6  14   2        705.28        721.21        14.93 o                         
  -5  14   2        540.67        546.81        11.86 o                         
  -4  14   2        853.90        815.72        15.49 o                         
  -3  14   2       3452.33       3436.59        40.33 o                         
  -2  14   2        308.89        316.24        10.31 o                         
  -1  14   2       1234.87       1214.32        17.65 o                         
   0  14   2       4764.40       4689.30        48.87 o                         
   1  14   2       1226.04       1199.24        16.68 o                         
   2  14   2        384.91        376.40        11.30 o                         
   3  14   2       3284.81       3256.92        35.18 o                         
   4  14   2        950.07        920.98        16.91 o                         
   5  14   2        507.84        516.44        11.79 o                         
   6  14   2        816.80        818.77        16.60 o                         
   7  14   2        234.09        230.94        14.55 o                         
   8  14   2        281.94        279.42        12.72 o                         
   9  14   2         93.96         63.95        22.35 o                         
  -8  15   2         34.85         57.64         9.91 o                         
  -7  15   2         44.23         37.48         5.43 o                         
  -6  15   2       4503.99       4573.50        50.93 o                         
  -5  15   2        837.67        801.48        17.17 o                         
  -4  15   2       2812.19       2741.42        31.94 o                         
  -3  15   2       1212.20       1139.36        18.54 o                         
  -2  15   2       1743.04       1700.67        22.99 o                         
  -1  15   2       1717.83       1747.54        20.51 o                         
   0  15   2        527.48        538.43        11.38 o                         
   1  15   2       1584.27       1597.23        20.16 o                         
   2  15   2       1758.13       1744.91        23.13 o                         
   3  15   2       1340.58       1314.63        18.07 o                         
   4  15   2       2710.25       2661.52        33.83 o                         
   5  15   2       1010.39        965.16        19.47 o                         
   6  15   2       4579.83       4677.71        55.52 o                         
   7  15   2         30.82         31.00         6.25 o                         
   8  15   2         37.96         65.82        18.01 o                         
  -7  16   2       2840.28       2795.43        43.43 o                         
  -6  16   2       2067.87       2127.30        27.97 o                         
  -5  16   2        756.05        781.26        15.49 o                         
  -4  16   2        759.64        742.51        17.42 o                         
  -3  16   2       3072.04       3048.37        37.44 o                         
  -2  16   2       1327.66       1280.39        22.04 o                         
  -1  16   2        942.94        922.17        14.45 o                         
   0  16   2         37.61         42.21         4.66 o                         
   1  16   2        960.40        930.96        14.50 o                         
   2  16   2       1335.22       1293.37        19.07 o                         
   3  16   2       3313.66       3292.33        37.95 o                         
   4  16   2        743.58        752.46        19.68 o                         
   5  16   2        671.22        706.28        16.75 o                         
   6  16   2       1973.44       2028.83        33.92 o                         
   7  16   2       2954.74       2959.81        43.72 o                         
  -6  17   2       1457.84       1446.43        24.67 o                         
  -5  17   2        642.99        626.35        13.09 o                         
  -4  17   2        497.23        508.64        12.37 o                         
  -3  17   2        835.87        855.89        16.64 o                         
  -2  17   2       1346.35       1324.22        21.79 o                         
  -1  17   2       2673.71       2565.43        35.36 o                         
   0  17   2       1357.28       1356.25        18.18 o                         
   1  17   2       2860.70       2801.39        31.06 o                         
   2  17   2       1409.60       1370.00        20.34 o                         
   3  17   2        888.38        890.35        16.81 o                         
   4  17   2        502.46        510.69        13.82 o                         
   5  17   2        633.60        630.28        14.95 o                         
   6  17   2       1409.58       1396.83        24.53 o                         
  -5  18   2        562.75        592.87        13.08 o                         
  -4  18   2       2075.19       2052.45        26.95 o                         
  -3  18   2        628.47        641.99        13.43 o                         
  -2  18   2        114.83        123.82         8.03 o                         
  -1  18   2        306.47        357.79        11.19 o                         
   0  18   2       2462.83       2534.85        30.40 o                         
   1  18   2        290.79        332.78        10.12 o                         
   2  18   2        101.07        117.48        10.78 o                         
   3  18   2        624.09        644.92        14.60 o                         
   4  18   2       2037.72       2011.76        29.21 o                         
   5  18   2        592.66        601.19        16.37 o                         
  -4  19   2       1736.84       1804.37        28.87 o                         
  -3  19   2        224.24        226.66         8.23 o                         
  -2  19   2        541.63        570.31        11.95 o                         
  -1  19   2       2869.19       2839.81        32.48 o                         
   0  19   2        552.51        564.78        14.97 o                         
   1  19   2       2949.01       2965.28        35.31 o                         
   2  19   2        520.41        541.17        11.98 o                         
   3  19   2        211.97        225.99         8.97 o                         
   4  19   2       1896.85       1904.93        33.02 o                         
  -2  20   2        260.87        325.88         9.80 o                         
  -1  20   2       1986.05       2156.17        32.27 o                         
   0  20   2       1130.19       1134.53        20.32 o                         
   1  20   2       1973.55       2106.33        32.36 o                         
   2  20   2        253.54        286.05        12.39 o                         
   1   0   3        505.71        462.15        17.34 o                         
   2   0   3       5046.16       4993.90       140.71 o                         
   3   0   3       4644.21       4488.59       157.09 o                         
   4   0   3       1518.67       1379.67        46.95 o                         
   5   0   3       8450.41       8437.40       325.94 o                         
   6   0   3      21666.99      21761.88       607.16 o                         
   7   0   3        101.81        152.69        14.69 o                         
   8   0   3       9353.64       9613.92       152.23 o                         
   9   0   3       1205.07       1331.61        29.09 o                         
  10   0   3        145.69        148.59        13.97 o                         
  11   0   3         17.50         18.35         7.36 o                         
  12   0   3       3869.10       3840.68        62.91 o                         
 -12   1   3         11.90         19.25        15.52 o                         
 -11   1   3        948.95        945.55        21.40 o                         
 -10   1   3         33.30         23.47         7.97 o                         
  -9   1   3       1046.09       1035.99        25.74 o                         
  -8   1   3        178.18        149.22        22.63 o                         
  -7   1   3       9725.92       9882.93       141.23 o                         
  -6   1   3       9821.68       9986.71       286.19 o                         
  -5   1   3       7207.60       7812.66       313.50 o                         
  -4   1   3       6065.43       6183.60       237.19 o                         
  -3   1   3      20938.82      20698.70       575.55 o                         
  -2   1   3      37532.41      36246.13       995.89 o                         
  -1   1   3      22938.20      21343.60       483.76 o                         
   0   1   3       9305.46       8631.00       180.75 o                         
   1   1   3      22889.71      21704.35       487.73 o                         
   2   1   3      38302.24      35173.23      1403.74 o                         
   3   1   3      21904.53      21665.56       823.88 o                         
   4   1   3       5810.78       5758.41       169.25 o                         
   5   1   3       7263.87       7550.98       220.14 o                         
   6   1   3      10102.75       9764.83       286.65 o                         
   7   1   3       9618.44       9714.76       133.72 o                         
   8   1   3        157.54        148.68        18.37 o                         
   9   1   3       1131.94       1133.97        26.30 o                         
  10   1   3         47.84         41.05         8.67 o                         
  11   1   3        908.82        892.35        21.42 o                         
  12   1   3         20.02         28.99         8.49 o                         
 -12   2   3       2854.87       2881.56        50.06 o                         
 -11   2   3        293.00        341.57        14.75 o                         
 -10   2   3       1431.19       1474.94        30.10 o                         
  -9   2   3        406.26        420.45        18.12 o                         
  -8   2   3       6341.86       6280.58       107.42 o                         
  -7   2   3       1630.13       1642.48        29.81 o                         
  -6   2   3       1516.97       1472.06       109.87 o                         
  -5   2   3       3843.44       4057.73       122.85 o                         
  -4   2   3      16493.85      18112.71       405.27 o                         
  -3   2   3        829.77        819.24        24.32 o                         
  -2   2   3       1805.21       1921.23        47.74 o                         
  -1   2   3      21936.42      21008.23       770.17 o                         
   0   2   3       2875.12       3232.06        74.44 o                         
   1   2   3      22240.46      20413.03       569.55 o                         
   2   2   3       2076.64       2176.02        84.44 o                         
   3   2   3        916.23        872.93        42.22 o                         
   4   2   3      16198.61      17643.77       700.94 o                         
   5   2   3       3951.95       4034.42       160.47 o                         
   6   2   3       1518.22       1374.90        42.03 o                         
   7   2   3       1592.17       1603.05        33.42 o                         
   8   2   3       6585.89       6742.92        94.21 o                         
   9   2   3        407.31        404.87        19.21 o                         
  10   2   3       1541.72       1551.89        30.58 o                         
  11   2   3        298.92        348.08        19.97 o                         
  12   2   3       3041.14       3092.86        62.11 o                         
 -12   3   3         34.57         34.20        11.49 o                         
 -11   3   3       1204.09       1200.48        28.05 o                         
 -10   3   3        617.18        629.49        18.17 o                         
  -9   3   3        260.68        264.84        15.94 o                         
  -8   3   3       1304.01       1324.20        27.15 o                         
  -7   3   3       4160.39       4026.01        62.47 o                         
  -6   3   3       5888.86       6182.04       145.28 o                         
  -5   3   3       1762.02       1735.40        57.64 o                         
  -4   3   3       4315.54       4507.89       108.32 o                         
  -3   3   3       1542.77       1455.16        37.25 o                         
  -2   3   3       1404.15       1465.44        36.39 o                         
  -1   3   3      19006.71      17592.51       503.54 o                         
   0   3   3      62144.28      55068.56      1515.67 o                         
   1   3   3      20173.97      18794.69       502.66 o                         
   2   3   3       1457.55       1451.55        63.95 o                         
   3   3   3       1376.00       1330.48        64.57 o                         
   4   3   3       4157.60       4614.13       187.51 o                         
   5   3   3       1507.15       1516.82        59.02 o                         
   6   3   3       5867.28       6192.88       129.50 o                         
   7   3   3       4304.69       4094.74        74.70 o                         
   8   3   3       1308.07       1299.94        34.03 o                         
   9   3   3        212.23        213.59        19.13 o                         
  10   3   3        605.41        557.82        26.12 o                         
  11   3   3       1234.40       1217.88        34.90 o                         
  12   3   3         38.13         31.01         7.67 o                         
 -12   4   3       3603.54       3614.18        72.44 o                         
 -11   4   3         71.40         82.45        21.48 o                         
 -10   4   3       2886.90       2929.35        54.95 o                         
  -9   4   3         17.81         23.62         8.49 o                         
  -8   4   3       4548.57       4550.26        81.82 o                         
  -7   4   3        553.74        597.27        20.48 o                         
  -6   4   3        255.33        260.51        33.22 o                         
  -5   4   3       9196.90       9777.67       227.04 o                         
  -4   4   3      12263.70      13199.80       299.85 o                         
  -3   4   3        559.78        569.26        18.17 o                         
  -2   4   3      11591.73      11746.96       320.62 o                         
  -1   4   3       5881.50       6107.84       253.33 o                         
   0   4   3       7816.25       8942.09       436.47 o                         
   1   4   3       5912.59       6524.75       178.16 o                         
   2   4   3      11496.63      12126.90       461.27 o                         
   3   4   3        644.68        628.29        33.53 o                         
   5   4   3       8961.35       9662.78       392.35 o                         
   6   4   3        351.03        320.09        27.17 o                         
   7   4   3        452.40        482.01        26.12 o                         
   8   4   3       4727.09       4722.73       140.95 o                         
   9   4   3          5.57         32.99        31.05 o                         
  10   4   3       2833.22       2866.62        55.20 o                         
  11   4   3         97.06        105.17        11.57 o                         
  12   4   3       3718.31       3667.30        73.52 o                         
 -11   5   3        216.70        241.15        16.42 o                         
 -10   5   3        114.13        108.69        12.30 o                         
  -9   5   3        739.15        804.59        20.56 o                         
  -8   5   3        846.15        827.10        19.89 o                         
  -7   5   3        103.44        140.75        11.77 o                         
  -6   5   3       6494.77       6396.62        81.62 o                         
  -5   5   3       1029.68        895.97        27.66 o                         
  -4   5   3       3687.11       3466.43       103.03 o                         
  -3   5   3       1031.93       1106.05        34.62 o                         
  -2   5   3       8309.15       8893.60       348.27 o                         
  -1   5   3       7016.65       7325.32       276.92 o                         
   0   5   3      15684.29      16926.69       464.90 o                         
   1   5   3       6575.65       6847.28       158.17 o                         
   2   5   3       8464.41       8726.86       241.61 o                         
   3   5   3        874.57        905.84        50.91 o                         
   4   5   3       3807.89       3428.27       147.15 o                         
   5   5   3        945.30        815.81        55.26 o                         
   6   5   3       6572.47       6219.71       130.55 o                         
   7   5   3        117.61        123.47        19.53 o                         
   8   5   3        790.02        780.72        24.00 o                         
   9   5   3        692.34        739.96        23.47 o                         
  10   5   3        113.87        113.99        17.50 o                         
  11   5   3        238.50        258.24        12.98 o                         
 -11   6   3        560.85        579.02        16.46 o                         
 -10   6   3         77.62         75.26        10.04 o                         
  -9   6   3        417.48        412.95        15.44 o                         
  -8   6   3       1353.34       1278.59        25.66 o                         
  -7   6   3       3275.14       3387.84        54.40 o                         
  -6   6   3        964.57       1012.23        21.20 o                         
  -5   6   3       5970.63       5822.87       128.89 o                         
  -4   6   3       1635.62       1556.75        36.46 o                         
  -3   6   3       7863.69       8456.83       178.45 o                         
  -2   6   3       6017.24       6256.24       248.98 o                         
  -1   6   3       7011.08       6840.33       415.32 o                         
   0   6   3       4378.86       4521.40       129.71 o                         
   1   6   3       7012.70       6862.52       239.31 o                         
   2   6   3       5884.89       6122.32       141.75 o                         
   3   6   3       8339.81       8787.01       311.35 o                         
   4   6   3       1496.57       1399.17        42.61 o                         
   5   6   3       6364.78       6548.49       177.90 o                         
   6   6   3        858.57        832.09        33.13 o                         
   7   6   3       3166.40       3251.22        95.62 o                         
   8   6   3       1477.90       1422.83        32.56 o                         
   9   6   3        331.98        327.67        16.42 o                         
  10   6   3         81.64        102.74        10.61 o                         
  11   6   3        510.83        521.86        16.68 o                         
 -11   7   3        111.58        123.15         9.89 o                         
 -10   7   3         35.45         32.29         8.20 o                         
  -9   7   3        546.78        519.17        17.45 o                         
  -8   7   3       2347.42       2297.49        36.54 o                         
  -7   7   3       1279.27       1195.20        24.20 o                         
  -6   7   3       4235.27       4023.27        56.93 o                         
  -5   7   3        821.56        799.08        30.58 o                         
  -4   7   3       9857.12       9896.23       180.74 o                         
  -3   7   3       4756.54       4654.72        82.10 o                         
  -2   7   3      14073.46      14546.42       287.58 o                         
  -1   7   3       3465.60       3551.21       162.68 o                         
   0   7   3      33815.85      34964.84       957.25 o                         
   1   7   3       3794.62       4076.51       113.79 o                         
   2   7   3      14457.61      14819.43       408.06 o                         
   3   7   3       4668.36       4579.46        89.81 o                         
   4   7   3      10042.56      10154.90       188.76 o                         
   5   7   3        714.87        716.08        19.86 o                         
   6   7   3       4484.29       4284.37        74.29 o                         
   7   7   3       1252.50       1146.22        24.65 o                         
   8   7   3       2185.12       2154.68        39.33 o                         
   9   7   3        446.39        433.32        14.81 o                         
  10   7   3         33.63         30.56         7.70 o                         
  11   7   3        108.46        107.65         9.04 o                         
 -11   8   3        750.60        723.92        18.39 o                         
 -10   8   3        482.71        461.57        16.65 o                         
  -9   8   3        591.66        621.16        17.03 o                         
  -8   8   3       2182.47       2183.74        45.32 o                         
  -7   8   3       6773.90       6670.00        79.84 o                         
  -6   8   3        136.03        127.85         9.49 o                         
  -5   8   3       1314.10       1270.20        30.00 o                         
  -4   8   3       4220.69       4519.22        68.04 o                         
  -3   8   3       2390.88       2136.91        41.99 o                         
  -2   8   3       2036.67       2053.42        50.71 o                         
  -1   8   3       1970.63       2010.86        56.57 o                         
   1   8   3       2051.24       2096.74        48.12 o                         
   2   8   3       2139.60       2179.96        44.02 o                         
   3   8   3       2360.66       2102.58        45.05 o                         
   4   8   3       4468.75       4834.67       106.34 o                         
   5   8   3       1335.11       1204.19        40.77 o                         
   6   8   3        182.79        190.66        10.42 o                         
   7   8   3       6804.42       6728.79        99.99 o                         
   8   8   3       2067.27       2047.74        61.78 o                         
   9   8   3        559.63        583.98        16.38 o                         
  10   8   3        617.25        594.45        15.43 o                         
  11   8   3        814.86        781.05        18.88 o                         
 -11   9   3        282.15        297.12        11.10 o                         
 -10   9   3        126.59        133.17        10.39 o                         
  -9   9   3       2704.92       2748.22        53.12 o                         
  -8   9   3        221.14        223.76        10.89 o                         
  -7   9   3        725.28        724.43        15.57 o                         
  -6   9   3       1111.43       1138.71        20.80 o                         
  -5   9   3       1852.89       1749.71        26.70 o                         
  -4   9   3       5053.88       5095.79        67.69 o                         
  -3   9   3       7885.03       8147.06       128.89 o                         
  -2   9   3       2097.66       2052.68        43.40 o                         
  -1   9   3       3922.30       3884.65       101.34 o                         
   0   9   3       2307.34       2306.98        45.21 o                         
   1   9   3       4009.86       3947.96        98.90 o                         
   2   9   3       2474.70       2428.46        53.34 o                         
   3   9   3       7966.71       8307.68       170.58 o                         
   4   9   3       5011.82       4969.97        72.08 o                         
   5   9   3       1807.63       1665.99        26.42 o                         
   6   9   3       1141.63       1143.71        21.00 o                         
   7   9   3        730.60        728.44        18.11 o                         
   8   9   3        211.64        223.05        11.41 o                         
   9   9   3       2802.62       2768.74        64.94 o                         
  10   9   3        119.03        130.56        10.78 o                         
  11   9   3        222.24        232.84        10.86 o                         
 -10  10   3       4849.39       5073.78        74.15 o                         
  -9  10   3       3029.45       3006.42        49.00 o                         
  -8  10   3        737.65        733.94        15.43 o                         
  -7  10   3       1443.88       1472.47        22.59 o                         
  -6  10   3        538.64        501.49        13.55 o                         
  -5  10   3       4124.26       3931.27        42.98 o                         
  -4  10   3       2455.70       2542.56        33.47 o                         
  -3  10   3       3115.46       3153.29        41.96 o                         
  -2  10   3       6001.79       6207.01        78.27 o                         
  -1  10   3       1388.66       1427.35        28.08 o                         
   0  10   3      14375.62      14196.79       246.93 o                         
   1  10   3       1506.79       1537.63        28.46 o                         
   2  10   3       5697.15       5822.76        64.85 o                         
   3  10   3       3162.99       3246.18        38.54 o                         
   4  10   3       2615.22       2656.87        31.20 o                         
   5  10   3       4033.27       3836.29        40.47 o                         
   6  10   3        495.69        463.53        15.28 o                         
   7  10   3       1401.68       1419.05        24.06 o                         
   8  10   3        819.08        821.07        17.75 o                         
   9  10   3       3056.42       3022.82        49.06 o                         
  10  10   3       4755.46       4942.67        74.03 o                         
 -10  11   3        426.89        415.65        11.87 o                         
  -9  11   3        431.47        424.53        13.19 o                         
  -8  11   3        767.50        772.71        16.14 o                         
  -7  11   3        337.02        337.17        11.14 o                         
  -6  11   3        382.24        344.45        11.12 o                         
  -5  11   3        399.51        412.06        11.66 o                         
  -4  11   3       7251.41       7260.66        73.03 o                         
  -3  11   3        820.96        732.32        13.03 o                         
  -2  11   3       4839.20       4647.34        44.07 o                         
  -1  11   3       1741.99       1570.12        19.16 o                         
   0  11   3        367.12        403.21        10.59 o                         
   1  11   3       1641.48       1508.93        19.90 o                         
   2  11   3       4838.64       4686.39        43.62 o                         
   3  11   3        801.13        717.90        12.66 o                         
   4  11   3       7244.65       7195.32        68.33 o                         
   5  11   3        434.76        449.60        11.33 o                         
   6  11   3        323.09        288.93        10.51 o                         
   7  11   3        344.26        346.19        11.78 o                         
   8  11   3        770.39        780.07        19.46 o                         
   9  11   3        441.65        447.14        13.62 o                         
  10  11   3        412.79        390.50        15.05 o                         
  -9  12   3       1643.31       1690.51        30.21 o                         
  -8  12   3        114.40        108.53         8.09 o                         
  -7  12   3       1087.94       1089.39        17.80 o                         
  -6  12   3        430.77        422.56        19.36 o                         
  -5  12   3        962.22        941.47        16.44 o                         
  -4  12   3        182.40        182.36         9.62 o                         
  -3  12   3       4303.91       4162.81        44.99 o                         
  -2  12   3       1622.93       1574.53        20.76 o                         
  -1  12   3        397.17        405.41         9.65 o                         
   0  12   3        695.05        757.99        13.81 o                         
   1  12   3        344.01        351.16         9.78 o                         
   2  12   3       1693.08       1660.43        20.78 o                         
   3  12   3       4254.56       4110.26        39.90 o                         
   4  12   3        196.98        190.85         9.15 o                         
   5  12   3        997.13        953.80        15.65 o                         
   6  12   3        437.26        439.37        13.89 o                         
   7  12   3        918.36        932.43        18.43 o                         
   8  12   3        123.42        119.16        12.85 o                         
   9  12   3       1796.23       1852.78        41.93 o                         
  -9  13   3         58.29         57.73         7.89 o                         
  -8  13   3       1020.02        994.90        15.95 o                         
  -7  13   3       1081.39       1023.47        17.26 o                         
  -6  13   3       2626.80       2598.12        29.29 o                         
  -5  13   3       1813.03       1823.85        24.44 o                         
  -4  13   3       3242.37       3181.79        37.47 o                         
  -3  13   3       4317.81       4202.06        53.41 o                         
  -2  13   3       8826.79       9085.00        82.37 o                         
  -1  13   3       1791.64       1773.12        26.94 o                         
   0  13   3       3854.06       3922.87        44.79 o                         
   1  13   3       1705.08       1666.01        29.25 o                         
   2  13   3       8625.86       8846.99        93.23 o                         
   3  13   3       4438.62       4342.51        45.84 o                         
   4  13   3       3444.87       3388.78        37.61 o                         
   5  13   3       1790.68       1811.19        22.89 o                         
   6  13   3       2546.59       2545.88        32.78 o                         
   7  13   3       1029.01        965.03        18.28 o                         
   8  13   3        999.17        977.01        17.23 o                         
   9  13   3         59.63         70.86        12.02 o                         
  -8  14   3        291.35        303.51        11.30 o                         
  -7  14   3       1303.92       1322.66        19.20 o                         
  -6  14   3        166.61        164.97         9.94 o                         
  -5  14   3        816.35        826.61        15.33 o                         
  -4  14   3        882.49        902.79        17.25 o                         
  -3  14   3       1011.28       1005.20        15.75 o                         
  -2  14   3       4394.89       4334.50        42.71 o                         
  -1  14   3       3166.26       3088.98        33.09 o                         
   0  14   3        290.84        294.66        10.85 o                         
   1  14   3       3178.71       3131.78        33.18 o                         
   2  14   3       4212.45       4076.77        42.32 o                         
   3  14   3        869.22        871.52        15.11 o                         
   4  14   3        879.06        884.03        18.40 o                         
   5  14   3        903.23        907.35        15.57 o                         
   6  14   3        179.68        176.89         9.74 o                         
   7  14   3       1221.88       1200.27        20.54 o                         
   8  14   3        281.94        285.21        11.05 o                         
  -8  15   3        392.47        353.10        14.48 o                         
  -7  15   3        836.32        824.20        15.41 o                         
  -6  15   3         71.83         75.29         6.78 o                         
  -5  15   3         73.26         79.55         8.94 o                         
  -4  15   3       2300.01       2274.91        27.78 o                         
  -3  15   3       1574.06       1519.11        21.21 o                         
  -2  15   3       3357.88       3297.74        40.60 o                         
  -1  15   3       2073.23       2135.45        24.36 o                         
   0  15   3        101.12         86.20         7.57 o                         
   1  15   3       2228.26       2296.09        24.70 o                         
   2  15   3       3627.60       3602.75        38.44 o                         
   3  15   3       1474.58       1425.57        19.61 o                         
   4  15   3       2171.38       2203.94        29.38 o                         
   5  15   3         70.22         85.93        11.34 o                         
   6  15   3         89.35        105.20        10.40 o                         
   7  15   3        897.76        934.03        22.84 o                         
   8  15   3        382.13        370.10        17.12 o                         
  -7  16   3       1292.22       1317.42        26.17 o                         
  -6  16   3        487.35        501.22        12.18 o                         
  -5  16   3       2115.40       2160.55        29.88 o                         
  -4  16   3        406.17        389.86        14.82 o                         
  -3  16   3       2012.22       1985.93        26.65 o                         
  -2  16   3       2735.45       2717.95        34.08 o                         
  -1  16   3        407.66        385.80        10.84 o                         
   0  16   3        748.52        770.95        13.05 o                         
   1  16   3        389.27        376.99        10.60 o                         
   2  16   3       2808.47       2821.36        31.94 o                         
   3  16   3       2003.80       1950.21        26.42 o                         
   4  16   3        401.56        398.06        13.78 o                         
   5  16   3       2126.54       2165.43        32.81 o                         
   6  16   3        485.39        476.74        13.49 o                         
   7  16   3       1296.18       1357.06        27.45 o                         
  -6  17   3       2117.06       2165.66        33.68 o                         
  -5  17   3        254.45        245.83         9.16 o                         
  -4  17   3       1066.03       1003.56        17.56 o                         
  -3  17   3       1492.72       1466.16        22.93 o                         
  -2  17   3       2000.30       1923.14        28.54 o                         
  -1  17   3       1400.11       1266.25        19.61 o                         
   0  17   3        887.67        949.75        16.82 o                         
   1  17   3       1350.29       1238.73        18.11 o                         
   2  17   3       1983.97       1983.48        30.53 o                         
   3  17   3       1555.64       1550.80        25.38 o                         
   4  17   3       1064.29       1023.12        19.48 o                         
   5  17   3        250.35        250.03        10.79 o                         
   6  17   3       2148.97       2178.28        34.12 o                         
  -5  18   3       2500.84       2568.34        33.93 o                         
  -4  18   3        489.17        529.84        11.52 o                         
  -3  18   3       1370.57       1406.56        20.82 o                         
  -2  18   3        929.83        892.65        15.15 o                         
  -1  18   3       1541.29       1524.89        21.31 o                         
   0  18   3        137.74        123.19         8.07 o                         
   1  18   3       1599.34       1595.20        21.45 o                         
   2  18   3        976.21        939.67        18.16 o                         
   3  18   3       1306.31       1334.66        22.49 o                         
   4  18   3        477.90        497.56        12.72 o                         
   5  18   3       2451.87       2499.01        37.72 o                         
  -4  19   3       1719.70       1715.98        30.83 o                         
  -3  19   3        191.65        211.51         8.05 o                         
  -2  19   3       2094.90       2091.95        27.37 o                         
  -1  19   3       1094.11       1087.39        15.85 o                         
   0  19   3        515.90        489.43        12.43 o                         
   1  19   3       1049.77       1026.20        17.02 o                         
   2  19   3       2220.80       2174.45        27.32 o                         
   3  19   3        157.14        191.90         8.78 o                         
   4  19   3       1668.28       1639.46        24.54 o                         
  -2  20   3        201.55        193.44         8.70 o                         
  -1  20   3         98.96        114.47         8.57 o                         
   0  20   3       1730.21       1763.73        27.77 o                         
   1  20   3        113.66        104.91         8.69 o                         
   2  20   3        176.40        151.24        10.50 o                         
   0   0   4      52792.55      46727.79      1277.93 o                         
   1   0   4        839.63        968.51        24.60 o                         
   2   0   4       1529.23       1375.25        43.24 o                         
   3   0   4      34426.09      33282.70       919.03 o                         
   4   0   4       6167.25       6792.64       273.20 o                         
   5   0   4        565.01        709.67        32.71 o                         
   6   0   4        591.44        646.75        39.73 o                         
   7   0   4       6547.58       6477.19        82.58 o                         
   8   0   4       4695.59       4912.11        86.39 o                         
   9   0   4       4153.75       4364.24        66.73 o                         
  10   0   4       3979.78       3877.85        59.58 o                         
  11   0   4       4661.59       4692.10        67.59 o                         
  12   0   4       1039.43       1067.77        27.82 o                         
 -11   1   4       1730.02       1762.67        31.11 o                         
 -10   1   4        486.74        468.60        17.43 o                         
  -9   1   4       1382.21       1373.53        29.47 o                         
  -8   1   4       1515.06       1544.86        32.72 o                         
  -7   1   4       8151.87       8368.00       144.13 o                         
  -6   1   4        667.82        624.35        39.07 o                         
  -5   1   4        206.08        264.27        21.21 o                         
  -4   1   4      19620.28      20982.86       471.00 o                         
  -3   1   4      57412.93      55434.24      1244.40 o                         
  -2   1   4      30228.17      28474.70       801.39 o                         
  -1   1   4      17336.79      16336.92       377.06 o                         
   0   1   4      11705.12      11749.64       230.79 o                         
   1   1   4      17893.65      17089.85       411.81 o                         
   2   1   4      31960.20      29232.47      1141.41 o                         
   3   1   4      56657.86      54749.06      2164.29 o                         
   5   1   4        232.30        293.86        22.61 o                         
   6   1   4        722.25        671.77        29.37 o                         
   7   1   4       8415.68       8495.75       116.80 o                         
   8   1   4       1617.47       1646.08        32.28 o                         
   9   1   4       1410.71       1378.21        29.64 o                         
  10   1   4        486.47        476.27        17.92 o                         
  11   1   4       1716.50       1720.84        31.19 o                         
  12   1   4        172.56        201.79        20.49 o                         
 -12   2   4         46.36         52.92         9.92 o                         
 -11   2   4       2138.02       2251.86        37.25 o                         
 -10   2   4        125.99        133.12        11.88 o                         
  -9   2   4       2181.38       2153.72        37.86 o                         
  -8   2   4       3553.46       3696.36        52.08 o                         
  -7   2   4       7219.26       7356.02        95.27 o                         
  -6   2   4       1905.83       2105.30       101.83 o                         
  -5   2   4       5109.89       4966.81       149.62 o                         
  -4   2   4       2463.39       2495.90        71.25 o                         
  -3   2   4       1702.53       1715.08        45.09 o                         
  -2   2   4       6756.27       6669.80       133.68 o                         
  -1   2   4      19577.08      18558.42       518.89 o                         
   0   2   4      12960.01      12651.59       246.08 o                         
   1   2   4      19077.07      19025.05       521.54 o                         
   2   2   4       6233.75       6690.75       232.22 o                         
   3   2   4       1913.52       2010.30        80.72 o                         
   5   2   4       5225.06       5135.25       151.91 o                         
   6   2   4       1887.05       2035.50        53.55 o                         
   7   2   4       7130.83       7049.74       101.67 o                         
   8   2   4       3627.21       3666.59        58.36 o                         
   9   2   4       1877.87       1871.56        37.09 o                         
  10   2   4        165.48        168.36        21.02 o                         
  11   2   4       2107.60       2208.54        52.90 o                         
  12   2   4         47.76         59.90        12.27 o                         
 -12   3   4        418.98        451.77        15.99 o                         
 -11   3   4        198.60        184.17        14.23 o                         
 -10   3   4         10.33         12.35         8.12 o                         
  -9   3   4       1914.36       1986.05        32.46 o                         
  -8   3   4       2386.71       2423.81        50.02 o                         
  -7   3   4        570.10        625.05        20.23 o                         
  -6   3   4       4281.56       4252.79        89.75 o                         
  -5   3   4       3452.90       3511.42       107.98 o                         
  -4   3   4      17141.31      18882.05       524.80 o                         
  -3   3   4         14.72         22.49         5.55 o                         
  -2   3   4        553.48        580.81        23.27 o                         
  -1   3   4       1418.04       1415.78        49.05 o                         
   0   3   4      37413.75      34434.03       931.66 o                         
   1   3   4       1527.59       1501.65        92.17 o                         
   2   3   4        719.72        720.19        33.53 o                         
   3   3   4         18.41         20.49        10.56 o                         
   4   3   4      18084.31      19449.17       744.40 o                         
   5   3   4       3341.95       3501.53       155.23 o                         
   6   3   4       4023.17       4061.65       104.36 o                         
   7   3   4        553.66        587.12        27.44 o                         
   8   3   4       2291.89       2451.71        86.31 o                         
   9   3   4       1824.35       1881.67        52.03 o                         
  10   3   4         12.01         15.17        10.25 o                         
  11   3   4        171.75        173.06        16.42 o                         
  12   3   4        413.38        463.88        17.78 o                         
 -12   4   4        833.71        915.05        24.98 o                         
 -11   4   4       1373.37       1311.64        29.26 o                         
 -10   4   4        287.12        317.49        15.44 o                         
  -9   4   4       1158.72       1124.37        29.72 o                         
  -8   4   4       1711.50       1741.18        30.76 o                         
  -7   4   4       2881.09       2782.22        41.07 o                         
  -6   4   4       4652.27       4475.89        77.53 o                         
  -5   4   4       1934.87       1767.45        62.84 o                         
  -4   4   4       5006.58       5529.09       156.96 o                         
  -3   4   4      15643.92      16018.43       362.34 o                         
  -2   4   4       1299.82       1480.11        65.82 o                         
  -1   4   4       1927.39       1984.54        76.68 o                         
   0   4   4      21521.40      21656.93       484.50 o                         
   1   4   4       1798.23       1777.81       127.91 o                         
   2   4   4       1261.15       1417.53        96.24 o                         
   3   4   4      15611.97      16519.37       629.54 o                         
   4   4   4       4945.34       5323.08       224.15 o                         
   5   4   4       2163.54       2057.49        94.38 o                         
   6   4   4       4680.53       4513.99        91.12 o                         
   7   4   4       2639.78       2554.42        64.10 o                         
   8   4   4       1799.34       1979.29        50.92 o                         
   9   4   4       1186.19       1120.66        37.75 o                         
  10   4   4        338.25        370.84        19.66 o                         
  11   4   4       1382.94       1298.51        28.91 o                         
  12   4   4        822.42        898.39        34.77 o                         
 -11   5   4        356.78        379.73        16.05 o                         
 -10   5   4        149.79        177.98        13.49 o                         
  -9   5   4       4112.69       4092.66        65.92 o                         
  -8   5   4       2053.45       1928.51        32.53 o                         
  -7   5   4        129.70        111.70        10.28 o                         
  -6   5   4       2144.91       2202.60        35.44 o                         
  -5   5   4        527.83        437.82        20.71 o                         
  -4   5   4       8648.71       8830.89       163.18 o                         
  -3   5   4       2848.49       2827.33       167.61 o                         
  -2   5   4       1665.20       1717.02        54.88 o                         
  -1   5   4       9418.70      10240.16       388.00 o                         
   0   5   4      49141.00      47145.58      1848.25 o                         
   1   5   4       9452.38       9718.25       221.59 o                         
   2   5   4       1754.46       1659.49        75.75 o                         
   3   5   4       2844.80       2867.03       121.70 o                         
   4   5   4       8492.65       9059.94       357.58 o                         
   5   5   4        525.32        446.34        21.97 o                         
   6   5   4       2341.52       2459.97        57.49 o                         
   7   5   4        122.01        130.71        35.39 o                         
   8   5   4       2081.89       1974.89        44.20 o                         
   9   5   4       4423.95       4515.28        77.89 o                         
  10   5   4        158.23        184.18        13.70 o                         
  11   5   4        351.16        340.96        12.82 o                         
 -11   6   4        300.95        303.77        13.08 o                         
 -10   6   4       2958.30       2980.93        49.17 o                         
  -9   6   4        299.28        306.00        14.20 o                         
  -8   6   4       3816.72       3629.17        52.24 o                         
  -7   6   4        762.64        786.69        21.03 o                         
  -6   6   4        284.52        270.25        16.68 o                         
  -5   6   4        330.80        304.23        16.27 o                         
  -4   6   4       9572.29       9899.82       202.06 o                         
  -3   6   4       2459.30       2663.44        56.63 o                         
  -2   6   4       8386.25       8526.07       235.72 o                         
  -1   6   4       2629.57       2644.81       116.11 o                         
   0   6   4        213.67        211.91         5.25 o                         
   1   6   4       2657.98       2721.16        64.98 o                         
   2   6   4       8052.16       7951.13       330.88 o                         
   3   6   4       2291.41       2268.65        90.44 o                         
   4   6   4       9277.94       9402.01       209.11 o                         
   5   6   4        358.91        333.80        16.54 o                         
   6   6   4        331.62        316.57        23.02 o                         
   7   6   4        645.53        662.68        25.96 o                         
   8   6   4       3839.30       3720.54        68.09 o                         
   9   6   4        332.17        344.66        13.42 o                         
  10   6   4       3127.02       3167.36        50.20 o                         
  11   6   4        350.27        325.08        12.03 o                         
 -11   7   4         17.98         24.06         5.81 o                         
 -10   7   4         67.70         90.66        12.96 o                         
  -9   7   4       4675.82       4765.46        76.53 o                         
  -8   7   4       1515.69       1548.73        28.01 o                         
  -7   7   4       1987.68       2005.79        69.41 o                         
  -6   7   4       2220.65       2315.98        36.22 o                         
  -5   7   4       1499.33       1506.48        32.50 o                         
  -4   7   4      11867.03      11847.17       240.77 o                         
  -3   7   4      10128.28      10231.49       174.52 o                         
  -2   7   4       2186.42       2252.74        46.13 o                         
  -1   7   4       5289.28       5673.89       230.36 o                         
   0   7   4       9384.06       9845.29       274.75 o                         
   1   7   4       5188.25       5507.49       218.56 o                         
   2   7   4       2016.30       2057.80        50.93 o                         
   3   7   4      10019.33      10117.76       192.12 o                         
   4   7   4      11438.38      11883.13       221.68 o                         
   5   7   4       1373.17       1366.64        35.48 o                         
   6   7   4       2169.04       2258.38        39.71 o                         
   7   7   4       1905.20       1954.95        36.02 o                         
   8   7   4       1491.33       1475.98        29.47 o                         
   9   7   4       4840.80       4998.85        86.03 o                         
  10   7   4         69.63         86.23        13.78 o                         
  11   7   4         20.80         24.67         5.42 o                         
 -11   8   4       1696.93       1676.38        32.70 o                         
 -10   8   4       2791.02       2861.52        53.56 o                         
  -9   8   4        375.29        360.49        13.77 o                         
  -8   8   4       3962.30       3926.88        61.54 o                         
  -7   8   4       4071.04       4147.24        53.77 o                         
  -6   8   4       3561.81       3710.27        44.50 o                         
  -5   8   4        789.12        753.21        18.67 o                         
  -4   8   4       3920.73       3808.94        67.79 o                         
  -3   8   4      15325.87      16449.82       276.38 o                         
  -2   8   4        420.83        408.95        15.68 o                         
  -1   8   4        816.49        821.06        19.39 o                         
   0   8   4        408.31        442.00        16.99 o                         
   1   8   4        808.89        818.56        14.12 o                         
   2   8   4        395.61        392.95        14.92 o                         
   3   8   4      14978.24      16310.11       304.74 o                         
   4   8   4       3867.70       3862.39        77.29 o                         
   5   8   4        775.42        772.35        17.57 o                         
   6   8   4       3559.21       3696.50        52.48 o                         
   7   8   4       4242.26       4287.92        66.54 o                         
   8   8   4       3896.63       3936.89        86.70 o                         
   9   8   4        434.62        421.71        14.07 o                         
  10   8   4       2899.27       2950.44        47.14 o                         
  11   8   4       1758.48       1722.76        28.98 o                         
 -11   9   4        290.32        288.66        17.07 o                         
 -10   9   4        167.24        169.78         9.56 o                         
  -9   9   4       1633.71       1659.12        35.49 o                         
  -8   9   4        331.06        314.98        11.69 o                         
  -7   9   4        218.80        230.81        10.46 o                         
  -6   9   4       3419.74       3414.17        50.16 o                         
  -5   9   4       3132.50       3069.46        40.84 o                         
  -4   9   4       5658.20       5313.35        72.09 o                         
  -3   9   4       6825.68       7210.14        99.17 o                         
  -2   9   4       3805.13       3634.09        66.69 o                         
  -1   9   4        375.02        498.85        35.93 o                         
   0   9   4         24.50         48.18        11.49 o                         
   1   9   4        379.65        529.91        19.50 o                         
   2   9   4       3665.53       3499.99        81.44 o                         
   3   9   4       6889.56       7216.01       176.89 o                         
   4   9   4       5462.34       5102.58        67.22 o                         
   5   9   4       3102.03       3053.83        37.83 o                         
   6   9   4       3592.95       3582.33        50.68 o                         
   7   9   4        190.50        204.72        10.98 o                         
   8   9   4        345.68        334.10        12.85 o                         
   9   9   4       1649.03       1670.99        35.72 o                         
  10   9   4        151.00        154.19        11.33 o                         
  11   9   4        286.47        286.42        13.59 o                         
 -10  10   4        640.32        644.06        14.97 o                         
  -9  10   4       1695.86       1691.22        30.81 o                         
  -8  10   4       2816.55       2813.17        35.37 o                         
  -7  10   4       3585.34       3553.96        43.61 o                         
  -6  10   4       3030.30       2870.06        35.99 o                         
  -5  10   4        317.45        368.30        20.04 o                         
  -4  10   4        713.05        774.12        14.80 o                         
  -3  10   4       9550.47       9754.05       114.81 o                         
  -2  10   4       7099.68       6873.22        84.21 o                         
  -1  10   4       2261.02       2312.55        34.81 o                         
   0  10   4       2851.85       3045.45        47.98 o                         
   1  10   4       2304.15       2384.38        34.97 o                         
   2  10   4       7223.10       7143.23        79.70 o                         
   3  10   4       9530.97       9523.47       106.91 o                         
   4  10   4        652.82        687.76        13.57 o                         
   5  10   4        373.71        384.45        10.84 o                         
   6  10   4       2934.95       2768.60        42.35 o                         
   7  10   4       3715.14       3702.22        47.40 o                         
   8  10   4       2860.63       2848.41        54.34 o                         
   9  10   4       1719.39       1698.65        30.97 o                         
  10  10   4        568.44        585.78        14.73 o                         
 -10  11   4        954.81        949.32        21.26 o                         
  -9  11   4        814.40        817.75        16.72 o                         
  -8  11   4         48.31         48.04         6.66 o                         
  -7  11   4        426.51        413.11        11.55 o                         
  -6  11   4        754.58        733.88        15.01 o                         
  -5  11   4       1688.01       1697.49        23.62 o                         
  -4  11   4        762.17        730.80        14.23 o                         
  -3  11   4       5854.10       5929.69        60.38 o                         
  -2  11   4       3165.82       3156.25        31.45 o                         
  -1  11   4       2633.26       2421.18        29.01 o                         
   0  11   4        190.71        141.07         8.94 o                         
   1  11   4       2722.80       2541.56        26.24 o                         
   2  11   4       3113.02       3126.97        31.52 o                         
   3  11   4       5787.18       5768.71        63.14 o                         
   4  11   4        756.98        722.47        13.69 o                         
   5  11   4       1670.54       1685.41        23.30 o                         
   6  11   4        680.47        682.05        14.33 o                         
   7  11   4        351.92        340.18        13.57 o                         
   8  11   4         60.26         69.97         8.07 o                         
   9  11   4        762.57        773.81        18.15 o                         
  10  11   4        912.82        899.24        18.37 o                         
  -9  12   4         84.17         74.70         7.72 o                         
  -8  12   4       1299.17       1332.75        19.66 o                         
  -7  12   4       1667.08       1636.07        23.38 o                         
  -6  12   4       1284.43       1302.37        21.23 o                         
  -5  12   4        869.80        849.44        15.52 o                         
  -4  12   4        104.70        119.55         9.00 o                         
  -3  12   4       1559.86       1568.80        23.69 o                         
  -2  12   4       5222.32       5257.92        48.63 o                         
  -1  12   4        790.39        758.97        12.58 o                         
   0  12   4       9274.22       9619.96        81.15 o                         
   1  12   4        801.00        768.42        12.63 o                         
   2  12   4       5216.71       5250.31        50.71 o                         
   3  12   4       1581.87       1617.37        22.16 o                         
   4  12   4        141.99        141.91         9.21 o                         
   5  12   4        832.16        818.89        14.72 o                         
   6  12   4       1330.92       1332.37        21.66 o                         
   7  12   4       1578.21       1564.52        24.97 o                         
   8  12   4       1212.21       1259.29        20.95 o                         
   9  12   4         83.27         91.30        14.26 o                         
  -9  13   4       1353.21       1354.05        22.12 o                         
  -8  13   4       1471.98       1502.40        19.76 o                         
  -7  13   4       2717.26       2761.44        34.54 o                         
  -6  13   4       1537.29       1480.09        19.76 o                         
  -5  13   4       2428.18       2413.52        34.29 o                         
  -4  13   4       3511.21       3508.30        40.29 o                         
  -3  13   4       4273.21       4348.69        47.72 o                         
  -2  13   4        900.80        943.99        17.27 o                         
  -1  13   4      12934.47      13124.53       174.99 o                         
   0  13   4        675.78        627.04        15.79 o                         
   1  13   4      12847.50      13119.96       140.06 o                         
   2  13   4        866.01        918.82        15.10 o                         
   3  13   4       4558.74       4609.25        47.67 o                         
   4  13   4       3650.34       3680.19        40.32 o                         
   5  13   4       2536.56       2489.17        31.80 o                         
   6  13   4       1493.83       1450.69        22.24 o                         
   7  13   4       2794.29       2858.32        37.71 o                         
   8  13   4       1535.61       1589.92        23.01 o                         
   9  13   4       1383.23       1361.48        24.45 o                         
  -8  14   4        446.24        465.68        12.03 o                         
  -7  14   4       1733.96       1700.63        24.95 o                         
  -6  14   4        211.33        219.33        11.41 o                         
  -5  14   4       1290.99       1293.54        20.43 o                         
  -4  14   4       5687.39       5632.57        67.13 o                         
  -3  14   4       1360.76       1413.78        19.61 o                         
  -2  14   4       1290.31       1262.00        19.09 o                         
  -1  14   4        233.57        213.28         9.52 o                         
   0  14   4       2568.35       2619.71        27.68 o                         
   1  14   4        179.10        175.52         9.27 o                         
   2  14   4       1264.87       1244.13        17.97 o                         
   3  14   4       1414.72       1454.00        19.57 o                         
   4  14   4       5862.07       5826.31        66.88 o                         
   5  14   4       1226.76       1243.30        20.17 o                         
   6  14   4        214.68        212.88        10.92 o                         
   7  14   4       1783.47       1745.02        25.62 o                         
   8  14   4        353.57        384.40        13.44 o                         
  -8  15   4        228.05        217.71        12.50 o                         
  -7  15   4        122.45        139.89         9.33 o                         
  -6  15   4       2947.48       2923.38        34.19 o                         
  -5  15   4       2200.86       2191.51        34.40 o                         
  -4  15   4       6304.99       6299.25        66.28 o                         
  -3  15   4        183.64        180.22         9.60 o                         
  -2  15   4       4823.00       4790.33        54.30 o                         
  -1  15   4       1959.81       1935.82        22.46 o                         
   0  15   4       5638.83       5632.08        50.89 o                         
   1  15   4       2013.78       1977.95        22.55 o                         
   2  15   4       5039.49       5068.62        54.51 o                         
   3  15   4        205.20        188.18         9.47 o                         
   4  15   4       6103.53       6055.95        66.59 o                         
   5  15   4       2294.02       2274.79        31.40 o                         
   6  15   4       2885.36       2866.95        40.94 o                         
   7  15   4        105.62        130.54        12.70 o                         
   8  15   4        239.27        249.57        15.98 o                         
  -7  16   4        846.06        819.22        17.53 o                         
  -6  16   4       2954.22       2975.73        34.61 o                         
  -5  16   4       2642.84       2708.49        32.44 o                         
  -4  16   4       1935.74       1896.48        41.04 o                         
  -3  16   4        349.02        358.96        12.24 o                         
  -2  16   4        800.44        757.94        15.05 o                         
  -1  16   4        946.62        937.18        15.35 o                         
   0  16   4        843.39        827.70        13.43 o                         
   1  16   4        989.29        980.56        15.38 o                         
   2  16   4        713.92        667.10        13.65 o                         
   3  16   4        351.90        373.74        11.57 o                         
   4  16   4       2115.97       2131.76        35.47 o                         
   5  16   4       2575.50       2624.44        34.85 o                         
   6  16   4       2980.54       3039.08        41.41 o                         
   7  16   4        792.28        799.02        17.85 o                         
  -6  17   4        308.08        312.61        12.30 o                         
  -5  17   4        396.95        409.89        10.73 o                         
  -4  17   4       2176.93       2217.95        29.10 o                         
  -3  17   4       1768.28       1791.87        28.15 o                         
  -2  17   4        881.81        897.41        29.63 o                         
  -1  17   4       1613.14       1638.18        24.45 o                         
   0  17   4         13.63         14.95         4.72 o                         
   1  17   4       1458.24       1488.43        26.37 o                         
   2  17   4        879.67        919.72        24.37 o                         
   3  17   4       1637.83       1678.77        27.76 o                         
   4  17   4       1958.49       2025.70        31.21 o                         
   5  17   4        367.18        386.08        13.23 o                         
   6  17   4        262.48        271.88        12.48 o                         
  -5  18   4         46.65         44.45         5.03 o                         
  -4  18   4        303.71        294.02         9.41 o                         
  -3  18   4         27.82         27.77         8.15 o                         
  -2  18   4       1260.96       1313.20        18.57 o                         
  -1  18   4        290.19        324.70        10.00 o                         
   0  18   4       1843.22       1820.39        22.30 o                         
   1  18   4        294.01        334.59         9.95 o                         
   2  18   4       1196.61       1229.95        19.73 o                         
   3  18   4         22.47         22.67         5.02 o                         
   4  18   4        359.51        358.36        11.07 o                         
   5  18   4         31.00         42.05         6.54 o                         
  -4  19   4       1176.73       1106.06        20.25 o                         
  -3  19   4       1690.30       1688.93        22.51 o                         
  -2  19   4        331.14        364.69         9.87 o                         
  -1  19   4       2565.41       2541.89        29.32 o                         
   0  19   4         43.31         50.60         6.24 o                         
   1  19   4       2574.43       2560.23        31.68 o                         
   2  19   4        348.05        387.45        11.16 o                         
   3  19   4       1711.10       1689.44        27.54 o                         
   4  19   4       1227.42       1186.44        20.33 o                         
  -2  20   4        692.41        685.47        30.57 o                         
  -1  20   4         29.95         31.04        14.05 o                         
   0  20   4       1201.00       1151.82        20.33 o                         
   1  20   4         24.14         19.72         5.81 o                         
   2  20   4        661.53        632.88        15.31 o                         
   1   0   5       4746.68       5198.42       124.95 o                         
   2   0   5       7425.54       8464.27       235.07 o                         
   3   0   5        402.60        584.08        25.46 o                         
   4   0   5        179.71        333.48        42.19 o                         
   5   0   5       1904.23       1988.80        68.04 o                         
   6   0   5       8891.78       9525.81       217.90 o                         
   7   0   5       3371.55       3589.86        50.52 o                         
   8   0   5        728.78        774.34        25.56 o                         
   9   0   5         32.69         53.96        11.20 o                         
  10   0   5        884.84        902.99        22.65 o                         
  11   0   5        118.82        134.73        11.23 o                         
  12   0   5       5989.65       6154.05       289.62 o                         
 -12   1   5       3950.96       3882.77       108.66 o                         
 -11   1   5        657.73        645.81        18.12 o                         
 -10   1   5        736.53        697.45        17.80 o                         
  -9   1   5        525.86        495.56        18.66 o                         
  -8   1   5       1929.02       1958.17        37.23 o                         
  -7   1   5       7235.03       7479.19        93.01 o                         
  -6   1   5       7044.54       6791.86       166.99 o                         
  -5   1   5       2015.20       2360.89        78.46 o                         
  -4   1   5       1511.07       1583.56        52.79 o                         
  -3   1   5       2464.90       2759.69        82.10 o                         
  -2   1   5       4026.65       4260.78        99.68 o                         
  -1   1   5      24265.40      23056.92       512.09 o                         
   0   1   5      34353.92      31739.79       617.89 o                         
   1   1   5      23490.77      22285.28       513.07 o                         
   2   1   5       3595.09       3727.60        92.72 o                         
   3   1   5       2521.42       2576.51       114.25 o                         
   4   1   5       1503.52       1611.06        76.37 o                         
   5   1   5       2128.80       2416.56        79.46 o                         
   6   1   5       7564.09       7384.56       164.69 o                         
   7   1   5       7146.89       7336.33       108.34 o                         
   8   1   5       1914.08       1960.70        36.94 o                         
   9   1   5        547.56        517.86        19.92 o                         
  10   1   5        842.19        795.58        21.55 o                         
  11   1   5        626.07        628.76        17.59 o                         
  12   1   5       3895.05       3998.88       113.00 o                         
 -12   2   5       2140.57       2226.53        48.51 o                         
 -11   2   5        282.15        289.14        14.13 o                         
 -10   2   5        187.30        206.19        12.28 o                         
  -9   2   5       2348.66       2418.95        37.86 o                         
  -8   2   5       7500.15       7786.68       108.41 o                         
  -7   2   5       4965.43       4820.23        64.63 o                         
  -6   2   5        184.14        172.36        24.34 o                         
  -5   2   5       2429.04       2582.48        83.44 o                         
  -4   2   5       7893.14       8840.14       249.50 o                         
  -3   2   5      11238.67      12366.69       279.43 o                         
  -2   2   5      10249.36      10700.51       209.89 o                         
  -1   2   5        823.04        937.51        25.09 o                         
   0   2   5      16364.92      16293.30       317.78 o                         
   1   2   5        979.12       1098.82        26.65 o                         
   2   2   5      10014.67      11043.64       298.51 o                         
   3   2   5      11336.81      12393.27       485.49 o                         
   4   2   5       7572.62       8942.65       355.72 o                         
   5   2   5       2431.44       2598.24       121.08 o                         
   6   2   5        153.49        213.47        23.12 o                         
   7   2   5       5005.77       4921.18       123.58 o                         
   8   2   5       7441.19       7557.37       107.79 o                         
   9   2   5       2357.85       2393.98        42.68 o                         
  10   2   5        246.39        251.42        19.62 o                         
  11   2   5        280.17        285.34        15.17 o                         
  12   2   5       2026.95       2143.90        47.64 o                         
 -12   3   5        684.73        692.07        39.43 o                         
 -11   3   5        925.84        971.58        25.07 o                         
 -10   3   5       1501.08       1502.42        28.74 o                         
  -9   3   5       2426.58       2424.53        38.12 o                         
  -8   3   5       4293.01       4373.11        60.73 o                         
  -7   3   5       1498.65       1476.98        27.64 o                         
  -6   3   5      13865.15      14203.34       220.14 o                         
  -5   3   5      13303.03      14811.96       409.05 o                         
  -4   3   5       2712.81       2919.81        87.10 o                         
  -3   3   5       3080.27       3048.61        73.18 o                         
  -2   3   5       2309.67       2112.73       130.36 o                         
  -1   3   5      24698.12      23551.29       652.37 o                         
   0   3   5       2148.73       2331.47        56.48 o                         
   1   3   5      25085.88      23858.33       933.75 o                         
   2   3   5       2287.38       2061.14        82.27 o                         
   3   3   5       3199.64       3009.22       128.53 o                         
   4   3   5       2617.88       2828.53       126.66 o                         
   5   3   5      13357.29      14275.67       581.11 o                         
   6   3   5      13699.76      15257.19       386.14 o                         
   7   3   5       1390.78       1352.52        56.81 o                         
   8   3   5       4240.07       4415.44       135.36 o                         
   9   3   5       2385.35       2385.60        60.59 o                         
  10   3   5       1313.00       1313.75        40.39 o                         
  11   3   5       1016.87       1049.53        25.33 o                         
  12   3   5        596.19        639.53        20.85 o                         
 -12   4   5       1577.11       1586.85        53.40 o                         
 -11   4   5        100.12         92.60        12.58 o                         
 -10   4   5       1883.97       1897.28        49.83 o                         
  -9   4   5        486.23        519.93        16.35 o                         
  -8   4   5       4624.75       4583.26        63.93 o                         
  -7   4   5       1197.55       1212.58        23.68 o                         
  -6   4   5        471.65        494.21        15.45 o                         
  -5   4   5       1581.34       1581.09        39.08 o                         
  -4   4   5       8859.20       9495.96       217.07 o                         
  -3   4   5       5421.75       5540.66       217.01 o                         
  -2   4   5       7192.37       6839.13       167.23 o                         
   0   4   5      36205.62      32796.96       897.98 o                         
   1   4   5        448.27        430.35        18.22 o                         
   2   4   5       6994.21       6862.78       167.23 o                         
   3   4   5       5414.18       5362.20       222.28 o                         
   4   4   5       8455.49       9262.97       377.45 o                         
   5   4   5       1757.77       1585.05        52.16 o                         
   6   4   5        532.60        597.14        27.75 o                         
   7   4   5       1230.78       1269.17        39.07 o                         
   8   4   5       4815.99       5020.93       102.52 o                         
   9   4   5        535.49        532.06        26.78 o                         
  10   4   5       2031.66       2093.67        36.47 o                         
  11   4   5        110.16        102.98        12.61 o                         
  12   4   5       1670.56       1710.41        52.78 o                         
 -11   5   5        388.21        405.31        13.51 o                         
 -10   5   5       1257.57       1341.71        30.88 o                         
  -9   5   5        544.63        504.77        15.34 o                         
  -8   5   5       2261.39       2195.32        35.10 o                         
  -7   5   5         16.41         30.66         9.79 o                         
  -6   5   5        467.42        439.47        18.32 o                         
  -5   5   5       3557.60       3614.45        93.02 o                         
  -4   5   5      24567.71      25908.86       525.55 o                         
  -3   5   5       2841.16       2852.48        63.36 o                         
  -2   5   5       4163.29       4259.57       152.43 o                         
  -1   5   5      11103.24      12250.00       338.67 o                         
   0   5   5       8796.36       9437.01       248.09 o                         
   1   5   5      11890.50      12273.71       339.78 o                         
   2   5   5       4213.39       4246.56       175.10 o                         
   3   5   5       2734.11       2720.32        87.34 o                         
   4   5   5      24120.98      26083.48      1010.71 o                         
   5   5   5       3431.26       3449.76        91.43 o                         
   6   5   5        426.79        395.71        17.61 o                         
   7   5   5         19.65         20.68         8.19 o                         
   8   5   5       2144.19       2105.56        44.75 o                         
   9   5   5        407.24        378.90        17.81 o                         
  10   5   5       1251.38       1325.76        30.54 o                         
  11   5   5        396.30        400.04        13.07 o                         
 -11   6   5        863.12        866.61        21.02 o                         
 -10   6   5        590.38        582.70        17.01 o                         
  -9   6   5          1.52          9.45         5.91 o                         
  -8   6   5       4104.24       4143.25        58.27 o                         
  -7   6   5        448.47        445.38        14.92 o                         
  -6   6   5        725.84        756.41        18.34 o                         
  -5   6   5      12257.08      12192.12       249.93 o                         
  -4   6   5       3689.17       3597.19        80.01 o                         
  -3   6   5       1172.39       1239.26        38.82 o                         
  -2   6   5       1930.73       2159.85        69.12 o                         
  -1   6   5       4037.25       4300.08       117.83 o                         
   0   6   5      19518.16      19778.53       562.43 o                         
   1   6   5       3562.19       3732.74       117.88 o                         
   3   6   5       1290.02       1372.21        30.08 o                         
   4   6   5       3555.17       3464.28        70.21 o                         
   5   6   5      12228.62      12328.06       218.38 o                         
   6   6   5        733.12        767.68        18.75 o                         
   7   6   5        446.33        427.19        14.92 o                         
   8   6   5       4195.07       4213.15        83.62 o                         
   9   6   5          1.88         10.85         5.90 o                         
  10   6   5        646.41        627.95        16.49 o                         
  11   6   5        827.05        816.70        18.30 o                         
 -11   7   5       1579.73       1541.09        30.21 o                         
 -10   7   5       2539.50       2493.56        41.12 o                         
  -9   7   5       1430.93       1462.17        26.74 o                         
  -8   7   5       1696.54       1674.45        29.80 o                         
  -7   7   5       3193.91       3094.42        52.59 o                         
  -6   7   5       3028.17       3049.86        44.24 o                         
  -5   7   5       1927.31       1838.46        28.86 o                         
  -4   7   5       6759.38       6323.69       134.43 o                         
  -3   7   5       1382.87       1467.62        48.83 o                         
  -2   7   5       4807.51       5041.56       109.54 o                         
  -1   7   5       7562.07       7475.57       294.93 o                         
   0   7   5        780.31        780.42        19.32 o                         
   1   7   5       7433.68       7322.98       220.35 o                         
   2   7   5       4625.94       4945.55        87.83 o                         
   3   7   5       1332.33       1413.42        32.68 o                         
   4   7   5       7099.87       6790.10       134.49 o                         
   5   7   5       1779.45       1652.33        30.79 o                         
   6   7   5       2920.24       2895.62        48.97 o                         
   7   7   5       3368.66       3320.53        77.75 o                         
   8   7   5       1725.42       1708.48        32.37 o                         
   9   7   5       1456.53       1462.22        28.75 o                         
  10   7   5       2463.51       2439.67        41.27 o                         
  11   7   5       1469.94       1424.90        26.14 o                         
 -11   8   5        583.06        582.02        15.53 o                         
 -10   8   5       1611.28       1627.42        29.18 o                         
  -9   8   5       1099.37       1130.08        20.30 o                         
  -8   8   5       3177.66       3169.14        43.16 o                         
  -7   8   5       1005.27        939.31        18.98 o                         
  -6   8   5        126.31        124.88         9.49 o                         
  -5   8   5       6626.38       6680.10        78.07 o                         
  -4   8   5       2690.57       2572.94        49.47 o                         
  -3   8   5        719.64        778.08        21.37 o                         
  -2   8   5      21809.19      22692.92       380.92 o                         
  -1   8   5      14292.47      15301.03       309.09 o                         
   0   8   5       2342.87       2384.60        42.25 o                         
   1   8   5      14101.86      15060.08       233.59 o                         
   2   8   5      21481.84      22780.97       421.31 o                         
   3   8   5        686.56        743.55        27.07 o                         
   4   8   5       2819.33       2630.59        68.21 o                         
   5   8   5       6556.53       6486.76        78.02 o                         
   6   8   5        148.09        131.04        10.81 o                         
   7   8   5       1064.96       1003.14        22.33 o                         
   8   8   5       3311.94       3276.72        53.15 o                         
   9   8   5       1065.80       1093.05        23.75 o                         
  10   8   5       1556.76       1589.06        29.18 o                         
  11   8   5        560.64        558.97        13.85 o                         
 -10   9   5        506.73        519.67        14.06 o                         
  -9   9   5        432.44        418.60        13.07 o                         
  -8   9   5        872.91        858.80        16.43 o                         
  -7   9   5       2284.69       2230.06        30.38 o                         
  -6   9   5       1599.71       1607.88        23.98 o                         
  -5   9   5       1838.61       1767.92        27.94 o                         
  -4   9   5       1480.50       1479.82        24.48 o                         
  -3   9   5       1063.69       1128.03        22.88 o                         
  -2   9   5       7076.33       7364.48       141.44 o                         
  -1   9   5      12558.08      13137.25       306.65 o                         
   0   9   5       3105.33       3238.41        83.38 o                         
   1   9   5      12272.00      12012.71       384.90 o                         
   2   9   5       6819.01       7325.28       160.03 o                         
   3   9   5       1141.88       1168.13        25.87 o                         
   4   9   5       1646.38       1627.99        23.34 o                         
   5   9   5       2007.30       1938.86        26.58 o                         
   6   9   5       1508.13       1519.79        27.77 o                         
   7   9   5       2244.79       2195.29        35.21 o                         
   8   9   5        809.47        813.33        20.16 o                         
   9   9   5        418.37        401.59        13.60 o                         
  10   9   5        510.97        525.37        14.84 o                         
 -10  10   5        408.95        432.08        12.24 o                         
  -9  10   5        242.91        252.18        10.58 o                         
  -8  10   5       6830.76       6903.31        75.15 o                         
  -7  10   5        283.81        274.54        14.28 o                         
  -6  10   5         47.77         57.62         7.24 o                         
  -5  10   5       2702.29       2703.99        41.47 o                         
  -4  10   5       1236.96       1149.69        18.59 o                         
  -3  10   5      11418.24      11594.46       153.25 o                         
  -2  10   5      21737.32      22532.21       221.35 o                         
  -1  10   5       2334.91       2324.66        39.43 o                         
   0  10   5       1696.90       1785.89        28.76 o                         
   1  10   5       2369.35       2324.47        34.69 o                         
   2  10   5      22279.51      23107.71       252.17 o                         
   3  10   5      11349.84      11450.38       108.74 o                         
   4  10   5       1263.49       1200.04        18.40 o                         
   5  10   5       2722.63       2736.51        30.71 o                         
   6  10   5         32.61         38.71         5.99 o                         
   7  10   5        300.71        310.15        16.73 o                         
   8  10   5       6811.85       6886.09       102.30 o                         
   9  10   5        185.48        201.51        10.75 o                         
  10  10   5        330.56        366.17        11.85 o                         
 -10  11   5        820.68        820.94        17.06 o                         
  -9  11   5        945.55        995.41        19.34 o                         
  -8  11   5       1242.38       1255.16        22.66 o                         
  -7  11   5       1335.57       1316.23        20.36 o                         
  -6  11   5       2269.44       2291.97        30.76 o                         
  -5  11   5        918.08        879.06        15.51 o                         
  -4  11   5       2377.92       2286.52        35.81 o                         
  -3  11   5       1348.78       1322.92        19.61 o                         
  -2  11   5       7765.73       7952.94        69.69 o                         
  -1  11   5        734.52        711.20        13.47 o                         
   0  11   5       1277.30       1180.22        17.04 o                         
   1  11   5        736.93        729.73        12.73 o                         
   2  11   5       7760.16       8092.23        70.43 o                         
   3  11   5       1336.67       1340.29        17.54 o                         
   4  11   5       2285.76       2206.89        30.05 o                         
   5  11   5        995.89        930.84        18.21 o                         
   6  11   5       2322.86       2331.99        30.94 o                         
   7  11   5       1208.45       1185.70        21.36 o                         
   8  11   5       1149.50       1183.15        20.76 o                         
   9  11   5        904.92        944.06        20.41 o                         
  10  11   5        860.92        843.05        19.81 o                         
  -9  12   5        438.11        429.05        11.83 o                         
  -8  12   5        194.00        193.58         8.70 o                         
  -7  12   5       2473.98       2522.92        32.38 o                         
  -6  12   5        819.19        832.35        15.44 o                         
  -5  12   5       1844.48       1810.55        22.93 o                         
  -4  12   5       2865.82       2883.34        36.34 o                         
  -3  12   5       1956.85       1917.86        31.87 o                         
  -2  12   5        818.69        694.01        12.22 o                         
  -1  12   5       1229.31       1283.28        17.15 o                         
   0  12   5        947.78        995.99        14.87 o                         
   1  12   5       1294.90       1321.55        16.66 o                         
   2  12   5        722.10        602.18        12.48 o                         
   3  12   5       1921.15       1899.61        23.64 o                         
   4  12   5       2852.40       2891.10        36.53 o                         
   5  12   5       1816.54       1764.49        23.97 o                         
   6  12   5        938.30        957.06        17.19 o                         
   7  12   5       2502.15       2556.09        34.98 o                         
   8  12   5        205.40        215.63         9.69 o                         
   9  12   5        435.75        441.07        12.92 o                         
  -9  13   5       2100.58       1972.24        28.72 o                         
  -8  13   5       1565.12       1500.57        20.47 o                         
  -7  13   5       1280.21       1268.24        21.39 o                         
  -6  13   5       2184.62       2220.27        26.15 o                         
  -5  13   5       1455.54       1408.29        23.89 o                         
  -4  13   5        306.55        306.72        10.80 o                         
  -3  13   5       5270.74       5401.29        59.63 o                         
  -2  13   5       5094.89       4907.41        52.71 o                         
  -1  13   5        600.67        587.03        13.36 o                         
   0  13   5       2730.24       2661.44        33.38 o                         
   1  13   5        584.99        567.51        12.56 o                         
   2  13   5       5208.19       5117.23        49.43 o                         
   3  13   5       5273.12       5305.65        55.12 o                         
   4  13   5        311.10        303.50        10.48 o                         
   5  13   5       1410.61       1404.52        28.70 o                         
   6  13   5       2234.69       2254.52        32.00 o                         
   7  13   5       1357.74       1359.62        22.01 o                         
   8  13   5       1515.07       1463.38        22.29 o                         
   9  13   5       2159.24       2066.33        33.12 o                         
  -8  14   5        554.54        548.03        15.77 o                         
  -7  14   5       1914.37       1899.34        26.64 o                         
  -6  14   5        371.31        356.77        15.74 o                         
  -5  14   5       2851.41       2947.36        36.78 o                         
  -4  14   5       2660.88       2644.96        33.07 o                         
  -3  14   5        495.20        499.96        12.57 o                         
  -2  14   5       5029.61       5055.06        55.92 o                         
  -1  14   5        494.43        471.58        10.98 o                         
   0  14   5       3246.37       3180.75        33.66 o                         
   1  14   5        452.37        434.26        12.08 o                         
   2  14   5       4998.31       5077.34        55.62 o                         
   3  14   5        494.38        478.74        11.70 o                         
   4  14   5       2453.26       2441.51        32.36 o                         
   5  14   5       2981.85       3055.95        40.22 o                         
   6  14   5        334.16        325.58        16.30 o                         
   7  14   5       1831.11       1854.27        29.62 o                         
   8  14   5        556.17        569.55        17.65 o                         
  -8  15   5        262.05        234.38         9.41 o                         
  -7  15   5        132.86        119.78         9.02 o                         
  -6  15   5       1748.71       1721.09        23.46 o                         
  -5  15   5        303.27        297.98        11.25 o                         
  -4  15   5       1185.48       1221.81        19.60 o                         
  -3  15   5       1793.95       1803.45        23.76 o                         
  -2  15   5        165.07        161.49        10.17 o                         
  -1  15   5        434.73        410.35        11.96 o                         
   0  15   5        675.49        636.66        12.15 o                         
   1  15   5        474.24        450.52        11.49 o                         
   2  15   5        175.74        175.38         9.38 o                         
   3  15   5       1712.12       1739.48        22.22 o                         
   4  15   5       1048.11       1087.08        22.54 o                         
   5  15   5        376.35        377.34        17.35 o                         
   6  15   5       1844.00       1838.99        31.78 o                         
   7  15   5        131.18        123.22        10.57 o                         
   8  15   5        253.85        239.29        13.08 o                         
  -7  16   5        826.30        787.35        17.46 o                         
  -6  16   5        835.31        788.92        13.84 o                         
  -5  16   5       1400.75       1416.95        20.31 o                         
  -4  16   5        579.11        578.66        17.52 o                         
  -3  16   5       2615.55       2594.93        35.02 o                         
  -2  16   5         40.02         45.18         5.59 o                         
  -1  16   5        275.26        263.82         9.71 o                         
   0  16   5       2143.03       2178.42        25.15 o                         
   1  16   5        285.03        276.19        10.68 o                         
   2  16   5         35.56         40.68         5.67 o                         
   3  16   5       2621.63       2627.29        34.89 o                         
   4  16   5        641.57        642.66        17.96 o                         
   5  16   5       1416.24       1402.17        24.28 o                         
   6  16   5        865.41        816.39        18.67 o                         
   7  16   5        921.91        903.88        18.65 o                         
  -6  17   5       2779.65       2862.62        69.02 o                         
  -5  17   5        101.30        112.31         7.70 o                         
  -4  17   5       2081.59       2025.16        27.54 o                         
  -3  17   5        251.56        258.87        12.41 o                         
  -2  17   5       2398.84       2282.02        44.56 o                         
  -1  17   5       1242.13       1254.94        20.98 o                         
   0  17   5        377.97        374.19        10.20 o                         
   1  17   5       1267.74       1277.10        25.90 o                         
   2  17   5       2475.81       2400.12        32.05 o                         
   3  17   5        209.59        200.09        14.18 o                         
   4  17   5       2023.04       1963.04        29.76 o                         
   5  17   5        139.21        148.39        11.22 o                         
   6  17   5       2926.65       3034.07        49.35 o                         
  -5  18   5       3253.18       3219.54        37.35 o                         
  -4  18   5        683.70        636.85        12.37 o                         
  -3  18   5       2342.32       2371.57        30.79 o                         
  -2  18   5       1017.72        996.49        15.62 o                         
  -1  18   5        244.35        246.21         9.22 o                         
   0  18   5        623.52        613.91        12.21 o                         
   1  18   5        241.99        237.55         9.14 o                         
   2  18   5        953.83        929.56        15.35 o                         
   3  18   5       2412.90       2430.28        33.65 o                         
   4  18   5        669.50        617.71        14.09 o                         
   5  18   5       3195.81       3177.50        52.70 o                         
  -4  19   5        402.32        421.18        12.91 o                         
  -3  19   5        508.07        512.19        10.77 o                         
  -2  19   5       2875.67       3019.61        36.53 o                         
  -1  19   5       1742.27       1703.13        23.10 o                         
   0  19   5          1.86          2.89         4.38 o                         
   1  19   5       1730.31       1695.72        21.35 o                         
   2  19   5       3024.29       3137.99        39.98 o                         
   3  19   5        529.66        549.42        12.35 o                         
   4  19   5        340.92        353.91        15.37 o                         
  -1  20   5         25.00         43.58        18.01 o                         
   0  20   5         24.23         27.09         8.73 o                         
   1  20   5         40.11         41.33         6.56 o                         
   2  20   5       1398.45       1528.84        22.19 o                         
   0   0   6       6725.77       6621.53       164.64 o                         
   1   0   6        710.56        751.43        20.41 o                         
   2   0   6      41605.23      39340.51       888.47 o                         
   3   0   6       3665.09       3544.98       115.49 o                         
   4   0   6       9219.64      10696.52       426.50 o                         
   5   0   6       6877.12       7607.65       220.80 o                         
   6   0   6          1.01          7.73        13.54 o                         
   7   0   6          1.70         28.93         9.86 o                         
   8   0   6       6908.17       6793.62       112.30 o                         
   9   0   6       3954.33       3916.39        60.99 o                         
  10   0   6        797.32        843.39        21.34 o                         
  11   0   6       1055.82       1054.29        26.04 o                         
  12   0   6          0.58         -9.31        16.14 o                         
 -12   1   6        673.27        625.91        21.65 o                         
 -11   1   6       4051.75       4089.95        58.81 o                         
 -10   1   6         61.30         75.73         8.58 o                         
  -9   1   6       1418.71       1443.05        26.72 o                         
  -8   1   6        973.01       1015.94        23.09 o                         
  -7   1   6      10224.63      10279.86       125.99 o                         
  -6   1   6        841.40        978.01        73.86 o                         
  -5   1   6       2593.94       2476.36        79.14 o                         
  -4   1   6      17736.01      18298.88       916.67 o                         
  -3   1   6       3448.38       3484.70       198.04 o                         
  -1   1   6      10106.73       9985.92       224.37 o                         
   0   1   6      10907.62      10691.69       207.74 o                         
   1   1   6       9792.11       9992.72       224.25 o                         
   2   1   6        280.52        295.88        11.57 o                         
   3   1   6       3452.94       3569.69       105.15 o                         
   4   1   6      18146.75      16935.62       603.46 o                         
   5   1   6       2438.76       2301.40        79.90 o                         
   6   1   6        871.88        856.20        29.57 o                         
   7   1   6      10700.54      10520.24       126.15 o                         
   8   1   6       1038.08       1065.24        29.75 o                         
   9   1   6       1462.27       1498.31        30.88 o                         
  10   1   6         46.97         54.12         9.07 o                         
  11   1   6       3917.15       3915.38        59.79 o                         
  12   1   6        646.04        626.23        21.29 o                         
 -12   2   6        169.40        210.01        15.36 o                         
 -11   2   6        916.76        937.05        21.79 o                         
 -10   2   6       1892.28       1841.00        29.91 o                         
  -9   2   6        722.98        710.44        18.23 o                         
  -8   2   6        856.24        860.99        24.39 o                         
  -7   2   6       1259.60       1263.14        25.45 o                         
  -6   2   6       3562.54       3675.14        85.70 o                         
  -5   2   6        792.85        666.67        31.48 o                         
  -4   2   6      14087.90      15279.88       345.86 o                         
  -3   2   6      16611.42      18014.25       346.95 o                         
  -2   2   6       2204.04       2136.02        58.30 o                         
  -1   2   6       8165.49       8320.33       186.83 o                         
   0   2   6      15591.60      14825.71       287.36 o                         
   1   2   6       7836.50       8286.70       187.81 o                         
   2   2   6       2334.14       2300.24        73.88 o                         
   3   2   6      16606.24      17470.53       696.59 o                         
   4   2   6      14243.05      15146.73       600.35 o                         
   5   2   6        658.57        578.00        48.43 o                         
   6   2   6       3770.27       3865.17        97.95 o                         
   7   2   6       1210.21       1214.50        42.85 o                         
   8   2   6        949.16        999.37        38.19 o                         
   9   2   6        676.21        677.56        24.70 o                         
  10   2   6       1774.72       1734.55        33.21 o                         
  11   2   6        860.70        918.32        23.41 o                         
  12   2   6        181.03        221.66        19.87 o                         
 -12   3   6        231.65        198.48        19.26 o                         
 -11   3   6       2310.41       2313.35        43.24 o                         
 -10   3   6        197.03        206.02        14.04 o                         
  -9   3   6        890.91        912.95        21.61 o                         
  -8   3   6       1166.59       1144.28        21.71 o                         
  -7   3   6       3365.44       3451.03        45.47 o                         
  -6   3   6       3607.17       3396.08        47.63 o                         
  -5   3   6       9057.50       9521.76       199.05 o                         
  -4   3   6       9225.21       9446.51       222.72 o                         
  -3   3   6       1784.89       1935.76        40.69 o                         
  -2   3   6       4744.40       5134.94       149.93 o                         
  -1   3   6       1558.11       1365.87        57.74 o                         
   0   3   6       2558.22       2265.62        45.87 o                         
   1   3   6       1498.45       1233.61        58.99 o                         
   2   3   6       5058.35       5344.80       149.49 o                         
   3   3   6       1694.04       1874.24        61.46 o                         
   4   3   6       9677.27      10422.70       389.87 o                         
   5   3   6       9609.50       9749.08       392.35 o                         
   6   3   6       3590.84       3304.15        75.73 o                         
   7   3   6       3440.50       3531.96        79.02 o                         
   8   3   6       1206.44       1198.74        38.64 o                         
   9   3   6        838.75        872.07        33.84 o                         
  10   3   6        161.86        204.75        15.39 o                         
  11   3   6       2304.51       2288.87        38.33 o                         
 -11   4   6        568.54        582.53        18.79 o                         
 -10   4   6        526.18        531.87        19.32 o                         
  -9   4   6        593.15        633.20        17.28 o                         
  -8   4   6       1209.80       1240.77        24.24 o                         
  -7   4   6       2087.95       2036.04        33.27 o                         
  -6   4   6       1319.33       1289.16        23.96 o                         
  -5   4   6       8891.77       8726.78       209.54 o                         
  -4   4   6       6202.96       6494.07       219.95 o                         
  -3   4   6       9134.51       8647.72       356.34 o                         
  -2   4   6       3340.59       3615.03       109.98 o                         
  -1   4   6       2495.80       2390.54        73.52 o                         
   0   4   6      25411.92      24826.39       556.04 o                         
   1   4   6       2622.29       2550.79        74.86 o                         
   2   4   6       3555.67       3872.91       110.41 o                         
   3   4   6       9027.22       8917.81       249.77 o                         
   4   4   6       6262.43       6251.27       263.26 o                         
   5   4   6       8877.11       8296.97       350.75 o                         
   6   4   6       1294.90       1241.67        39.25 o                         
   7   4   6       2188.87       2121.79        54.00 o                         
   8   4   6       1174.75       1196.05        39.73 o                         
   9   4   6        598.70        656.07        18.49 o                         
  10   4   6        592.79        629.25        21.47 o                         
  11   4   6        567.22        569.60        15.57 o                         
 -11   5   6        158.32        161.34        10.36 o                         
 -10   5   6        566.51        542.42        15.84 o                         
  -9   5   6       2437.58       2484.14        36.74 o                         
  -8   5   6       5435.48       5537.40        73.05 o                         
  -7   5   6        199.80        227.13        12.03 o                         
  -6   5   6        586.11        642.83        16.79 o                         
  -5   5   6        979.59        987.94        28.62 o                         
  -4   5   6      10003.77      10500.94       219.23 o                         
  -3   5   6      14580.02      15150.37       349.24 o                         
  -2   5   6       4081.15       4629.51       138.07 o                         
  -1   5   6         50.48         57.84         8.49 o                         
   0   5   6       1121.78       1156.15        31.08 o                         
   1   5   6         63.49         80.10        13.66 o                         
   2   5   6       4195.93       4951.22       194.96 o                         
   3   5   6      14010.09      14083.95       407.83 o                         
   4   5   6      10213.99      10454.93       197.84 o                         
   5   5   6        913.72        895.91        24.18 o                         
   6   5   6        550.59        626.03        20.78 o                         
   7   5   6        192.20        216.30        17.68 o                         
   8   5   6       5371.04       5380.16        83.35 o                         
   9   5   6       1983.91       2017.72        39.34 o                         
  10   5   6        463.92        418.35        14.92 o                         
  11   5   6        155.85        180.33        10.31 o                         
 -11   6   6        310.14        337.73        13.46 o                         
 -10   6   6       5146.88       5205.43        89.49 o                         
  -9   6   6        492.54        504.19        15.61 o                         
  -8   6   6        139.92        153.02        11.46 o                         
  -7   6   6       1525.44       1553.05        34.95 o                         
  -6   6   6       4495.67       4613.05        60.88 o                         
  -5   6   6       1686.38       1541.66        33.26 o                         
  -4   6   6       9524.13       9835.92       241.15 o                         
  -3   6   6       1599.75       1567.65        39.01 o                         
  -2   6   6       4614.59       4624.29       132.22 o                         
  -1   6   6       1570.28       1562.53        51.23 o                         
   0   6   6      39966.59      40040.03      2537.70 o                         
   2   6   6       4633.52       4726.99       150.54 o                         
   3   6   6       1506.81       1497.28        33.63 o                         
   4   6   6       9679.47      10020.46       187.68 o                         
   5   6   6       1649.48       1479.40        32.35 o                         
   6   6   6       4218.13       4181.68        79.41 o                         
   7   6   6       1551.68       1573.46        30.12 o                         
   8   6   6        158.76        165.39        14.31 o                         
   9   6   6        584.15        584.88        16.55 o                         
  10   6   6       5089.85       5197.89        91.92 o                         
  11   6   6        317.36        349.20        11.70 o                         
 -11   7   6        170.19        172.70        11.88 o                         
 -10   7   6       1252.80       1217.26        25.10 o                         
  -9   7   6       4835.17       4944.06        61.04 o                         
  -8   7   6       3017.20       2988.77        44.91 o                         
  -7   7   6        790.63        807.40        19.40 o                         
  -6   7   6       4756.40       4705.93        57.90 o                         
  -5   7   6       3837.98       3866.30        52.89 o                         
  -4   7   6       7799.30       7770.48       106.69 o                         
  -3   7   6       4544.66       4363.14        88.10 o                         
  -2   7   6       6215.74       6827.98       132.23 o                         
  -1   7   6      12525.34      13079.17       263.05 o                         
   0   7   6      15571.76      15513.64       329.48 o                         
   1   7   6      12185.09      12495.96       263.48 o                         
   2   7   6       6353.04       6980.58       168.84 o                         
   3   7   6       4723.98       4548.16        88.07 o                         
   4   7   6       7720.80       8025.94       277.10 o                         
   5   7   6       3735.94       3691.22        58.94 o                         
   6   7   6       4702.45       4645.57        72.18 o                         
   7   7   6        769.53        800.61        20.01 o                         
   8   7   6       3099.02       3061.82        58.18 o                         
   9   7   6       4779.52       4831.59        75.39 o                         
  10   7   6       1307.81       1284.86        24.89 o                         
  11   7   6        176.81        157.70         9.28 o                         
 -11   8   6        748.71        764.08        18.16 o                         
 -10   8   6        937.22        924.39        19.70 o                         
  -9   8   6       1042.54       1067.01        19.37 o                         
  -8   8   6        477.01        476.37        13.16 o                         
  -7   8   6       2759.30       2747.76        36.00 o                         
  -6   8   6          5.29         13.68         9.09 o                         
  -5   8   6        587.07        595.74        14.10 o                         
  -4   8   6       5603.93       5829.40        85.99 o                         
  -3   8   6      20406.64      21559.97       400.01 o                         
  -2   8   6       3045.83       3109.21        63.67 o                         
  -1   8   6       5524.39       5720.18       122.34 o                         
   0   8   6       5700.59       6064.16       198.49 o                         
   1   8   6       5589.99       5731.67       126.01 o                         
   2   8   6       2971.00       3130.61        63.91 o                         
   3   8   6      20363.09      21610.78       399.60 o                         
   4   8   6       5732.85       5752.34       132.77 o                         
   5   8   6        534.20        514.75        13.65 o                         
   6   8   6          1.18         18.60         6.45 o                         
   7   8   6       2934.67       2955.83        48.03 o                         
   8   8   6        516.34        527.52        15.86 o                         
   9   8   6        999.92       1014.58        22.74 o                         
  10   8   6        948.63        933.96        19.92 o                         
  11   8   6        714.35        715.24        15.82 o                         
 -10   9   6       2559.43       2570.50        47.02 o                         
  -9   9   6       1342.88       1302.33        23.50 o                         
  -8   9   6        986.65        965.38        16.65 o                         
  -7   9   6       2050.58       2047.28        28.94 o                         
  -6   9   6       6796.59       6718.81        87.24 o                         
  -5   9   6        231.04        243.09        10.75 o                         
  -4   9   6       1803.85       1809.98        28.20 o                         
  -3   9   6        245.69        222.74        10.57 o                         
  -2   9   6       2324.92       2250.75        40.40 o                         
  -1   9   6        995.72       1102.31        34.21 o                         
   0   9   6       1102.81        990.57        31.89 o                         
   1   9   6        975.43       1014.43        44.08 o                         
   2   9   6       2251.18       2143.14        68.18 o                         
   3   9   6        302.02        275.67        19.61 o                         
   4   9   6       1876.36       1847.76        27.77 o                         
   5   9   6        241.26        261.21        10.51 o                         
   6   9   6       6735.70       6534.57        78.97 o                         
   7   9   6       2188.63       2171.96        38.25 o                         
   8   9   6        989.47        965.70        22.15 o                         
   9   9   6       1396.55       1353.95        26.96 o                         
  10   9   6       2508.64       2541.35        47.35 o                         
 -10  10   6       1684.20       1667.05        28.84 o                         
  -9  10   6        331.09        319.40        11.41 o                         
  -8  10   6         15.77         27.35         9.86 o                         
  -7  10   6        833.96        763.09        16.40 o                         
  -6  10   6       2336.73       2236.60        30.70 o                         
  -5  10   6       1008.30       1058.96        18.69 o                         
  -4  10   6       1296.71       1168.89        18.41 o                         
  -3  10   6      11276.08      11153.21       115.24 o                         
  -2  10   6       1388.42       1361.03        27.84 o                         
  -1  10   6        645.43        618.86        15.22 o                         
   0  10   6         51.10         79.39        10.99 o                         
   1  10   6        727.35        710.51        16.99 o                         
   2  10   6       1406.60       1275.81        29.97 o                         
   3  10   6      11171.87      11011.29        94.62 o                         
   4  10   6       1243.90       1151.24        19.29 o                         
   5  10   6       1030.52       1072.40        22.85 o                         
   6  10   6       2436.38       2324.70        36.08 o                         
   7  10   6        857.23        777.80        17.10 o                         
   8  10   6         33.60         50.30         7.95 o                         
   9  10   6        333.24        339.96        12.39 o                         
  10  10   6       1703.90       1674.02        28.67 o                         
 -10  11   6       1322.40       1331.48        23.62 o                         
  -9  11   6          6.22         16.35         4.45 o                         
  -8  11   6       2428.97       2419.89        33.81 o                         
  -7  11   6       1618.15       1513.38        22.47 o                         
  -6  11   6       1420.64       1401.10        21.98 o                         
  -5  11   6        446.15        448.83        13.17 o                         
  -4  11   6        330.48        310.10        11.91 o                         
  -3  11   6        517.87        493.40        12.34 o                         
  -2  11   6       1090.73       1053.10        16.99 o                         
  -1  11   6       6324.06       6453.31        53.99 o                         
   0  11   6       1116.85       1110.35        17.39 o                         
   1  11   6       6151.61       6286.21        56.43 o                         
   2  11   6        923.17        902.43        15.97 o                         
   3  11   6        547.45        525.42        11.78 o                         
   4  11   6        333.29        325.00        12.55 o                         
   5  11   6        472.90        465.90        12.84 o                         
   6  11   6       1505.62       1484.54        22.56 o                         
   7  11   6       1556.94       1472.30        23.95 o                         
   8  11   6       2443.03       2477.44        37.18 o                         
   9  11   6          0.68         13.30         5.14 o                         
  10  11   6       1326.27       1320.14        23.45 o                         
  -9  12   6       2406.59       2386.24        34.39 o                         
  -8  12   6       1928.88       2032.09        25.93 o                         
  -7  12   6       1425.92       1468.12        21.97 o                         
  -6  12   6        260.45        263.33         9.82 o                         
  -5  12   6       2458.46       2396.96        28.02 o                         
  -4  12   6       2502.23       2427.98        32.00 o                         
  -3  12   6       2364.06       2384.25        31.29 o                         
  -2  12   6       6878.84       6962.14        63.15 o                         
  -1  12   6       2144.47       2186.84        24.14 o                         
   0  12   6      12919.21      12709.74       115.63 o                         
   1  12   6       2184.80       2252.14        24.30 o                         
   2  12   6       7178.20       7370.85        66.76 o                         
   3  12   6       2398.13       2390.83        27.37 o                         
   4  12   6       2529.35       2445.51        29.78 o                         
   5  12   6       2432.16       2400.38        34.06 o                         
   6  12   6        239.26        253.62        10.48 o                         
   7  12   6       1462.40       1521.45        29.33 o                         
   8  12   6       1802.63       1892.75        27.77 o                         
   9  12   6       2433.86       2406.82        38.73 o                         
  -9  13   6        297.12        287.78        10.69 o                         
  -8  13   6        878.17        907.18        15.07 o                         
  -7  13   6       1255.17       1260.06        21.03 o                         
  -6  13   6        267.66        247.84         9.34 o                         
  -5  13   6       3781.92       3707.27        41.36 o                         
  -4  13   6       2618.43       2553.71        32.87 o                         
  -3  13   6       4312.00       4352.14        50.51 o                         
  -2  13   6        659.96        634.24        14.78 o                         
  -1  13   6       5920.96       5859.86        58.25 o                         
   0  13   6         13.03         24.97         4.70 o                         
   1  13   6       5800.82       5738.30        51.89 o                         
   2  13   6        621.06        605.74        15.53 o                         
   3  13   6       4406.29       4446.61        44.15 o                         
   4  13   6       2584.85       2514.18        30.63 o                         
   5  13   6       3758.27       3688.57        47.65 o                         
   6  13   6        288.18        273.75        11.47 o                         
   7  13   6       1281.28       1295.39        19.92 o                         
   8  13   6        871.97        926.53        17.98 o                         
   9  13   6        255.64        256.67        13.14 o                         
  -8  14   6        109.25        127.19         9.26 o                         
  -7  14   6        150.91        144.91         8.62 o                         
  -6  14   6         85.91         88.30         8.34 o                         
  -5  14   6       1806.83       1808.09        25.34 o                         
  -4  14   6       1114.80       1088.46        18.74 o                         
  -3  14   6        282.15        283.39        10.62 o                         
  -2  14   6        954.67        923.23        17.53 o                         
  -1  14   6       4432.01       4438.97        42.98 o                         
   0  14   6       1196.71       1137.66        16.14 o                         
   1  14   6       4203.43       4171.48        40.43 o                         
   2  14   6       1010.78        996.97        16.60 o                         
   3  14   6        254.63        262.11        11.44 o                         
   4  14   6       1082.96       1086.77        22.52 o                         
   5  14   6       1745.78       1760.50        27.19 o                         
   6  14   6         99.28        125.77        13.61 o                         
   7  14   6        160.99        164.21        13.89 o                         
   8  14   6        145.12        166.32        12.81 o                         
  -8  15   6       1151.02       1199.76        21.88 o                         
  -7  15   6        142.02        152.52         8.25 o                         
  -6  15   6        678.94        702.01        12.73 o                         
  -5  15   6       1163.26       1134.56        22.10 o                         
  -4  15   6       5095.09       5348.60        55.37 o                         
  -3  15   6        256.94        270.01        11.51 o                         
  -2  15   6       1474.48       1464.56        21.89 o                         
  -1  15   6       1307.14       1259.90        17.75 o                         
   0  15   6        550.51        602.31        13.35 o                         
   1  15   6       1182.40       1148.50        17.46 o                         
   2  15   6       1387.94       1354.53        21.32 o                         
   3  15   6        240.64        254.04        12.34 o                         
   4  15   6       5142.88       5415.87        63.93 o                         
   5  15   6       1210.98       1191.23        24.90 o                         
   6  15   6        703.59        708.74        18.00 o                         
   7  15   6        145.25        168.23        10.67 o                         
   8  15   6       1313.84       1316.24        26.14 o                         
  -7  16   6        532.81        551.01        14.21 o                         
  -6  16   6        426.26        449.38        11.20 o                         
  -5  16   6       1239.66       1277.06        18.96 o                         
  -4  16   6       1552.09       1475.70        21.94 o                         
  -3  16   6        627.65        634.92        14.82 o                         
  -2  16   6       3010.10       2858.25        34.52 o                         
  -1  16   6       2726.54       2850.50        30.72 o                         
   0  16   6        179.55        188.22         8.88 o                         
   1  16   6       2754.58       2866.41        34.80 o                         
   2  16   6       2906.55       2768.70        34.13 o                         
   3  16   6        602.15        620.33        15.26 o                         
   4  16   6       1667.94       1632.28        26.27 o                         
   5  16   6       1240.96       1318.47        28.41 o                         
   6  16   6        437.09        435.23        14.17 o                         
   7  16   6        544.18        551.99        15.95 o                         
  -6  17   6         11.58         11.95         4.47 o                         
  -5  17   6         75.31         92.79         7.28 o                         
  -4  17   6       1936.90       1932.81        26.99 o                         
  -3  17   6        425.39        414.16        12.83 o                         
  -2  17   6       1465.33       1458.30        21.11 o                         
  -1  17   6        953.99       1007.99        22.11 o                         
   0  17   6        280.87        304.25        12.89 o                         
   1  17   6        964.31        980.78        21.95 o                         
   2  17   6       1479.16       1500.16        22.73 o                         
   3  17   6        449.49        436.08        17.07 o                         
   4  17   6       2058.83       2051.49        29.93 o                         
   5  17   6         96.32        109.61        11.35 o                         
   6  17   6          9.97         14.25         5.31 o                         
  -5  18   6        862.83        848.40        15.32 o                         
  -4  18   6        577.34        513.36        11.14 o                         
  -3  18   6        591.57        622.66        12.62 o                         
  -2  18   6       1389.31       1387.14        19.70 o                         
  -1  18   6       1870.70       1821.22        23.46 o                         
   0  18   6        875.12        892.19        15.14 o                         
   1  18   6       1879.08       1818.58        23.33 o                         
   2  18   6       1558.00       1531.77        20.04 o                         
   3  18   6        497.35        515.68        13.35 o                         
   4  18   6        596.61        538.54        14.10 o                         
   5  18   6        892.76        880.72        22.91 o                         
  -4  19   6         61.06         69.54         8.69 o                         
  -3  19   6        142.75        166.62         7.33 o                         
  -2  19   6       2005.80       1993.96        25.55 o                         
  -1  19   6       1313.46       1349.57        21.09 o                         
   0  19   6        421.74        374.81        10.88 o                         
   1  19   6       1238.84       1280.66        17.63 o                         
   2  19   6       1971.26       1959.76        27.88 o                         
   3  19   6        167.05        190.13        10.75 o                         
   4  19   6         55.50         72.95        11.64 o                         
  -1  20   6        918.83        961.01        24.73 o                         
   0  20   6         43.25         38.84        10.56 o                         
   1  20   6        888.16        855.19        19.35 o                         
   1   0   7       5237.51       5523.37       109.20 o                         
   2   0   7       6714.21       6992.68       298.80 o                         
   3   0   7      19446.78      20440.45       458.21 o                         
   4   0   7        179.61        312.87        29.18 o                         
   5   0   7        419.15        409.64        28.01 o                         
   6   0   7         69.98        120.39        18.98 o                         
   7   0   7       2607.40       2707.45        50.29 o                         
   8   0   7       3547.66       3484.29        64.75 o                         
   9   0   7        281.20        285.67        16.33 o                         
  10   0   7        262.55        294.89        13.29 o                         
  11   0   7         35.63         42.32         8.59 o                         
  12   0   7        268.21        243.39        26.70 o                         
 -12   1   7       4578.29       4830.21       108.04 o                         
 -11   1   7       1632.65       1623.97        29.17 o                         
 -10   1   7        670.25        663.45        18.72 o                         
  -9   1   7        250.89        259.81        15.78 o                         
  -8   1   7       2128.98       2115.47        34.63 o                         
  -7   1   7         55.65         64.20        11.20 o                         
  -6   1   7      10204.76      10426.48       200.80 o                         
  -5   1   7        730.06        760.55        35.80 o                         
  -4   1   7      11129.07      11091.98       223.29 o                         
  -3   1   7       1208.77       1136.02        64.26 o                         
  -2   1   7       4936.53       5078.54       185.96 o                         
  -1   1   7       3827.96       4062.43        80.09 o                         
   0   1   7       4891.84       4849.44        95.93 o                         
   1   1   7       3754.45       3918.64        79.93 o                         
   2   1   7       4654.19       4820.23       121.02 o                         
   3   1   7       1209.40       1151.96        32.93 o                         
   4   1   7      11260.80      11112.96       385.52 o                         
   5   1   7        644.67        676.72        53.40 o                         
   6   1   7      10606.21      10847.81       250.85 o                         
   7   1   7         62.47         70.08         9.82 o                         
   8   1   7       2033.86       2076.39        54.00 o                         
   9   1   7        293.44        299.69        16.98 o                         
  10   1   7        687.15        699.15        19.18 o                         
  11   1   7       1580.21       1569.27        28.86 o                         
  12   1   7       4394.19       4662.50       129.77 o                         
 -12   2   7       1167.75       1132.94        28.50 o                         
 -11   2   7        443.97        408.11        15.15 o                         
 -10   2   7        271.83        309.82        14.14 o                         
  -9   2   7       1526.48       1515.91        31.16 o                         
  -8   2   7        134.49        120.57        11.02 o                         
  -7   2   7        608.54        586.78        15.86 o                         
  -6   2   7         39.13         38.84         7.40 o                         
  -5   2   7       6908.37       7525.77       161.87 o                         
  -4   2   7       4027.55       4423.23       207.64 o                         
  -3   2   7      11093.74      11569.76       274.45 o                         
  -2   2   7       1853.97       1846.61        78.93 o                         
  -1   2   7       2415.39       2378.93        81.96 o                         
   0   2   7       3751.80       3792.11        75.89 o                         
   1   2   7       2371.30       2234.42        55.92 o                         
   2   2   7       1930.88       1826.94        89.08 o                         
   3   2   7      11480.22      11386.28       452.58 o                         
   4   2   7       3797.23       4156.40       121.39 o                         
   5   2   7       6956.80       8050.47       320.95 o                         
   6   2   7         54.72         50.96        10.51 o                         
   7   2   7        708.15        714.62        25.13 o                         
   8   2   7        143.77        128.33        16.96 o                         
   9   2   7       1588.30       1562.87        36.80 o                         
  10   2   7        320.62        367.50        17.25 o                         
  11   2   7        409.95        390.18        16.02 o                         
  12   2   7       1118.40       1036.17        38.50 o                         
 -11   3   7        288.39        311.95        15.07 o                         
 -10   3   7       2087.81       2018.27        41.27 o                         
  -9   3   7       1789.60       1827.61        28.52 o                         
  -8   3   7       3285.76       3229.73        47.52 o                         
  -7   3   7       1419.22       1440.27        24.25 o                         
  -6   3   7       1451.52       1363.61        24.85 o                         
  -5   3   7       2080.43       2092.59        57.91 o                         
  -4   3   7       1018.39       1153.01        31.78 o                         
  -2   3   7       4591.17       4452.99       121.16 o                         
  -1   3   7       1913.60       2069.43        65.38 o                         
   0   3   7       4080.69       3954.28        91.98 o                         
   1   3   7       2132.68       2291.39       178.17 o                         
   2   3   7       4350.16       3793.86       119.42 o                         
   3   3   7       1183.33       1048.56        38.41 o                         
   4   3   7        886.88       1036.17        62.09 o                         
   5   3   7       1973.12       1944.49       103.07 o                         
   6   3   7       1492.08       1390.84        43.77 o                         
   7   3   7       1372.24       1393.59        42.56 o                         
   8   3   7       3343.00       3362.98        76.39 o                         
   9   3   7       1795.29       1904.85        40.81 o                         
  10   3   7       1973.17       1950.30        41.10 o                         
  11   3   7        303.68        313.79        12.65 o                         
 -11   4   7        768.75        731.47        17.55 o                         
 -10   4   7        418.55        461.54        17.30 o                         
  -9   4   7       2000.16       2029.26        33.28 o                         
  -8   4   7       3203.18       3353.74        47.90 o                         
  -7   4   7       1757.08       1810.15        30.36 o                         
  -6   4   7       1880.27       1870.98        34.80 o                         
  -5   4   7       6283.75       5940.80       146.19 o                         
  -4   4   7       2279.20       2110.04        57.89 o                         
  -3   4   7       1415.96       1498.52        42.15 o                         
  -2   4   7       4273.68       4760.91       142.24 o                         
  -1   4   7      18684.72      19034.76      1114.12 o                         
   0   4   7        962.07        793.99        22.62 o                         
   1   4   7      18174.59      19713.19       531.64 o                         
   2   4   7       4398.88       5084.97       143.13 o                         
   3   4   7       1370.22       1439.13        56.81 o                         
   4   4   7       2176.34       2076.74       100.59 o                         
   5   4   7       6143.34       5694.46       144.45 o                         
   6   4   7       1852.39       1828.74        49.59 o                         
   7   4   7       1756.17       1789.19        39.11 o                         
   8   4   7       3050.58       3123.61        61.66 o                         
   9   4   7       1999.50       2041.19        36.91 o                         
  10   4   7        406.55        441.15        16.69 o                         
  11   4   7        812.32        778.21        17.36 o                         
 -11   5   7         13.02         14.49         5.46 o                         
 -10   5   7       1243.70       1234.71        24.84 o                         
  -9   5   7       7140.70       7321.52        94.06 o                         
  -8   5   7       6971.39       7118.81        90.78 o                         
  -7   5   7        618.50        653.19        25.50 o                         
  -6   5   7       2691.08       2688.59        40.13 o                         
  -5   5   7        714.70        627.95        37.40 o                         
  -4   5   7      15891.73      15922.50       428.08 o                         
  -3   5   7       1378.28       1449.53        55.27 o                         
  -2   5   7       8699.53       9606.96       368.76 o                         
  -1   5   7        456.12        393.04        18.35 o                         
   0   5   7        833.22        702.56        25.06 o                         
   1   5   7        463.05        340.81        26.70 o                         
   2   5   7       8869.60       9122.55       261.85 o                         
   3   5   7       1598.45       1589.09        31.34 o                         
   4   5   7      15987.20      15680.99       293.31 o                         
   5   5   7        691.57        583.63        16.71 o                         
   6   5   7       2698.98       2635.02        63.87 o                         
   7   5   7        671.92        672.00        19.84 o                         
   8   5   7       6700.27       6861.70       104.08 o                         
   9   5   7       7100.74       7338.13       108.60 o                         
  10   5   7       1172.11       1152.85        24.11 o                         
  11   5   7         16.37         14.34         6.11 o                         
 -11   6   7          7.65         19.91         5.61 o                         
 -10   6   7        751.42        741.04        21.69 o                         
  -9   6   7       1060.44       1022.00        21.68 o                         
  -8   6   7        834.24        864.13        20.11 o                         
  -7   6   7        261.75        256.63        13.78 o                         
  -6   6   7       2281.06       2353.79        36.32 o                         
  -5   6   7      11170.85      11589.12       162.18 o                         
  -4   6   7       2488.28       2349.38        51.58 o                         
  -3   6   7        149.21        137.41        10.43 o                         
  -2   6   7        425.79        423.22        13.02 o                         
  -1   6   7      10955.83      11631.48       463.75 o                         
   0   6   7         28.26         26.95         4.97 o                         
   1   6   7      11158.44      12107.03       469.96 o                         
   2   6   7        539.74        457.50        34.82 o                         
   3   6   7        141.88        143.50        10.12 o                         
   4   6   7       2607.82       2550.89        51.80 o                         
   5   6   7      11661.17      12135.01       168.72 o                         
   6   6   7       2214.52       2247.91        39.93 o                         
   7   6   7        267.38        246.01        12.96 o                         
   8   6   7        854.93        869.90        20.97 o                         
   9   6   7       1135.17       1093.47        23.37 o                         
  10   6   7        766.03        774.43        25.36 o                         
  11   6   7         12.50         36.07         5.92 o                         
 -11   7   7       1598.87       1676.58        32.34 o                         
 -10   7   7         55.16         60.59         8.00 o                         
  -9   7   7       1092.06       1096.96        21.42 o                         
  -8   7   7       6423.72       6604.46        95.45 o                         
  -7   7   7       3462.68       3452.07        46.03 o                         
  -6   7   7        712.71        726.18        16.47 o                         
  -5   7   7       2479.20       2633.84        36.24 o                         
  -4   7   7       9540.56       9328.93       127.15 o                         
  -3   7   7        741.70        724.21        20.61 o                         
  -2   7   7        401.06        419.14        14.01 o                         
  -1   7   7       2715.94       2554.39        58.55 o                         
   0   7   7      12146.51      13245.74       277.80 o                         
   1   7   7       2882.77       2589.94        48.71 o                         
   2   7   7        458.94        473.41        14.88 o                         
   3   7   7        792.09        790.33        27.45 o                         
   4   7   7       9644.47       9729.40       180.15 o                         
   5   7   7       2581.38       2736.11        40.53 o                         
   6   7   7        756.99        762.01        18.92 o                         
   7   7   7       3562.27       3567.89        65.59 o                         
   8   7   7       6470.62       6811.06       149.33 o                         
   9   7   7       1085.60       1071.89        23.36 o                         
  10   7   7        105.55         97.13        11.75 o                         
  11   7   7       1570.86       1630.48        28.22 o                         
 -11   8   7        353.84        330.37        15.52 o                         
 -10   8   7       1107.83       1109.38        21.73 o                         
  -9   8   7        368.23        389.81        13.19 o                         
  -8   8   7       5599.34       5752.30        70.54 o                         
  -7   8   7        541.82        515.17        13.14 o                         
  -6   8   7        564.72        558.03        14.40 o                         
  -5   8   7      10943.26      11023.46       125.52 o                         
  -4   8   7       2629.63       2762.51        45.55 o                         
  -3   8   7        337.03        335.06        12.02 o                         
  -2   8   7      25025.77      26189.53       485.79 o                         
  -1   8   7       3637.01       3552.46        91.40 o                         
   0   8   7       2722.10       3088.82        79.88 o                         
   1   8   7       3656.09       3604.89        81.66 o                         
   2   8   7      25878.76      26462.02       646.99 o                         
   3   8   7        355.51        348.36        31.32 o                         
   4   8   7       2662.16       2748.30        51.84 o                         
   5   8   7      10963.53      11070.43       125.63 o                         
   6   8   7        590.80        595.79        20.83 o                         
   7   8   7        536.43        490.16        15.85 o                         
   8   8   7       5593.86       5849.21        87.97 o                         
   9   8   7        343.09        361.77        14.84 o                         
  10   8   7       1002.22       1009.74        21.40 o                         
  11   8   7        330.13        281.59        11.80 o                         
 -10   9   7       1864.63       1839.36        36.41 o                         
  -9   9   7        767.63        739.76        17.22 o                         
  -8   9   7       1526.24       1540.53        22.02 o                         
  -7   9   7       8955.27       9132.15        95.06 o                         
  -6   9   7       1493.85       1476.62        25.08 o                         
  -5   9   7        906.90        894.89        17.61 o                         
  -4   9   7       2186.53       2043.50        26.78 o                         
  -3   9   7       3858.70       3948.84        52.20 o                         
  -2   9   7        882.62        873.61        17.67 o                         
  -1   9   7       2544.26       2375.25        62.00 o                         
   0   9   7      16440.19      16948.41       509.08 o                         
   1   9   7       2347.65       2139.65        84.41 o                         
   2   9   7        930.48        906.67        21.15 o                         
   3   9   7       3938.52       4057.78        49.90 o                         
   4   9   7       2286.32       2149.86        28.50 o                         
   5   9   7        911.31        878.63        19.26 o                         
   6   9   7       1523.59       1491.02        26.70 o                         
   7   9   7       8325.93       8460.21       102.12 o                         
   8   9   7       1678.51       1679.28        30.87 o                         
   9   9   7        767.04        733.52        20.36 o                         
  10   9   7       1944.34       1919.40        36.88 o                         
 -10  10   7       1188.75       1170.21        22.11 o                         
  -9  10   7        236.50        250.63         9.75 o                         
  -8  10   7       2042.79       2053.04        29.29 o                         
  -7  10   7       2439.14       2367.12        29.49 o                         
  -6  10   7        477.30        458.74        12.72 o                         
  -5  10   7       2068.00       2109.83        28.82 o                         
  -4  10   7       2689.32       2616.08        31.18 o                         
  -3  10   7       6481.07       6670.05        71.96 o                         
  -2  10   7      16163.03      16207.36       163.48 o                         
  -1  10   7        683.56        650.39        13.38 o                         
   0  10   7       3260.25       3058.95        36.63 o                         
   1  10   7        627.85        614.29        12.14 o                         
   2  10   7      15869.39      15939.73       134.16 o                         
   3  10   7       6447.52       6544.21        62.39 o                         
   4  10   7       2565.81       2528.07        35.50 o                         
   5  10   7       2037.53       2074.49        30.97 o                         
   6  10   7        489.02        473.33        12.82 o                         
   7  10   7       2474.47       2426.83        34.12 o                         
   8  10   7       1770.04       1802.87        35.00 o                         
   9  10   7        227.25        248.91        11.16 o                         
  10  10   7       1214.29       1212.41        22.34 o                         
 -10  11   7        234.07        229.73         9.64 o                         
  -9  11   7         73.61         71.44         7.09 o                         
  -8  11   7        187.74        182.62         9.31 o                         
  -7  11   7       1231.70       1269.98        20.42 o                         
  -6  11   7       3337.35       3249.46        37.23 o                         
  -5  11   7       1135.89       1052.51        17.77 o                         
  -4  11   7       7466.29       7748.12        88.98 o                         
  -3  11   7        878.80        933.30        16.48 o                         
  -2  11   7       1715.48       1645.40        21.40 o                         
  -1  11   7       5319.42       5553.82        52.19 o                         
   0  11   7        790.05        894.79        14.61 o                         
   1  11   7       5081.55       5315.61        46.70 o                         
   2  11   7       1763.81       1704.25        20.21 o                         
   3  11   7        934.25       1000.20        14.88 o                         
   4  11   7       7175.39       7340.40        87.85 o                         
   5  11   7       1203.12       1120.57        19.32 o                         
   6  11   7       3235.91       3171.62        39.37 o                         
   7  11   7       1341.84       1382.62        22.46 o                         
   8  11   7        177.97        174.49        11.55 o                         
   9  11   7         52.13         62.51         8.83 o                         
  10  11   7        228.02        232.36        11.66 o                         
  -9  12   7        359.86        361.14        10.39 o                         
  -8  12   7       1450.69       1427.99        20.24 o                         
  -7  12   7       1900.42       1904.37        30.20 o                         
  -6  12   7       3757.30       3701.34        39.30 o                         
  -5  12   7       1683.47       1609.46        20.63 o                         
  -4  12   7       2004.85       1918.86        25.40 o                         
  -3  12   7        556.24        492.74        15.43 o                         
  -2  12   7      11065.91      11336.12       114.41 o                         
  -1  12   7        760.92        784.46        14.68 o                         
   0  12   7       2370.86       2345.43        25.15 o                         
   1  12   7        768.16        799.24        13.54 o                         
   2  12   7      10806.77      11040.60       113.73 o                         
   3  12   7        436.68        378.56        11.32 o                         
   4  12   7       1995.77       1960.99        29.18 o                         
   5  12   7       1800.59       1713.43        28.65 o                         
   6  12   7       3894.22       3842.14        44.67 o                         
   7  12   7       1774.13       1775.76        29.93 o                         
   8  12   7       1392.94       1379.32        21.80 o                         
   9  12   7        378.95        373.80        13.82 o                         
  -9  13   7       4590.12       4499.84        50.54 o                         
  -8  13   7        195.09        170.89         8.20 o                         
  -7  13   7       1136.73       1122.85        18.09 o                         
  -6  13   7       2886.65       2899.85        32.94 o                         
  -5  13   7       1291.50       1278.26        19.66 o                         
  -4  13   7        861.71        846.98        16.31 o                         
  -3  13   7       3203.82       3162.66        37.12 o                         
  -2  13   7       3507.86       3446.85        38.16 o                         
  -1  13   7       3805.11       3882.09        44.99 o                         
   0  13   7       8671.85       9071.51        81.47 o                         
   1  13   7       3910.22       4001.79        51.58 o                         
   2  13   7       3360.82       3288.85        39.73 o                         
   3  13   7       3466.27       3426.19        37.31 o                         
   4  13   7        753.20        729.70        16.96 o                         
   5  13   7       1425.41       1411.35        23.01 o                         
   6  13   7       2611.63       2630.44        40.94 o                         
   7  13   7       1177.26       1177.16        20.04 o                         
   8  13   7        229.74        219.67        11.27 o                         
   9  13   7       4502.72       4316.86       153.67 o                         
  -8  14   7        543.27        559.70        12.54 o                         
  -7  14   7        133.22        129.56         9.10 o                         
  -6  14   7        217.32        235.08        10.45 o                         
  -5  14   7        208.71        238.66        10.10 o                         
  -4  14   7       2077.77       2059.21        27.92 o                         
  -3  14   7        386.35        407.44        11.70 o                         
  -2  14   7        247.26        277.38        10.48 o                         
  -1  14   7        341.19        347.93        10.67 o                         
   0  14   7        889.03        908.43        15.15 o                         
   1  14   7        293.87        318.51        10.71 o                         
   2  14   7        299.53        330.36        11.63 o                         
   3  14   7        358.14        385.16        12.72 o                         
   4  14   7       1983.01       2009.32        30.02 o                         
   5  14   7        163.75        191.04        11.60 o                         
   6  14   7        262.21        261.47        11.63 o                         
   7  14   7        123.14        149.77        10.06 o                         
   8  14   7        549.45        529.08        18.11 o                         
  -8  15   7        473.36        429.50        18.73 o                         
  -7  15   7        291.45        311.02        10.59 o                         
  -6  15   7        159.13        158.21         7.81 o                         
  -5  15   7        382.27        374.93        10.76 o                         
  -4  15   7       1070.26       1065.49        17.89 o                         
  -3  15   7       1400.09       1447.97        24.29 o                         
  -2  15   7        779.60        777.73        15.58 o                         
  -1  15   7       1438.82       1417.29        19.18 o                         
   0  15   7        694.72        658.24        13.03 o                         
   1  15   7       1400.09       1370.16        20.13 o                         
   2  15   7        726.73        735.81        15.35 o                         
   3  15   7       1558.18       1628.99        23.13 o                         
   4  15   7       1058.98       1040.01        21.68 o                         
   5  15   7        473.91        452.76        18.62 o                         
   6  15   7        159.87        159.33        11.21 o                         
   7  15   7        285.51        305.65        12.19 o                         
   8  15   7        502.89        472.43        20.80 o                         
  -7  16   7        221.77        258.26        10.66 o                         
  -6  16   7       1471.58       1440.01        19.55 o                         
  -5  16   7        370.14        336.91        10.11 o                         
  -4  16   7       2710.92       2740.00        35.85 o                         
  -3  16   7        925.43        963.47        17.99 o                         
  -2  16   7        349.08        378.42        11.52 o                         
  -1  16   7       2483.79       2488.07        27.36 o                         
   0  16   7       9312.54       9477.46        84.44 o                         
   1  16   7       2431.83       2391.94        30.64 o                         
   2  16   7        312.38        331.50        11.26 o                         
   3  16   7        837.02        867.87        19.30 o                         
   4  16   7       2576.71       2617.56        49.23 o                         
   5  16   7        395.33        353.66        15.17 o                         
   6  16   7       1509.62       1482.24        29.51 o                         
   7  16   7        200.02        218.56        19.25 o                         
  -6  17   7        900.40        883.78        15.48 o                         
  -5  17   7       1700.57       1698.88        23.02 o                         
  -4  17   7        576.75        578.24        12.83 o                         
  -3  17   7       3786.19       3802.76        45.41 o                         
  -2  17   7        728.02        719.87        15.12 o                         
  -1  17   7         56.98         91.41        13.08 o                         
   0  17   7        164.49        137.77        10.64 o                         
   1  17   7         58.06         74.99         7.02 o                         
   2  17   7        703.82        719.94        13.90 o                         
   3  17   7       3733.01       3685.82        49.15 o                         
   4  17   7        671.58        679.73        16.66 o                         
   5  17   7       1613.73       1625.14        32.26 o                         
   6  17   7        841.10        836.05        19.59 o                         
  -5  18   7        871.85        868.74        14.99 o                         
  -4  18   7       1130.72       1113.13        16.43 o                         
  -3  18   7        994.58       1033.53        16.51 o                         
  -2  18   7        611.40        635.66        13.09 o                         
  -1  18   7        531.61        486.30        11.18 o                         
   0  18   7       1662.39       1662.98        22.06 o                         
   1  18   7        514.05        482.38        11.09 o                         
   2  18   7        575.44        590.21        12.02 o                         
   3  18   7        893.38        943.27        17.87 o                         
   4  18   7        947.99        935.64        19.68 o                         
   5  18   7        829.12        834.68        18.99 o                         
  -3  19   7         36.03         33.07         5.07 o                         
  -2  19   7       1789.32       1785.24        25.87 o                         
  -1  19   7        289.46        316.61        10.04 o                         
   0  19   7        696.48        702.35        14.16 o                         
   1  19   7        234.31        248.20         9.05 o                         
   2  19   7       1830.48       1835.54        28.87 o                         
   3  19   7         31.18         31.97        13.17 o                         
   0  20   7        172.38        195.28        13.61 o                         
   0   0   8       5035.27       5323.86       159.54 o                         
   1   0   8       1389.38       1462.57        32.04 o                         
   2   0   8      15634.72      16225.77       364.17 o                         
   3   0   8       9301.93      10067.36       230.09 o                         
   4   0   8       8245.45       9094.78       252.13 o                         
   5   0   8       2436.28       2174.40        95.62 o                         
   6   0   8        849.41        901.44        28.20 o                         
   7   0   8       3717.46       3796.19        48.64 o                         
   8   0   8       9769.67      10295.29       166.72 o                         
   9   0   8        355.05        353.23        14.29 o                         
  10   0   8        373.63        379.76        14.70 o                         
  11   0   8        185.13        167.34        11.43 o                         
  12   0   8        353.80        345.41        44.05 o                         
 -11   1   8       2046.77       2076.39        38.92 o                         
 -10   1   8        201.45        205.09        15.54 o                         
  -9   1   8        842.38        798.17        19.09 o                         
  -8   1   8        101.10        102.99        11.77 o                         
  -7   1   8       8050.49       8321.44        94.28 o                         
  -6   1   8       4688.75       4842.75        63.70 o                         
  -5   1   8       2873.11       2799.52        64.74 o                         
  -4   1   8        835.15        721.08        26.33 o                         
  -3   1   8       2712.66       2748.27        81.34 o                         
  -2   1   8        626.91        628.65        19.88 o                         
  -1   1   8       2524.36       2446.20        52.67 o                         
   0   1   8      37543.12      34202.26       665.97 o                         
   1   1   8       2419.30       2322.97       114.44 o                         
   2   1   8        704.93        688.40        27.05 o                         
   3   1   8       2714.83       2693.45        68.20 o                         
   4   1   8        823.24        727.11        32.21 o                         
   5   1   8       2829.12       2881.28        66.66 o                         
   6   1   8       4631.09       4714.39        76.28 o                         
   7   1   8       7704.61       7952.48       113.28 o                         
   8   1   8         85.43         76.20        12.96 o                         
   9   1   8        818.21        789.01        21.15 o                         
  10   1   8        196.68        201.59        12.78 o                         
  11   1   8       1911.04       1928.06        33.57 o                         
 -11   2   8         83.41         74.38         9.93 o                         
 -10   2   8       1961.30       1966.47        39.07 o                         
  -9   2   8        787.19        830.82        19.44 o                         
  -8   2   8        675.81        685.82        17.88 o                         
  -7   2   8       2243.71       2220.15        31.98 o                         
  -6   2   8        801.32        840.80        21.87 o                         
  -5   2   8       3566.69       3240.37        71.25 o                         
  -4   2   8       5456.70       5545.56       103.82 o                         
  -3   2   8        545.68        481.65        18.72 o                         
  -2   2   8       2005.55       1994.51        52.07 o                         
  -1   2   8       2592.98       2658.95        62.92 o                         
   0   2   8       5674.91       5645.04       128.80 o                         
   1   2   8       2553.48       2624.31        62.92 o                         
   2   2   8       2251.62       2262.84        54.25 o                         
   3   2   8        477.91        408.79        21.29 o                         
   4   2   8       5395.08       5631.48       174.16 o                         
   5   2   8       3328.19       2940.89        82.47 o                         
   6   2   8        699.12        709.39        25.06 o                         
   7   2   8       2190.89       2120.74        38.98 o                         
   8   2   8        722.78        703.84        22.93 o                         
   9   2   8        818.46        867.65        22.22 o                         
  10   2   8       1846.68       1818.75        42.81 o                         
  11   2   8         85.62         88.05        10.97 o                         
 -11   3   8       2873.23       2832.25        43.70 o                         
 -10   3   8        296.90        280.44        12.46 o                         
  -9   3   8       1928.82       1887.43        28.72 o                         
  -8   3   8       2190.61       2107.11        34.05 o                         
  -7   3   8        199.52        220.18        11.52 o                         
  -6   3   8       5691.20       5703.91        82.09 o                         
  -5   3   8       3318.59       3589.79        91.53 o                         
  -4   3   8       5752.74       5519.74       103.98 o                         
  -3   3   8        872.37        990.20        37.49 o                         
  -2   3   8       3566.34       3280.55       145.91 o                         
  -1   3   8        393.65        387.05        19.87 o                         
   0   3   8      19471.20      20390.74       532.58 o                         
   1   3   8        420.30        447.14        19.76 o                         
   2   3   8       3738.92       3628.21       104.93 o                         
   3   3   8        741.75        844.30        35.12 o                         
   4   3   8       6074.70       5806.19       167.28 o                         
   5   3   8       3045.65       3181.83       158.33 o                         
   6   3   8       5755.04       5728.60       234.36 o                         
   7   3   8        142.17        153.72        16.70 o                         
   8   3   8       2046.48       1955.67        43.20 o                         
   9   3   8       1844.06       1794.54        40.45 o                         
  10   3   8        332.62        339.42        15.40 o                         
  11   3   8       2780.70       2718.46        44.44 o                         
 -11   4   8        161.39        146.43         9.92 o                         
 -10   4   8        807.05        757.28        19.34 o                         
  -9   4   8       1049.50       1081.77        22.18 o                         
  -8   4   8        663.90        634.12        17.02 o                         
  -7   4   8       2486.26       2591.98        44.08 o                         
  -6   4   8        594.13        552.27        18.74 o                         
  -5   4   8       5362.60       5026.87       107.43 o                         
  -4   4   8       7897.97       8278.77       194.77 o                         
  -3   4   8       3558.83       3677.71        83.63 o                         
  -2   4   8        578.94        676.10        36.63 o                         
  -1   4   8       2939.12       2971.96       117.97 o                         
   0   4   8      11586.16      12604.49       284.09 o                         
   1   4   8       2645.40       2766.91        86.05 o                         
   2   4   8        535.63        551.13        25.68 o                         
   3   4   8       3725.52       3895.84        83.48 o                         
   4   4   8       7656.81       7608.67       193.01 o                         
   5   4   8       5381.56       4954.71       140.42 o                         
   6   4   8        558.68        513.23        19.24 o                         
   7   4   8       2603.48       2686.35        64.36 o                         
   8   4   8        676.36        626.99        17.77 o                         
   9   4   8       1058.97       1086.98        24.05 o                         
  10   4   8        889.99        841.41        19.33 o                         
  11   4   8        121.90        104.50        10.85 o                         
 -11   5   8        129.24        121.20         9.76 o                         
 -10   5   8       1143.98       1152.40        28.13 o                         
  -9   5   8       6101.73       6138.05        81.52 o                         
  -8   5   8        864.19        921.27        20.31 o                         
  -7   5   8       6703.73       6868.32        88.41 o                         
  -6   5   8         37.55         44.66         7.16 o                         
  -5   5   8        597.69        693.54        27.88 o                         
  -4   5   8       8753.26       8738.94       215.55 o                         
  -3   5   8       3141.68       3212.39        70.19 o                         
  -2   5   8       4250.88       4698.34       101.80 o                         
  -1   5   8       3768.76       3676.63       139.70 o                         
   0   5   8       1815.90       1913.61        58.59 o                         
   1   5   8       3467.40       3078.76       142.81 o                         
   2   5   8       4269.87       4798.06       140.93 o                         
   3   5   8       2861.51       2940.12        62.12 o                         
   4   5   8       8743.85       8744.16       214.45 o                         
   5   5   8        556.64        617.43        18.37 o                         
   6   5   8         35.76         45.78         9.89 o                         
   7   5   8       6610.47       6690.38       101.16 o                         
   8   5   8        860.35        889.53        21.51 o                         
   9   5   8       6255.39       6393.77        94.19 o                         
  10   5   8       1185.69       1217.31        27.69 o                         
  11   5   8        135.49        145.20         9.28 o                         
 -11   6   8        882.35        965.30        19.51 o                         
 -10   6   8        434.94        457.30        14.90 o                         
  -9   6   8        370.28        372.53        13.43 o                         
  -8   6   8       2387.31       2237.56        36.02 o                         
  -7   6   8       4242.88       4292.14        74.09 o                         
  -6   6   8       2826.98       2697.66        36.93 o                         
  -5   6   8        370.44        353.77        11.93 o                         
  -4   6   8       2806.62       2639.76        49.29 o                         
  -3   6   8        109.16         88.51         8.87 o                         
  -2   6   8       1164.31       1058.46        23.57 o                         
  -1   6   8       6937.37       7192.75       225.98 o                         
   0   6   8      58376.09      56182.30      1856.01 o                         
   1   6   8       6828.82       6702.94       217.94 o                         
   2   6   8       1123.04       1050.64        32.85 o                         
   3   6   8        100.44         76.53         8.48 o                         
   4   6   8       2888.49       2807.75        73.39 o                         
   5   6   8        392.19        375.88        24.22 o                         
   6   6   8       2696.07       2539.39        51.37 o                         
   7   6   8       4216.55       4296.49        78.35 o                         
   8   6   8       2383.76       2238.70        39.93 o                         
   9   6   8        342.76        349.75        13.43 o                         
  10   6   8        492.87        517.53        14.67 o                         
  11   6   8        869.52        950.86        19.17 o                         
 -11   7   8        298.45        288.48        11.89 o                         
 -10   7   8        566.97        548.25        14.02 o                         
  -9   7   8       3640.58       3602.11        57.63 o                         
  -8   7   8       1412.71       1437.35        23.58 o                         
  -7   7   8        705.30        693.79        15.78 o                         
  -6   7   8       6808.31       6888.82        82.80 o                         
  -5   7   8       3004.08       2875.03        38.23 o                         
  -4   7   8       1207.24       1229.74        28.86 o                         
  -3   7   8        978.61        858.15        23.17 o                         
  -2   7   8       3333.57       3441.26        66.73 o                         
  -1   7   8       8518.28       8692.08       210.57 o                         
   0   7   8        661.90        747.44        19.81 o                         
   1   7   8       8686.63       8768.14       165.90 o                         
   2   7   8       3056.84       3108.88        66.45 o                         
   3   7   8       1000.37        891.52        23.17 o                         
   5   7   8       2908.66       2789.29        47.17 o                         
   6   7   8       7020.90       7102.30       103.78 o                         
   7   7   8        676.17        646.79        18.03 o                         
   8   7   8       1319.78       1324.09        27.84 o                         
   9   7   8       3733.14       3649.11        58.08 o                         
  10   7   8        531.54        542.02        14.96 o                         
  11   7   8        291.37        273.61        10.07 o                         
 -10   8   8        376.02        382.03        11.62 o                         
  -9   8   8        896.47        834.83        18.16 o                         
  -8   8   8       3966.31       3958.01        47.77 o                         
  -7   8   8       3935.40       3941.60        46.69 o                         
  -6   8   8       1557.12       1579.97        23.78 o                         
  -5   8   8       3335.41       3394.76        43.70 o                         
  -4   8   8       1322.45       1281.98        19.97 o                         
  -3   8   8       7234.01       7129.92       112.24 o                         
  -2   8   8        123.78        129.71        13.48 o                         
  -1   8   8       1165.16       1083.65        33.55 o                         
   0   8   8      25298.25      25653.73       606.56 o                         
   1   8   8       1174.26       1066.62        30.29 o                         
   2   8   8        132.60        135.36        14.13 o                         
   3   8   8       7381.37       7152.58       128.68 o                         
   4   8   8       1160.84       1127.36        24.93 o                         
   5   8   8       3282.94       3296.49        40.71 o                         
   6   8   8       1539.78       1538.99        27.72 o                         
   7   8   8       3868.88       3829.55        62.42 o                         
   8   8   8       4153.14       4218.08        64.72 o                         
   9   8   8        882.24        821.67        19.53 o                         
  10   8   8        336.30        354.99        14.25 o                         
 -10   9   8       1327.66       1340.84        23.97 o                         
  -9   9   8         78.20         95.98         7.93 o                         
  -8   9   8        332.83        322.37        10.35 o                         
  -7   9   8        768.41        734.20        15.52 o                         
  -6   9   8       7457.04       7538.53        82.02 o                         
  -5   9   8       1741.32       1756.81        33.36 o                         
  -4   9   8       1900.54       1853.80        24.55 o                         
  -3   9   8        189.23        146.73         9.37 o                         
  -2   9   8       5553.44       5427.25        80.60 o                         
  -1   9   8       2414.63       2233.87        40.77 o                         
   0   9   8        124.08        193.21        13.04 o                         
   1   9   8       2283.62       2129.90        33.23 o                         
   2   9   8       5627.64       5645.11        72.72 o                         
   3   9   8        211.07        182.64        11.76 o                         
   4   9   8       1887.47       1837.81        28.21 o                         
   5   9   8       1808.40       1835.93        26.01 o                         
   6   9   8       7360.25       7473.39        97.80 o                         
   7   9   8        720.88        672.10        16.46 o                         
   8   9   8        307.96        289.41        12.73 o                         
   9   9   8         81.34        105.64         9.34 o                         
  10   9   8       1199.11       1210.39        23.59 o                         
 -10  10   8        318.95        297.71        10.48 o                         
  -9  10   8       2228.71       2178.93        27.70 o                         
  -8  10   8       3531.20       3495.18        41.89 o                         
  -7  10   8       2343.03       2290.79        30.65 o                         
  -6  10   8        602.31        617.99        14.27 o                         
  -5  10   8         35.37         34.05         7.08 o                         
  -4  10   8       7226.93       7207.01        72.52 o                         
  -3  10   8      10064.81      10228.02       107.63 o                         
  -2  10   8       1420.77       1342.22        20.41 o                         
  -1  10   8       5083.09       5215.92        52.87 o                         
   0  10   8       6145.98       6727.15        70.98 o                         
   1  10   8       5104.55       5259.81        50.17 o                         
   2  10   8       1615.93       1548.08        19.61 o                         
   3  10   8       9965.85      10311.04        93.52 o                         
   4  10   8       7088.99       7089.31        92.50 o                         
   5  10   8         23.25         39.69         5.97 o                         
   6  10   8        620.82        640.67        14.55 o                         
   7  10   8       2364.36       2294.79        32.81 o                         
   8  10   8       3488.97       3515.23        56.08 o                         
   9  10   8       2234.12       2169.26        42.26 o                         
  10  10   8        343.40        338.72        12.40 o                         
 -10  11   8        713.59        671.14        29.80 o                         
  -9  11   8        831.01        783.09        15.17 o                         
  -8  11   8        809.24        792.75        14.63 o                         
  -7  11   8       1082.38       1054.25        17.08 o                         
  -6  11   8       2622.29       2513.56        35.43 o                         
  -5  11   8        187.40        185.80         9.51 o                         
  -4  11   8        182.32        207.61         9.61 o                         
  -3  11   8        571.53        553.89        14.02 o                         
  -2  11   8       1747.47       1617.67        20.82 o                         
  -1  11   8       2646.43       2498.10        30.22 o                         
   0  11   8        605.29        708.49        14.08 o                         
   1  11   8       2781.50       2702.33        27.51 o                         
   2  11   8       1695.25       1542.82        20.34 o                         
   3  11   8        549.83        570.22        13.73 o                         
   4  11   8        203.88        206.39        10.83 o                         
   5  11   8        173.38        183.26        10.10 o                         
   6  11   8       2532.79       2456.16        37.87 o                         
   7  11   8       1117.64       1100.28        18.45 o                         
   8  11   8        837.65        832.22        16.33 o                         
   9  11   8        811.17        812.45        25.90 o                         
  10  11   8        680.05        669.96        17.04 o                         
  -9  12   8       2719.52       2695.30        33.86 o                         
  -8  12   8       1514.95       1597.12        21.64 o                         
  -7  12   8        286.85        273.03        12.57 o                         
  -6  12   8       2597.76       2697.17        28.54 o                         
  -5  12   8       2371.17       2303.62        26.89 o                         
  -4  12   8       2498.02       2447.99        32.37 o                         
  -3  12   8       1967.96       1982.23        32.71 o                         
  -2  12   8       1179.99       1222.34        17.83 o                         
  -1  12   8       1326.10       1295.17        20.45 o                         
   0  12   8       2201.03       2306.80        27.91 o                         
   1  12   8       1359.17       1309.36        19.67 o                         
   2  12   8       1129.98       1171.27        21.08 o                         
   3  12   8       1910.21       1961.91        29.48 o                         
   4  12   8       2488.03       2474.55        34.70 o                         
   5  12   8       2286.93       2212.40        35.62 o                         
   6  12   8       2472.23       2579.07        36.29 o                         
   7  12   8        323.93        338.82        11.54 o                         
   8  12   8       1420.57       1497.76        23.05 o                         
   9  12   8       2693.60       2667.87        42.18 o                         
  -9  13   8        286.51        269.50        12.64 o                         
  -8  13   8       3965.37       4009.63        47.98 o                         
  -7  13   8       1226.58       1206.86        18.56 o                         
  -6  13   8       5275.16       5431.36        53.66 o                         
  -5  13   8        565.22        568.06        13.66 o                         
  -4  13   8       2866.53       2748.66        34.75 o                         
  -3  13   8        888.81        808.84        15.23 o                         
  -2  13   8        569.02        547.10        13.00 o                         
  -1  13   8       2367.24       2333.61        32.76 o                         
   0  13   8         96.12         92.22         9.71 o                         
   1  13   8       2310.90       2280.88        28.32 o                         
   2  13   8        610.16        547.26        14.35 o                         
   3  13   8        863.93        770.65        15.18 o                         
   4  13   8       2857.06       2721.80        37.63 o                         
   5  13   8        577.24        571.66        15.39 o                         
   6  13   8       5334.69       5552.86        72.73 o                         
   7  13   8       1219.77       1221.60        22.03 o                         
   8  13   8       4055.29       4121.57        59.11 o                         
   9  13   8        260.79        231.60        22.35 o                         
  -8  14   8        110.23        116.33         7.81 o                         
  -7  14   8        765.54        751.01        15.76 o                         
  -6  14   8       1870.62       1866.99        27.20 o                         
  -5  14   8        688.46        692.35        14.55 o                         
  -4  14   8        109.21        124.36         9.08 o                         
  -3  14   8       1528.26       1437.46        26.32 o                         
  -2  14   8       1067.58        983.77        17.76 o                         
  -1  14   8       1200.71       1236.74        17.43 o                         
   0  14   8         80.66         68.88         6.49 o                         
   1  14   8       1038.08       1055.19        16.99 o                         
   2  14   8       1020.19        942.88        17.46 o                         
   3  14   8       1564.23       1475.81        24.29 o                         
   4  14   8        101.31        106.69        11.17 o                         
   5  14   8        695.44        713.97        18.94 o                         
   6  14   8       1868.36       1845.65        33.63 o                         
   7  14   8        750.52        741.86        16.34 o                         
   8  14   8        118.68        114.85        12.29 o                         
  -7  15   8        285.01        305.58        11.30 o                         
  -6  15   8        257.01        254.36         8.51 o                         
  -5  15   8        388.95        367.66        10.64 o                         
  -4  15   8       1613.63       1590.37        23.99 o                         
  -3  15   8        707.47        726.15        16.22 o                         
  -2  15   8       1302.25       1311.33        20.98 o                         
  -1  15   8        201.46        230.17         9.58 o                         
   0  15   8        354.53        339.86        10.44 o                         
   1  15   8        195.82        212.73        10.28 o                         
   2  15   8       1403.13       1415.21        21.28 o                         
   3  15   8        702.53        705.77        15.29 o                         
   4  15   8       2018.85       1963.09        29.89 o                         
   5  15   8        399.30        389.26        17.16 o                         
   6  15   8        252.72        251.11        13.58 o                         
   7  15   8        299.33        304.64        12.27 o                         
  -7  16   8          0.11          1.21         5.28 o                         
  -6  16   8        166.91        159.51         7.77 o                         
  -5  16   8       4181.86       4228.42        46.43 o                         
  -4  16   8        330.59        309.05        11.23 o                         
  -3  16   8       1234.15       1152.41        34.68 o                         
  -2  16   8        116.10        116.01         8.95 o                         
  -1  16   8       4625.15       4440.50        43.85 o                         
   0  16   8        384.24        366.48        10.47 o                         
   1  16   8       4769.01       4580.91        49.85 o                         
   2  16   8         76.92         89.62        10.30 o                         
   3  16   8       1268.30       1215.06        22.53 o                         
   4  16   8        342.37        354.99        19.97 o                         
   5  16   8       4099.52       4130.96        69.31 o                         
   6  16   8        171.43        169.76        11.30 o                         
   7  16   8          1.26          8.33         5.59 o                         
  -6  17   8         32.16         36.91         5.41 o                         
  -5  17   8        150.89        162.38         7.76 o                         
  -4  17   8       2536.02       2614.74        34.01 o                         
  -3  17   8        821.50        800.23        15.50 o                         
  -2  17   8        185.51        164.53         9.24 o                         
  -1  17   8       2018.55       1971.39        29.93 o                         
   0  17   8        310.01        282.86         9.81 o                         
   1  17   8       1891.82       1857.71        29.32 o                         
   2  17   8        185.10        184.37        10.89 o                         
   3  17   8        890.58        840.78        17.37 o                         
   4  17   8       2798.27       2882.89        41.91 o                         
   5  17   8        175.20        196.32        10.97 o                         
   6  17   8         39.22         35.52        13.04 o                         
  -5  18   8       1663.66       1608.68        37.88 o                         
  -4  18   8        123.96        145.18         7.37 o                         
  -3  18   8       1362.71       1389.51        20.35 o                         
  -2  18   8        784.44        809.85        14.44 o                         
  -1  18   8       1024.18       1047.92        16.32 o                         
   0  18   8          2.93          4.20         4.33 o                         
   1  18   8       1082.63       1132.69        16.52 o                         
   2  18   8        731.58        747.47        13.37 o                         
   3  18   8       1442.47       1454.19        25.14 o                         
   4  18   8        142.44        168.71        10.40 o                         
   5  18   8       1736.65       1703.66        37.10 o                         
  -3  19   8        555.18        593.13        11.06 o                         
  -2  19   8        185.60        223.59         8.91 o                         
  -1  19   8       1446.42       1576.12        26.00 o                         
   0  19   8        838.45        860.06        15.60 o                         
   1  19   8       1452.15       1522.80        19.37 o                         
   2  19   8        175.18        229.67        11.38 o                         
   3  19   8        520.84        561.88        15.81 o                         
   1   0   9       5993.32       6273.35       280.15 o                         
   2   0   9        113.12        122.80         9.10 o                         
   3   0   9      16817.85      16731.25       464.90 o                         
   4   0   9       9324.09       9567.87       198.51 o                         
   5   0   9       2039.58       1932.85        48.18 o                         
   6   0   9        247.08        269.56        13.78 o                         
   7   0   9       1270.15       1424.41        24.12 o                         
   8   0   9       6125.11       6067.74        80.12 o                         
   9   0   9        728.83        732.33        18.53 o                         
  10   0   9       2847.55       2842.77        53.61 o                         
  11   0   9         28.24         36.13         9.53 o                         
 -11   1   9        139.23        140.93        10.59 o                         
 -10   1   9       1023.58        997.78        25.97 o                         
  -9   1   9        177.23        199.47        12.19 o                         
  -8   1   9       1519.26       1551.70        25.55 o                         
  -7   1   9         14.74         16.10         6.43 o                         
  -6   1   9        324.18        279.50        14.50 o                         
  -5   1   9       4466.70       4347.27        95.33 o                         
  -4   1   9       2797.35       3040.48        66.31 o                         
  -3   1   9        484.17        396.93        18.20 o                         
  -2   1   9       1911.78       1960.10        50.55 o                         
  -1   1   9      11840.56      13002.81       252.05 o                         
   0   1   9       1490.21       1328.00        34.29 o                         
   1   1   9      11967.36      12867.55       365.69 o                         
   2   1   9       1959.85       2007.14        51.36 o                         
   3   1   9        408.74        324.18        16.21 o                         
   4   1   9       2704.42       2892.16        66.71 o                         
   5   1   9       4472.85       4341.29        96.42 o                         
   6   1   9        403.08        339.11        15.88 o                         
   7   1   9         21.12         30.84         6.66 o                         
   8   1   9       1467.50       1502.88        30.85 o                         
   9   1   9        158.66        186.71        13.05 o                         
  10   1   9       1085.63       1077.43        32.09 o                         
  11   1   9        169.89        163.45        11.19 o                         
 -11   2   9        444.74        427.72        15.09 o                         
 -10   2   9       2032.05       2043.34        35.53 o                         
  -9   2   9        144.27        147.64        11.26 o                         
  -8   2   9       7094.78       6978.37        82.95 o                         
  -7   2   9        689.89        674.92        16.40 o                         
  -6   2   9       1897.08       1804.99        40.03 o                         
  -5   2   9       1198.50       1214.73        59.50 o                         
  -4   2   9       5996.61       6480.13       120.74 o                         
  -3   2   9       6064.96       6040.14       127.73 o                         
  -2   2   9       2747.17       2681.05        87.61 o                         
  -1   2   9       1425.74       1470.01        38.62 o                         
   0   2   9       1385.76       1277.23        29.14 o                         
   1   2   9       1297.33       1371.59        31.92 o                         
   2   2   9       2849.31       2619.13       150.88 o                         
   3   2   9       6202.51       6240.47       145.65 o                         
   4   2   9       6222.25       6517.64       137.98 o                         
   5   2   9       1166.35       1200.78        48.02 o                         
   6   2   9       2017.28       1988.65        35.00 o                         
   7   2   9        767.58        764.85        20.53 o                         
   8   2   9       7201.57       7174.40       102.85 o                         
   9   2   9        150.16        154.17        13.05 o                         
  10   2   9       1988.80       1985.93        41.33 o                         
  11   2   9        377.99        377.97        13.00 o                         
 -11   3   9       1034.02        971.84        20.13 o                         
 -10   3   9        748.11        751.89        17.14 o                         
  -9   3   9       6517.28       6632.65        78.89 o                         
  -8   3   9       3813.18       3856.56        48.94 o                         
  -7   3   9       1949.99       1901.71        31.74 o                         
  -6   3   9       1719.29       1739.17        29.61 o                         
  -5   3   9       1009.75        893.19        28.64 o                         
  -4   3   9       2487.80       2648.44        72.36 o                         
  -3   3   9       4453.53       4327.75        97.28 o                         
  -2   3   9        773.10        631.40        34.15 o                         
  -1   3   9      10355.54      10388.63       207.88 o                         
   0   3   9       1247.97       1269.12        24.06 o                         
   1   3   9      10106.80      10403.43       205.85 o                         
   2   3   9        639.12        522.96        24.57 o                         
   3   3   9       4662.58       4673.81        97.21 o                         
   4   3   9       2554.80       2742.67        85.24 o                         
   5   3   9       1092.80       1002.07        58.95 o                         
   6   3   9       1607.89       1722.25        47.83 o                         
   7   3   9       1808.79       1776.77        40.35 o                         
   8   3   9       3606.80       3632.18        59.89 o                         
   9   3   9       6680.82       6786.25       100.31 o                         
  10   3   9        658.63        667.55        17.90 o                         
  11   3   9        985.23        926.71        19.69 o                         
 -11   4   9        336.71        324.79        12.02 o                         
 -10   4   9        840.28        851.76        23.01 o                         
  -9   4   9       1300.78       1232.69        23.87 o                         
  -8   4   9       3902.38       3891.64        50.28 o                         
  -7   4   9        840.95        824.06        22.07 o                         
  -6   4   9       1097.21       1038.43        21.58 o                         
  -5   4   9       1894.53       1870.48        40.50 o                         
  -4   4   9       1669.47       1800.13        49.34 o                         
  -3   4   9       2191.53       2442.36        57.06 o                         
  -2   4   9       2575.06       2394.87        64.21 o                         
  -1   4   9      17126.19      17338.28       681.07 o                         
   0   4   9       3662.11       3605.45       104.80 o                         
   1   4   9      17358.63      17706.86       676.07 o                         
   2   4   9       2580.84       2467.54        75.15 o                         
   3   4   9       2225.04       2407.35        45.92 o                         
   4   4   9       1496.90       1608.45        37.21 o                         
   5   4   9       2178.53       2187.93        41.01 o                         
   6   4   9       1153.38       1120.53        31.45 o                         
   7   4   9        842.74        772.68        19.56 o                         
   8   4   9       3915.04       3921.99        62.63 o                         
   9   4   9       1345.02       1266.51        26.18 o                         
  10   4   9        832.50        839.35        22.25 o                         
  11   4   9        318.31        316.42        11.37 o                         
 -11   5   9         17.53         21.05         5.51 o                         
 -10   5   9        152.09        174.46        10.78 o                         
  -9   5   9       2413.74       2379.57        36.95 o                         
  -8   5   9       5983.88       6238.81        82.42 o                         
  -7   5   9       1793.08       1787.04        33.95 o                         
  -6   5   9        427.83        425.69        14.32 o                         
  -5   5   9        239.07        234.91        12.61 o                         
  -4   5   9      10480.61      10335.41       197.61 o                         
  -3   5   9      26159.78      28531.39       526.36 o                         
  -2   5   9       6940.21       6823.10       120.05 o                         
  -1   5   9       5387.39       5283.97       216.70 o                         
   0   5   9        353.27        384.91        17.10 o                         
   1   5   9       5459.66       5495.15       213.90 o                         
   2   5   9       7091.33       7037.14       145.97 o                         
   3   5   9      26571.24      28361.53       526.42 o                         
   4   5   9      10459.18      10590.26       198.01 o                         
   5   5   9        229.74        249.50        14.80 o                         
   6   5   9        496.57        494.72        15.14 o                         
   7   5   9       1721.87       1701.06        37.22 o                         
   8   5   9       6095.93       6349.95        94.99 o                         
   9   5   9       2368.15       2363.80        41.52 o                         
  10   5   9        149.29        159.92        10.31 o                         
  11   5   9         16.56         28.40         8.69 o                         
 -11   6   9       2108.93       2062.77        38.97 o                         
 -10   6   9       1982.62       1994.63        30.36 o                         
  -9   6   9        618.96        655.85        15.15 o                         
  -8   6   9        193.93        216.33        14.66 o                         
  -7   6   9        394.16        387.07        12.38 o                         
  -6   6   9       3853.30       3764.12        45.25 o                         
  -5   6   9      10536.91      10855.76       132.39 o                         
  -4   6   9       3954.37       4095.26        59.71 o                         
  -3   6   9       2251.23       2384.76        51.16 o                         
  -2   6   9       7539.43       7544.86       162.67 o                         
  -1   6   9      22924.00      25237.71       510.68 o                         
   0   6   9       3385.09       3604.40        78.21 o                         
   1   6   9      23013.99      25158.06       423.14 o                         
   2   6   9       7343.59       7496.38       143.84 o                         
   3   6   9       2395.65       2493.85        51.49 o                         
   4   6   9       3931.00       4137.26        92.42 o                         
   5   6   9      10762.80      11045.49       137.62 o                         
   6   6   9       3935.30       3894.87        61.14 o                         
   7   6   9        475.31        451.38        14.78 o                         
   8   6   9        218.52        238.78        21.29 o                         
   9   6   9        614.92        636.33        17.54 o                         
  10   6   9       1852.36       1842.80        33.52 o                         
  11   6   9       2121.08       2097.00        34.11 o                         
 -11   7   9       2010.67       1934.58        34.68 o                         
 -10   7   9        289.37        315.75        11.02 o                         
  -9   7   9        792.46        759.11        17.59 o                         
  -8   7   9       3470.75       3482.15        45.76 o                         
  -7   7   9       1349.71       1249.00        20.37 o                         
  -6   7   9       2085.41       2068.11        33.18 o                         
  -5   7   9        130.28        142.98         8.87 o                         
  -4   7   9       8084.87       8103.29       135.80 o                         
  -3   7   9       6366.46       6375.62        87.45 o                         
  -2   7   9       2679.74       2685.22        55.83 o                         
  -1   7   9       6059.44       6160.35       156.45 o                         
   0   7   9      15984.31      17111.15       346.24 o                         
   1   7   9       6481.34       6566.17       124.30 o                         
   2   7   9       2655.30       2691.35        56.30 o                         
   3   7   9       6144.24       6207.97       122.65 o                         
   4   7   9       8566.16       8541.48       140.87 o                         
   5   7   9        122.31        155.18         8.81 o                         
   6   7   9       2032.56       2026.96        37.14 o                         
   7   7   9       1304.05       1220.24        26.09 o                         
   8   7   9       3476.95       3418.56        56.39 o                         
   9   7   9        807.59        788.50        21.62 o                         
  10   7   9        268.35        301.77        11.57 o                         
  11   7   9       1832.39       1733.18        35.20 o                         
 -10   8   9       2022.64       1956.66        33.36 o                         
  -9   8   9       2963.12       2883.52        38.53 o                         
  -8   8   9        670.55        776.05        15.88 o                         
  -7   8   9        178.43        178.12         9.70 o                         
  -6   8   9       3408.85       3344.24        44.46 o                         
  -5   8   9       5753.58       5676.37        67.87 o                         
  -4   8   9       1523.47       1548.15        23.08 o                         
  -3   8   9       2336.65       2316.64        33.76 o                         
  -2   8   9       7011.88       6557.33        92.51 o                         
  -1   8   9       3410.08       3221.70        82.93 o                         
   0   8   9      21058.69      22848.26       681.69 o                         
   1   8   9       3387.98       3179.53        74.42 o                         
   2   8   9       6866.64       6393.99       266.01 o                         
   3   8   9       2220.12       2233.17        44.67 o                         
   4   8   9       1569.76       1600.13        25.22 o                         
   5   8   9       5630.49       5546.85        62.55 o                         
   6   8   9       3444.54       3313.45        48.28 o                         
   7   8   9        218.83        236.23        12.27 o                         
   8   8   9        822.77        938.85        20.78 o                         
   9   8   9       2929.07       2907.68        47.77 o                         
  10   8   9       2075.16       2071.19        47.20 o                         
 -10   9   9        330.24        336.57        11.33 o                         
  -9   9   9        143.83        149.54         8.48 o                         
  -8   9   9       1494.66       1454.33        21.79 o                         
  -7   9   9       1805.41       1704.60        29.99 o                         
  -6   9   9       1855.54       1865.83        27.16 o                         
  -5   9   9         16.10         41.84         6.21 o                         
  -4   9   9       5244.31       5202.21        55.21 o                         
  -3   9   9       1881.74       1860.85        25.62 o                         
  -2   9   9        496.71        453.24        13.17 o                         
  -1   9   9       7771.55       7611.63        94.96 o                         
   0   9   9       8286.72       8037.79       111.51 o                         
   1   9   9       7716.11       7633.95       136.56 o                         
   2   9   9        533.87        503.75        14.91 o                         
   3   9   9       1789.75       1779.47        25.29 o                         
   4   9   9       5410.92       5350.35        64.17 o                         
   5   9   9         18.24         40.60         6.88 o                         
   6   9   9       2013.75       1998.38        27.50 o                         
   7   9   9       1851.37       1767.91        33.83 o                         
   8   9   9       1439.33       1392.80        28.15 o                         
   9   9   9        178.95        160.05        10.03 o                         
  10   9   9        385.97        406.47        11.89 o                         
 -10  10   9        889.62        893.01        17.39 o                         
  -9  10   9       1040.64       1041.76        16.62 o                         
  -8  10   9       2861.04       2864.74        38.84 o                         
  -7  10   9       2273.55       2267.49        30.05 o                         
  -6  10   9        201.88        209.23         9.77 o                         
  -5  10   9       1165.32       1161.69        19.79 o                         
  -4  10   9       1955.43       1991.00        29.89 o                         
  -3  10   9       3097.77       3201.62        39.22 o                         
  -2  10   9      11393.98      11554.77       102.43 o                         
  -1  10   9        268.80        287.58        10.07 o                         
   0  10   9       1140.23       1221.65        18.34 o                         
   1  10   9        292.23        330.52        10.80 o                         
   2  10   9      11171.58      11396.92       103.44 o                         
   3  10   9       3094.91       3234.52        36.40 o                         
   4  10   9       1994.72       1983.51        33.05 o                         
   5  10   9       1125.82       1137.11        28.03 o                         
   6  10   9        191.38        210.17        10.29 o                         
   7  10   9       2206.18       2202.12        32.09 o                         
   8  10   9       2930.66       3022.21        43.04 o                         
   9  10   9       1065.19       1075.66        21.72 o                         
  10  10   9        751.99        767.51        16.98 o                         
  -9  11   9        220.79        227.10         8.50 o                         
  -8  11   9       3160.20       3127.63        37.00 o                         
  -7  11   9       1993.38       2076.37        28.21 o                         
  -6  11   9       3259.37       3171.65        36.24 o                         
  -5  11   9       3750.79       3667.16        41.47 o                         
  -4  11   9       5376.19       5285.53        56.39 o                         
  -3  11   9        213.35        207.77        12.97 o                         
  -2  11   9        981.41        916.73        15.38 o                         
  -1  11   9       3161.32       3196.60        34.74 o                         
   0  11   9       6212.89       6210.74        61.25 o                         
   1  11   9       2911.97       2950.60        32.22 o                         
   2  11   9        955.99        910.34        15.07 o                         
   3  11   9        201.51        195.78         9.55 o                         
   4  11   9       5415.78       5395.69        94.93 o                         
   5  11   9       3829.49       3729.38        47.97 o                         
   6  11   9       3113.71       3005.50        38.02 o                         
   7  11   9       2091.70       2158.89        30.65 o                         
   8  11   9       3049.83       3074.91        40.04 o                         
   9  11   9        207.82        219.23        12.32 o                         
  -9  12   9       1657.87       1608.93        20.63 o                         
  -8  12   9         38.89         42.54         6.00 o                         
  -7  12   9       1262.63       1241.17        22.35 o                         
  -6  12   9       2512.73       2446.19        26.93 o                         
  -5  12   9       2308.47       2239.53        31.89 o                         
  -4  12   9        712.42        676.80        16.10 o                         
  -3  12   9        830.54        846.36        16.53 o                         
  -2  12   9       1289.39       1236.28        18.05 o                         
  -1  12   9       1454.14       1403.13        20.31 o                         
   0  12   9       8286.56       8689.26        95.65 o                         
   1  12   9       1469.33       1421.16        22.17 o                         
   2  12   9       1247.43       1202.12        22.24 o                         
   3  12   9        635.70        667.96        15.24 o                         
   4  12   9        629.07        603.04        16.17 o                         
   5  12   9       2109.34       1983.74        42.90 o                         
   6  12   9       2563.84       2529.33        34.69 o                         
   7  12   9       1144.47       1134.35        22.16 o                         
   8  12   9         26.08         30.41         5.32 o                         
   9  12   9       1604.58       1591.66        40.82 o                         
  -8  13   9        250.74        248.63         8.86 o                         
  -7  13   9        468.02        451.42        11.78 o                         
  -6  13   9       1141.46       1175.96        20.81 o                         
  -5  13   9       1368.74       1355.52        20.29 o                         
  -4  13   9       3049.84       2983.34        39.62 o                         
  -3  13   9       3011.73       3065.57        37.39 o                         
  -2  13   9       2848.81       2834.12        31.28 o                         
  -1  13   9         55.18         84.22         8.32 o                         
   0  13   9       7341.89       7332.51        71.51 o                         
   1  13   9         66.53         83.10         8.03 o                         
   2  13   9       2829.33       2828.19        37.68 o                         
   3  13   9       2879.57       2942.23        34.43 o                         
   4  13   9       2956.86       2934.84        47.88 o                         
   5  13   9       1431.02       1447.98        25.43 o                         
   6  13   9       1192.00       1233.83        25.30 o                         
   7  13   9        431.11        418.15        12.88 o                         
   8  13   9        206.64        184.22        12.96 o                         
  -8  14   9        563.23        551.05        13.69 o                         
  -7  14   9        570.54        598.36        14.15 o                         
  -6  14   9        627.69        584.48        13.19 o                         
  -5  14   9       1733.55       1719.88        26.10 o                         
  -4  14   9        643.76        648.10        14.14 o                         
  -3  14   9       1903.18       1977.10        29.36 o                         
  -2  14   9        996.19       1023.97        18.36 o                         
  -1  14   9         71.32         67.08         6.57 o                         
   0  14   9       4833.04       4875.42        47.39 o                         
   1  14   9         94.81         93.28         8.49 o                         
   2  14   9       1035.97       1088.40        18.59 o                         
   3  14   9       1898.11       1951.07        26.78 o                         
   4  14   9        572.30        566.53        16.51 o                         
   5  14   9       1712.13       1684.20        31.63 o                         
   6  14   9        747.64        718.07        17.76 o                         
   7  14   9        669.13        709.63        19.44 o                         
   8  14   9        651.96        611.92        21.70 o                         
  -7  15   9        413.26        425.24        12.63 o                         
  -6  15   9        218.87        236.05         8.77 o                         
  -5  15   9       1224.86       1199.61        22.04 o                         
  -4  15   9        246.35        272.85        11.70 o                         
  -3  15   9        374.65        353.61        12.41 o                         
  -2  15   9       1739.52       1729.60        25.00 o                         
  -1  15   9        765.89        717.10        13.64 o                         
   0  15   9        150.34        140.15         8.90 o                         
   1  15   9        890.88        832.27        15.81 o                         
   2  15   9       1926.65       1913.60        25.41 o                         
   3  15   9        435.86        427.50        12.61 o                         
   4  15   9        217.03        239.14        13.37 o                         
   5  15   9       1263.73       1216.00        30.64 o                         
   6  15   9        224.03        234.48        11.88 o                         
   7  15   9        432.47        438.86        13.75 o                         
  -6  16   9        208.90        222.19         8.59 o                         
  -5  16   9       1078.19       1114.33        16.87 o                         
  -4  16   9        527.89        507.01        12.45 o                         
  -3  16   9        595.15        591.76        13.76 o                         
  -2  16   9        357.80        328.79        11.07 o                         
  -1  16   9       1087.46       1044.97        16.54 o                         
   0  16   9       2598.28       2478.61        28.92 o                         
   1  16   9       1065.17       1027.51        17.43 o                         
   2  16   9        378.49        341.59        12.69 o                         
   3  16   9        527.57        505.41        12.95 o                         
   4  16   9        420.96        422.45        15.04 o                         
   5  16   9       1004.10       1020.07        24.49 o                         
   6  16   9        196.90        198.14        11.57 o                         
  -6  17   9        768.71        769.16        16.20 o                         
  -5  17   9        584.95        559.43        11.65 o                         
  -4  17   9       2015.20       1967.80        25.98 o                         
  -3  17   9        308.31        292.70        10.08 o                         
  -2  17   9       2035.79       2072.66        25.87 o                         
  -1  17   9       1585.46       1507.61        23.06 o                         
   0  17   9        530.23        545.33        13.70 o                         
   1  17   9       1701.54       1647.04        23.92 o                         
   2  17   9       1946.48       1992.64        25.48 o                         
   3  17   9        377.46        380.24        13.17 o                         
   4  17   9       1875.94       1790.43        35.84 o                         
   5  17   9        611.01        585.08        16.49 o                         
   6  17   9        880.26        878.25        39.43 o                         
  -4  18   9       1575.10       1565.81        20.74 o                         
  -3  18   9       4290.00       4475.11        50.61 o                         
  -2  18   9        111.66        125.67         7.99 o                         
  -1  18   9        397.34        392.94        10.27 o                         
   0  18   9        269.43        313.31         9.65 o                         
   1  18   9        413.00        416.80        10.19 o                         
   2  18   9         91.23        106.71         8.39 o                         
   3  18   9       4223.54       4434.85        71.46 o                         
   4  18   9       1470.86       1443.11        28.68 o                         
  -3  19   9        389.11        387.30        12.96 o                         
  -2  19   9        647.90        653.76        12.06 o                         
  -1  19   9        163.66        148.26         8.35 o                         
   0  19   9       1670.71       1730.90        24.70 o                         
   1  19   9        155.58        155.53         8.94 o                         
   2  19   9        658.99        651.59        14.94 o                         
   3  19   9        372.28        375.74        12.29 o                         
   0   0  10       2896.60       3107.32       129.15 o                         
   1   0  10       2167.50       2389.27        51.60 o                         
   2   0  10       1607.82       1385.69        46.57 o                         
   3   0  10       6579.85       6963.23       129.65 o                         
   4   0  10        748.10        795.47        23.84 o                         
   5   0  10       1342.41       1342.14        28.76 o                         
   6   0  10       4616.73       4877.07        72.93 o                         
   7   0  10       1039.59        971.95        23.34 o                         
   8   0  10       4222.23       4193.70        65.75 o                         
   9   0  10       5381.59       5790.17        86.12 o                         
  10   0  10       1892.19       1889.19        48.48 o                         
  11   0  10       3336.36       3247.18        49.39 o                         
 -11   1  10       1290.08       1349.24        24.58 o                         
 -10   1  10        898.18        847.37        28.55 o                         
  -9   1  10       1980.55       2016.91        32.84 o                         
  -8   1  10        821.93        808.58        17.91 o                         
  -7   1  10       1407.23       1313.30        25.52 o                         
  -6   1  10       5732.92       5830.74        74.40 o                         
  -5   1  10       3900.15       4033.27        71.37 o                         
  -4   1  10      10383.54      11146.88       230.48 o                         
  -3   1  10       8957.83       9320.17       169.99 o                         
  -2   1  10       6267.60       6437.80       150.36 o                         
  -1   1  10       6024.06       5738.97       117.42 o                         
   0   1  10      31589.98      29886.87       729.43 o                         
   1   1  10       6052.95       5966.85       117.65 o                         
   2   1  10       6227.47       6455.30       177.01 o                         
   3   1  10       8899.97       9123.51       170.25 o                         
   4   1  10      10552.56      11240.81       231.27 o                         
   5   1  10       3861.27       4002.85        70.89 o                         
   6   1  10       5390.70       5485.48        82.95 o                         
   7   1  10       1477.57       1401.04        32.60 o                         
   8   1  10        772.79        743.99        20.96 o                         
   9   1  10       1950.30       1965.44        36.45 o                         
  10   1  10        955.64        901.24        24.00 o                         
  11   1  10       1183.67       1265.83        28.55 o                         
 -11   2  10         90.19        108.44        10.64 o                         
 -10   2  10        359.10        381.06        15.17 o                         
  -9   2  10       1481.13       1507.13        27.49 o                         
  -8   2  10       1266.37       1311.72        23.10 o                         
  -7   2  10       2802.24       2864.25        47.62 o                         
  -6   2  10        758.48        776.77        17.69 o                         
  -5   2  10      12915.47      13247.40       209.27 o                         
  -4   2  10       2606.61       2469.28        56.39 o                         
  -3   2  10       1570.14       1513.41        26.91 o                         
  -2   2  10        476.75        423.31        16.02 o                         
  -1   2  10       4184.32       4416.11        89.52 o                         
   0   2  10       4219.00       4636.34        93.97 o                         
   1   2  10       4104.11       4353.78        89.38 o                         
   2   2  10        511.73        466.62        18.37 o                         
   3   2  10       1423.85       1511.59        29.81 o                         
   4   2  10       2661.09       2468.05        72.32 o                         
   5   2  10      12567.95      13148.40       209.04 o                         
   6   2  10        659.79        686.74        22.74 o                         
   7   2  10       2776.49       2831.84        55.30 o                         
   8   2  10       1261.21       1291.58        28.26 o                         
   9   2  10       1575.22       1604.60        27.59 o                         
  10   2  10        396.12        403.84        13.35 o                         
  11   2  10        104.93        143.73        10.07 o                         
 -11   3  10         18.39         24.39         6.09 o                         
 -10   3  10         81.06         94.14        10.33 o                         
  -9   3  10        777.79        683.83        16.24 o                         
  -8   3  10        850.95        793.56        18.09 o                         
  -7   3  10       2022.90       2167.08        34.71 o                         
  -6   3  10       3259.51       3267.53        51.03 o                         
  -5   3  10       2529.40       2689.58        51.50 o                         
  -4   3  10      12211.47      12561.24       297.09 o                         
  -3   3  10       2509.19       2456.54        65.68 o                         
  -2   3  10       5344.22       4768.82       119.26 o                         
  -1   3  10       2151.61       2217.34        54.87 o                         
   0   3  10      10749.92      11475.88       259.24 o                         
   1   3  10       2217.51       2225.08        57.50 o                         
   2   3  10       5179.01       4801.92       104.12 o                         
   3   3  10       2573.88       2441.27        56.58 o                         
   4   3  10      12043.43      12180.15       231.41 o                         
   5   3  10       2605.79       2764.25        51.85 o                         
   6   3  10       3034.73       2948.72        58.91 o                         
   7   3  10       1924.74       2052.59        34.03 o                         
   8   3  10        942.47        897.28        19.49 o                         
   9   3  10        777.39        697.58        18.60 o                         
  10   3  10         86.43         99.03        10.98 o                         
  11   3  10         22.31         35.11         5.88 o                         
 -11   4  10       1025.44       1031.26        20.45 o                         
 -10   4  10        526.80        524.64        15.55 o                         
  -9   4  10        697.01        689.84        17.03 o                         
  -8   4  10       2004.31       1946.53        29.78 o                         
  -7   4  10       2236.39       2169.62        36.14 o                         
  -6   4  10       2199.03       2161.30        33.77 o                         
  -5   4  10       5870.04       5770.54        84.29 o                         
  -4   4  10        720.40        731.47        20.75 o                         
  -3   4  10        222.18        241.40        11.15 o                         
  -2   4  10       2640.66       2771.00        90.63 o                         
  -1   4  10        603.43        767.38        37.88 o                         
   0   4  10       8756.59       8412.82       166.65 o                         
   1   4  10        516.88        619.28        29.17 o                         
   2   4  10       2427.51       2642.35        61.08 o                         
   3   4  10        322.68        314.12        17.39 o                         
   4   4  10        716.66        748.04        20.67 o                         
   5   4  10       5963.28       5925.57       123.18 o                         
   6   4  10       2105.19       2029.38        37.12 o                         
   7   4  10       2403.59       2345.00        45.60 o                         
   8   4  10       1939.70       1907.46        35.70 o                         
   9   4  10        626.84        616.54        17.71 o                         
  10   4  10        453.37        464.52        14.42 o                         
  11   4  10        982.85       1000.23        20.18 o                         
 -11   5  10        521.72        499.95        15.36 o                         
 -10   5  10        236.80        251.30        10.81 o                         
  -9   5  10       2720.71       2784.31        40.89 o                         
  -8   5  10       3721.58       3780.48        53.37 o                         
  -7   5  10        296.60        336.42        13.22 o                         
  -6   5  10        176.50        166.37        10.48 o                         
  -5   5  10       1114.29       1179.66        23.04 o                         
  -4   5  10       2607.68       2601.69        40.44 o                         
  -3   5  10       2183.72       1981.34        43.12 o                         
  -2   5  10      12622.41      13218.22       276.99 o                         
  -1   5  10       8755.27       9072.65       188.61 o                         
   0   5  10       2868.87       2637.93        74.19 o                         
   1   5  10       9107.94       9208.28       191.50 o                         
   2   5  10      12421.40      12943.52       244.09 o                         
   3   5  10       2250.95       2026.08        43.53 o                         
   4   5  10       2531.25       2580.74        60.58 o                         
   5   5  10       1105.58       1187.01        27.66 o                         
   6   5  10        222.35        205.20        10.98 o                         
   7   5  10        382.48        426.52        14.44 o                         
   8   5  10       3569.40       3710.77        60.97 o                         
   9   5  10       2583.03       2632.35        45.94 o                         
  10   5  10        200.47        225.70        11.01 o                         
  11   5  10        533.59        516.72        13.32 o                         
 -11   6  10       2709.04       2598.20        39.08 o                         
 -10   6  10       4018.28       3965.19        55.21 o                         
  -9   6  10       1115.35       1009.89        22.00 o                         
  -8   6  10        361.43        327.93        11.90 o                         
  -7   6  10       5023.75       4992.92        57.17 o                         
  -6   6  10       2698.65       2578.05        36.63 o                         
  -5   6  10       1837.40       1756.55        26.83 o                         
  -4   6  10       4047.36       4283.64        65.60 o                         
  -3   6  10        145.99        146.06        10.20 o                         
  -2   6  10       4315.87       3899.34        77.44 o                         
  -1   6  10       4569.61       4986.21       156.16 o                         
   0   6  10      42200.39      41998.20       983.48 o                         
   1   6  10       4291.51       4598.67        93.34 o                         
   2   6  10       4276.43       3892.77        78.20 o                         
   3   6  10        148.59        138.94         9.66 o                         
   5   6  10       1935.62       1844.24        28.38 o                         
   6   6  10       2791.90       2683.05        44.94 o                         
   7   6  10       4905.52       4953.32        77.21 o                         
   8   6  10        421.37        412.77        14.43 o                         
   9   6  10       1044.91        926.77        21.55 o                         
  10   6  10       4200.54       4195.47        62.87 o                         
  11   6  10       2576.78       2488.60        39.87 o                         
 -11   7  10        189.06        194.33        10.71 o                         
 -10   7  10         12.04         19.16         5.43 o                         
  -9   7  10       1572.14       1572.23        24.76 o                         
  -8   7  10       4407.45       4406.83        51.04 o                         
  -7   7  10        406.62        406.96        11.75 o                         
  -6   7  10       1031.22       1020.60        18.18 o                         
  -5   7  10       3072.81       2932.16        38.94 o                         
  -4   7  10       1770.03       1792.38        24.94 o                         
  -3   7  10       4128.82       4222.39        61.14 o                         
  -2   7  10       3322.39       3263.95        68.05 o                         
  -1   7  10      15892.78      16723.67       392.80 o                         
   0   7  10         53.59         57.31         1.99 o                         
   1   7  10      15751.00      16376.00       309.19 o                         
   2   7  10       3503.55       3454.00        68.96 o                         
   3   7  10       4096.35       4167.99        90.38 o                         
   4   7  10       1670.20       1711.90        36.68 o                         
   5   7  10       3011.86       2881.73        36.57 o                         
   6   7  10       1068.72       1062.83        21.64 o                         
   7   7  10        339.81        342.87        13.71 o                         
   8   7  10       4279.16       4285.24        68.60 o                         
   9   7  10       1647.75       1663.48        30.56 o                         
  10   7  10          6.93         14.07         5.08 o                         
  11   7  10        250.67        247.47         9.61 o                         
 -10   8  10        549.26        553.58        13.48 o                         
  -9   8  10        380.75        372.01        12.40 o                         
  -8   8  10       3932.40       4030.11        48.45 o                         
  -7   8  10       3516.86       3460.61        43.03 o                         
  -6   8  10        111.13         90.86         7.82 o                         
  -5   8  10       7176.44       7502.69       108.65 o                         
  -4   8  10       6381.18       6556.32        71.30 o                         
  -3   8  10        746.80        698.65        17.99 o                         
  -2   8  10       1895.54       1926.28        34.77 o                         
  -1   8  10        808.18        781.26        22.29 o                         
   0   8  10       6046.12       5900.82       123.03 o                         
   1   8  10        783.64        714.90        18.62 o                         
   2   8  10       1889.72       1963.96        41.32 o                         
   3   8  10        739.15        671.39        17.28 o                         
   4   8  10       6296.47       6424.80        76.84 o                         
   5   8  10       7165.00       7388.75        80.29 o                         
   6   8  10         83.57         65.24         7.69 o                         
   7   8  10       3772.41       3681.80        51.54 o                         
   8   8  10       4166.74       4320.19        65.70 o                         
   9   8  10        392.09        387.01        14.88 o                         
  10   8  10        590.52        612.29        14.69 o                         
 -10   9  10        340.44        330.23        10.85 o                         
  -9   9  10        916.55        851.14        14.43 o                         
  -8   9  10       2368.13       2317.53        32.47 o                         
  -7   9  10       2381.18       2342.23        31.08 o                         
  -6   9  10       4711.34       4643.64        54.46 o                         
  -5   9  10       4638.74       4729.00        57.82 o                         
  -4   9  10       3821.46       3784.67        42.39 o                         
  -3   9  10       1844.69       1851.44        29.42 o                         
  -2   9  10       1634.58       1733.12        24.52 o                         
  -1   9  10      10021.18      10181.67       103.57 o                         
   0   9  10      11377.78      11513.28       116.31 o                         
   1   9  10       9902.96      10063.34       102.87 o                         
   2   9  10       1606.18       1659.96        26.15 o                         
   3   9  10       1995.33       1986.34        26.28 o                         
   4   9  10       3905.79       3906.01        49.19 o                         
   5   9  10       4449.35       4516.28        53.05 o                         
   6   9  10       4796.01       4754.25        54.08 o                         
   7   9  10       2366.89       2324.57        33.40 o                         
   8   9  10       2302.95       2260.36        46.59 o                         
   9   9  10        979.26        931.05        19.92 o                         
  10   9  10        344.24        345.12        11.29 o                         
 -10  10  10        977.02        940.58        23.46 o                         
  -9  10  10         32.86         51.61         5.90 o                         
  -8  10  10       2401.34       2457.94        31.17 o                         
  -7  10  10       2893.55       2854.16        36.13 o                         
  -6  10  10       1833.49       1814.58        26.01 o                         
  -5  10  10       1769.00       1728.67        24.65 o                         
  -4  10  10       4345.68       4299.35        48.80 o                         
  -3  10  10        292.48        272.20        10.49 o                         
  -2  10  10         23.25         20.82         4.91 o                         
  -1  10  10       1090.98       1035.26        16.90 o                         
   0  10  10        457.11        554.59        13.86 o                         
   1  10  10       1141.77       1082.83        16.43 o                         
   2  10  10         37.16         36.90         5.36 o                         
   3  10  10        345.45        325.59        10.83 o                         
   4  10  10       4061.16       3932.83        52.07 o                         
   5  10  10       1569.75       1575.08        26.01 o                         
   6  10  10       1803.31       1792.95        25.93 o                         
   7  10  10       2900.68       2875.24        35.76 o                         
   8  10  10       2325.35       2414.28        41.48 o                         
   9  10  10         29.19         47.35         7.15 o                         
  10  10  10        911.98        880.22        17.99 o                         
  -9  11  10       1635.45       1581.17        22.65 o                         
  -8  11  10        578.64        587.09        11.81 o                         
  -7  11  10       2639.80       2636.67        33.75 o                         
  -6  11  10       1872.82       1793.94        24.55 o                         
  -5  11  10       2699.32       2672.60        32.36 o                         
  -4  11  10       1244.63       1149.76        19.31 o                         
  -3  11  10        870.30        825.03        17.67 o                         
  -2  11  10       2195.05       2144.49        25.30 o                         
  -1  11  10       5030.34       4934.12        50.34 o                         
   0  11  10       4069.63       4189.50        43.85 o                         
   1  11  10       4910.02       4765.33        46.68 o                         
   2  11  10       2100.72       2039.20        28.25 o                         
   3  11  10        949.74        885.32        16.57 o                         
   4  11  10       1173.07       1084.11        21.85 o                         
   5  11  10       2749.08       2721.28        37.43 o                         
   6  11  10       1976.41       1897.18        28.12 o                         
   7  11  10       2769.56       2786.26        36.92 o                         
   8  11  10        567.74        593.51        13.88 o                         
   9  11  10       1635.15       1621.68        32.79 o                         
  -9  12  10         78.15         83.36         7.34 o                         
  -8  12  10       4303.27       4509.97        49.76 o                         
  -7  12  10        922.83        914.17        15.99 o                         
  -6  12  10       6279.02       6316.87        57.32 o                         
  -5  12  10        355.44        345.63        11.02 o                         
  -4  12  10        665.04        665.51        16.12 o                         
  -3  12  10          4.36         10.64         5.20 o                         
  -2  12  10        302.19        320.79        13.89 o                         
  -1  12  10       1729.33       1760.84        23.54 o                         
   0  12  10       1620.18       1615.69        23.43 o                         
   1  12  10       1791.86       1828.69        23.75 o                         
   2  12  10        285.77        289.38        15.59 o                         
   3  12  10          1.49         13.38         5.00 o                         
   4  12  10        651.20        655.55        18.99 o                         
   5  12  10        377.46        374.74        13.08 o                         
   6  12  10       6108.20       6157.54        74.25 o                         
   7  12  10        893.44        877.24        17.03 o                         
   8  12  10       4224.91       4493.77        59.43 o                         
   9  12  10         50.53         65.53         9.41 o                         
  -8  13  10        203.46        197.04         8.34 o                         
  -7  13  10        701.35        662.98        14.25 o                         
  -6  13  10        270.76        269.39        11.98 o                         
  -5  13  10        419.62        443.72        11.84 o                         
  -4  13  10        220.98        234.06        10.27 o                         
  -3  13  10       2286.99       2400.54        31.20 o                         
  -2  13  10        486.33        503.29        12.09 o                         
  -1  13  10       1025.57        989.59        16.67 o                         
   0  13  10         37.14         48.62         6.14 o                         
   1  13  10       1015.31        984.33        15.92 o                         
   2  13  10        464.15        464.51        14.35 o                         
   3  13  10       2211.73       2292.61        30.51 o                         
   4  13  10        268.11        280.79        14.03 o                         
   5  13  10        505.96        527.17        14.82 o                         
   6  13  10        303.03        294.37        12.95 o                         
   7  13  10        807.38        782.22        16.47 o                         
   8  13  10        180.03        168.47        11.58 o                         
  -8  14  10       2561.00       2399.00        50.53 o                         
  -7  14  10        251.97        243.80        10.99 o                         
  -6  14  10       1705.67       1731.08        23.42 o                         
  -5  14  10       4267.01       4458.72        66.30 o                         
  -4  14  10        621.04        616.84        14.81 o                         
  -3  14  10       2059.72       2036.35        29.52 o                         
  -2  14  10       1976.66       1955.44        28.64 o                         
  -1  14  10       1595.53       1665.69        21.35 o                         
   0  14  10       1031.28       1082.45        16.49 o                         
   1  14  10       1653.02       1706.51        22.85 o                         
   2  14  10       1922.28       1877.85        26.21 o                         
   3  14  10       1942.65       1929.46        28.89 o                         
   4  14  10        658.53        640.67        18.59 o                         
   5  14  10       4318.94       4330.79        76.78 o                         
   6  14  10       1701.91       1720.64        30.83 o                         
   7  14  10        218.96        211.91        11.56 o                         
   8  14  10       2599.23       2495.18       103.17 o                         
  -7  15  10         84.13         92.97         8.50 o                         
  -6  15  10         75.98         96.00         8.03 o                         
  -5  15  10       1525.30       1543.58        23.56 o                         
  -4  15  10        717.49        723.42        18.94 o                         
  -3  15  10        879.71        890.63        17.57 o                         
  -2  15  10       2122.60       2013.55        26.65 o                         
  -1  15  10        718.76        742.28        13.55 o                         
   0  15  10       2669.85       2651.06        29.00 o                         
   1  15  10        727.36        747.52        15.25 o                         
   2  15  10       1972.32       1877.50        26.05 o                         
   3  15  10        884.10        885.04        21.41 o                         
   4  15  10        765.67        772.31        26.77 o                         
   5  15  10       1579.93       1598.99        32.86 o                         
   6  15  10         38.50         76.87        27.94 o                         
   7  15  10         90.48         78.63        12.51 o                         
  -6  16  10        562.09        576.05        16.72 o                         
  -5  16  10        800.62        781.02        13.67 o                         
  -4  16  10        424.54        413.62        11.43 o                         
  -3  16  10       1233.64       1254.75        25.21 o                         
  -2  16  10         25.04         21.39         8.75 o                         
  -1  16  10        145.44        136.99         8.90 o                         
   0  16  10       1412.26       1331.05        19.01 o                         
   1  16  10        167.26        158.45        10.81 o                         
   2  16  10         34.28         52.18         7.15 o                         
   3  16  10       1249.75       1254.41        22.60 o                         
   4  16  10        451.06        432.97        16.01 o                         
   5  16  10        699.96        684.40        19.47 o                         
   6  16  10        476.88        489.66        15.41 o                         
  -5  17  10       1537.19       1577.77        21.46 o                         
  -4  17  10         32.96         58.41         6.25 o                         
  -3  17  10       2695.10       2736.01        34.73 o                         
  -2  17  10       1043.83       1029.48        16.65 o                         
  -1  17  10       3223.04       3306.84        37.10 o                         
   0  17  10       1859.90       1862.58        24.23 o                         
   1  17  10       3130.16       3230.57        37.01 o                         
   2  17  10       1099.68       1112.21        16.83 o                         
   3  17  10       2777.49       2833.54        42.61 o                         
   4  17  10         17.62         25.46        11.18 o                         
   5  17  10       1545.91       1573.92        29.99 o                         
  -4  18  10       1623.42       1566.42        21.25 o                         
  -3  18  10       1454.70       1415.30        19.93 o                         
  -2  18  10        684.42        664.91        12.88 o                         
  -1  18  10         98.21        129.04         8.30 o                         
   0  18  10        451.49        414.69        10.93 o                         
   1  18  10        123.06        142.58         9.86 o                         
   2  18  10        681.45        656.02        14.21 o                         
   3  18  10       1445.34       1416.36        24.58 o                         
   4  18  10       1759.19       1740.71        30.59 o                         
  -2  19  10        718.69        730.93        15.04 o                         
  -1  19  10       2001.72       1949.53        34.52 o                         
   0  19  10       1907.71       1779.09        27.85 o                         
   1  19  10       1937.42       1866.75        29.18 o                         
   2  19  10        655.59        645.98        17.47 o                         
   1   0  11       4006.54       3773.88        78.38 o                         
   2   0  11       1240.93       1126.09        33.32 o                         
   3   0  11       2863.74       2819.34        51.08 o                         
   4   0  11       9905.53       9618.07       179.23 o                         
   5   0  11      17532.73      17804.55       278.99 o                         
   6   0  11        311.53        326.69        14.09 o                         
   7   0  11         62.37         48.13         7.96 o                         
   8   0  11      10095.34      10423.01       146.64 o                         
   9   0  11        864.80        946.46        22.74 o                         
  10   0  11       1208.47       1241.99        25.33 o                         
  11   0  11         40.42         68.30         9.41 o                         
 -11   1  11        354.54        350.13        12.32 o                         
 -10   1  11        668.02        708.05        18.48 o                         
  -9   1  11        574.87        556.11        15.90 o                         
  -8   1  11       3809.50       3789.90        50.10 o                         
  -7   1  11        384.07        387.74        13.28 o                         
  -6   1  11        242.38        254.74        12.47 o                         
  -5   1  11       1983.54       1873.06        38.38 o                         
  -4   1  11       3979.95       3990.80        92.76 o                         
  -3   1  11       3812.28       3774.14        65.64 o                         
  -2   1  11       3241.27       3314.33       139.45 o                         
  -1   1  11       3256.67       3120.61        63.86 o                         
   0   1  11       1098.44       1010.52        25.36 o                         
   1   1  11       2984.95       2892.49        72.58 o                         
   2   1  11       3012.64       3263.59        79.40 o                         
   3   1  11       3677.34       3545.73        60.97 o                         
   4   1  11       4132.29       4073.40       140.60 o                         
   5   1  11       1822.88       1718.26        37.69 o                         
   6   1  11        242.24        237.77        13.09 o                         
   7   1  11        334.32        350.24        13.94 o                         
   8   1  11       4102.37       4104.51        62.73 o                         
   9   1  11        509.62        492.25        14.59 o                         
  10   1  11        699.89        753.36        16.85 o                         
  11   1  11        352.57        343.25        12.36 o                         
 -11   2  11       1194.79       1194.42        26.12 o                         
 -10   2  11       2787.63       2771.47        40.11 o                         
  -9   2  11         39.21         36.07         7.35 o                         
  -8   2  11       1703.19       1606.78        26.93 o                         
  -7   2  11        395.53        384.93        15.65 o                         
  -6   2  11        254.76        277.88        17.48 o                         
  -5   2  11       4702.52       4512.26       198.35 o                         
  -4   2  11       3256.30       3317.12        66.31 o                         
  -3   2  11        651.85        722.37        17.00 o                         
  -2   2  11        420.34        370.80        12.22 o                         
  -1   2  11       2346.32       2390.46        56.05 o                         
   0   2  11        266.51        190.93         9.32 o                         
   1   2  11       2059.78       2062.84        48.23 o                         
   2   2  11        309.76        277.32        16.20 o                         
   3   2  11        650.71        702.83        16.84 o                         
   4   2  11       3134.06       3218.09        60.30 o                         
   5   2  11       4560.50       4372.25        67.43 o                         
   6   2  11        196.17        211.59        13.04 o                         
   7   2  11        356.64        372.53        13.49 o                         
   8   2  11       1887.58       1802.50        29.60 o                         
   9   2  11         50.57         64.85         8.89 o                         
  10   2  11       2757.71       2767.28        40.92 o                         
  11   2  11       1231.34       1198.66        22.74 o                         
 -11   3  11       1301.50       1315.78        27.57 o                         
 -10   3  11        742.85        739.32        17.03 o                         
  -9   3  11       3077.36       3078.16        41.66 o                         
  -8   3  11       1410.30       1383.89        23.56 o                         
  -7   3  11       2436.22       2471.86        38.82 o                         
  -6   3  11        289.85        316.10        12.72 o                         
  -5   3  11       2350.41       2326.47        40.05 o                         
  -4   3  11       2302.85       2216.45        47.41 o                         
  -3   3  11      10810.10      11420.05       214.16 o                         
  -2   3  11      10965.58      11607.87       199.07 o                         
  -1   3  11      15221.15      16498.63       375.50 o                         
   0   3  11       1929.68       1995.84        44.43 o                         
   1   3  11      15510.82      16813.65       301.10 o                         
   2   3  11      10972.43      11776.55       199.01 o                         
   3   3  11      10771.60      11345.39       194.03 o                         
   4   3  11       2311.00       2231.31        62.92 o                         
   5   3  11       2481.06       2448.56        57.23 o                         
   6   3  11        332.99        363.68        13.66 o                         
   7   3  11       2431.20       2481.75        42.82 o                         
   8   3  11       1318.40       1293.27        24.97 o                         
   9   3  11       3228.95       3247.44        52.22 o                         
  10   3  11        737.70        745.24        18.02 o                         
  11   3  11       1287.52       1284.50        23.90 o                         
 -11   4  11       1941.30       1960.52        37.33 o                         
 -10   4  11       1238.55       1222.94        24.34 o                         
  -9   4  11        135.13        144.20         9.62 o                         
  -8   4  11       2127.17       2150.91        32.65 o                         
  -7   4  11       2753.40       2684.98        37.38 o                         
  -6   4  11       1105.36       1113.06        20.79 o                         
  -5   4  11        370.18        363.42        12.05 o                         
  -4   4  11       3630.66       3626.59        61.50 o                         
  -3   4  11       1196.84       1099.65        25.97 o                         
  -2   4  11       9534.45      10178.17       193.14 o                         
  -1   4  11       9661.52      10105.27       211.34 o                         
   0   4  11        840.93        917.51        19.25 o                         
   1   4  11       9813.54      10410.71       212.22 o                         
   2   4  11       9741.27      10321.52       175.39 o                         
   3   4  11       1117.80       1013.90        25.88 o                         
   4   4  11       3718.27       3728.61        82.54 o                         
   5   4  11        399.36        374.28        14.57 o                         
   6   4  11       1125.57       1113.01        23.97 o                         
   7   4  11       2599.62       2590.94        45.38 o                         
   8   4  11       2355.82       2339.22        40.71 o                         
   9   4  11        133.88        146.97        10.88 o                         
  10   4  11       1214.61       1189.85        24.09 o                         
  11   4  11       1968.51       1964.98        32.57 o                         
 -11   5  11         59.57         62.84        10.75 o                         
 -10   5  11        363.20        322.22        11.33 o                         
  -9   5  11        976.41        884.32        17.53 o                         
  -8   5  11         34.18         38.80         6.46 o                         
  -7   5  11       2363.87       2358.68        33.93 o                         
  -6   5  11       4485.78       4329.60        52.30 o                         
  -5   5  11       1972.01       1881.36        30.73 o                         
  -4   5  11       3288.42       3261.97        59.37 o                         
  -3   5  11       3750.65       3488.92        70.52 o                         
  -2   5  11      17754.38      19562.05       363.41 o                         
  -1   5  11       9688.11       9793.82       235.32 o                         
   0   5  11       7412.49       7328.51       146.57 o                         
   1   5  11       9679.09       9752.54       185.46 o                         
   2   5  11      17784.00      19521.79       363.99 o                         
   3   5  11       3753.48       3533.76        91.54 o                         
   4   5  11       3415.30       3306.01       106.17 o                         
   5   5  11       1993.88       1850.90        34.53 o                         
   6   5  11       4482.08       4334.07        68.11 o                         
   7   5  11       2397.09       2388.70        41.88 o                         
   8   5  11         17.03         29.31         6.95 o                         
   9   5  11        972.67        911.93        21.00 o                         
  10   5  11        377.57        359.36        12.16 o                         
  11   5  11         78.33         72.80         7.66 o                         
 -11   6  11       1191.81       1103.18        27.69 o                         
 -10   6  11        131.30        140.20         9.14 o                         
  -9   6  11       2934.80       2850.42        48.07 o                         
  -8   6  11       2187.90       2085.49        28.71 o                         
  -7   6  11        695.49        661.71        14.42 o                         
  -6   6  11       7056.89       7350.07        80.03 o                         
  -5   6  11       1066.02       1018.82        18.61 o                         
  -4   6  11       1032.62       1111.31        21.54 o                         
  -3   6  11       1578.43       1493.73        26.89 o                         
  -2   6  11       1734.08       1596.15        35.43 o                         
  -1   6  11         49.01         61.72        10.11 o                         
   0   6  11      13765.52      14491.29       344.83 o                         
   1   6  11         57.01         61.91        12.78 o                         
   2   6  11       1651.76       1473.55        45.77 o                         
   3   6  11       1732.04       1669.16        39.73 o                         
   4   6  11        995.75       1052.28        25.97 o                         
   5   6  11       1071.54       1014.48        18.65 o                         
   6   6  11       7077.79       7316.30       127.77 o                         
   7   6  11        703.28        666.94        18.40 o                         
   8   6  11       2248.83       2150.91        38.24 o                         
   9   6  11       3074.56       3019.62        56.63 o                         
  10   6  11        139.12        164.91         9.41 o                         
  11   6  11       1385.55       1270.13        25.32 o                         
 -10   7  11        197.61        205.25        11.02 o                         
  -9   7  11        654.19        617.88        14.19 o                         
  -8   7  11        343.80        344.52        11.08 o                         
  -7   7  11       1430.80       1451.51        22.18 o                         
  -6   7  11       2770.56       2768.68        38.02 o                         
  -5   7  11        682.13        704.56        15.17 o                         
  -4   7  11       8141.17       8287.57        88.44 o                         
  -3   7  11       1381.85       1311.70        21.10 o                         
  -2   7  11        638.72        497.45        14.43 o                         
  -1   7  11       3106.79       2979.88        75.93 o                         
   0   7  11        635.11        591.66        20.49 o                         
   1   7  11       3080.38       2839.56        60.81 o                         
   2   7  11        614.19        493.77        16.14 o                         
   3   7  11       1408.38       1340.04        29.67 o                         
   4   7  11       8182.06       8309.95       105.29 o                         
   5   7  11        626.88        659.77        15.08 o                         
   6   7  11       2698.35       2687.21        37.93 o                         
   7   7  11       1337.61       1344.08        28.54 o                         
   8   7  11        359.58        349.63        13.51 o                         
   9   7  11        775.84        716.01        17.38 o                         
  10   7  11        178.02        185.79        14.90 o                         
 -10   8  11       1950.97       2010.17        33.54 o                         
  -9   8  11       4599.00       4556.23        51.60 o                         
  -8   8  11       3819.26       3777.97        45.51 o                         
  -7   8  11        889.32        917.91        20.97 o                         
  -6   8  11       3061.66       2926.58        36.61 o                         
  -5   8  11       1344.25       1271.35        22.22 o                         
  -4   8  11       2629.48       2595.60        31.03 o                         
  -3   8  11       3023.40       2908.55        34.00 o                         
  -2   8  11       3293.64       3306.12        42.28 o                         
  -1   8  11       1661.65       1541.47        29.09 o                         
   0   8  11      10902.73      10603.81       168.10 o                         
   1   8  11       1595.33       1483.58        33.32 o                         
   2   8  11       3133.92       3105.85        41.35 o                         
   3   8  11       3073.07       3002.31        36.24 o                         
   4   8  11       2626.36       2551.49        35.59 o                         
   5   8  11       1446.88       1425.33        23.66 o                         
   6   8  11       2934.98       2807.21        36.22 o                         
   7   8  11        925.77        924.98        27.70 o                         
   8   8  11       4015.52       3970.58        61.58 o                         
   9   8  11       4580.19       4586.21        69.78 o                         
  10   8  11       1989.82       2046.39        33.79 o                         
 -10   9  11       1026.82        977.53        19.54 o                         
  -9   9  11       1098.52       1128.77        16.53 o                         
  -8   9  11        552.12        563.76        16.51 o                         
  -7   9  11       1134.58       1148.41        19.29 o                         
  -6   9  11       2295.39       2211.09        29.54 o                         
  -5   9  11       1275.15       1253.39        24.43 o                         
  -4   9  11       4105.13       4069.29        50.78 o                         
  -3   9  11       2492.09       2410.25        29.30 o                         
  -2   9  11        561.40        575.21        12.78 o                         
  -1   9  11       3708.52       3654.26        39.85 o                         
   0   9  11       8520.31       8686.46        83.57 o                         
   1   9  11       3889.29       3757.87        45.73 o                         
   2   9  11        643.66        663.32        14.94 o                         
   3   9  11       2529.67       2373.68        30.79 o                         
   4   9  11       3879.30       3796.71        54.27 o                         
   5   9  11       1288.76       1260.54        29.85 o                         
   6   9  11       2177.40       2083.93        29.09 o                         
   7   9  11       1184.09       1189.65        19.75 o                         
   8   9  11        576.16        580.71        16.47 o                         
   9   9  11       1139.53       1167.83        23.04 o                         
  10   9  11       1098.51       1062.71        19.85 o                         
  -9  10  11       3132.35       3063.31        33.40 o                         
  -8  10  11        819.94        800.24        13.95 o                         
  -7  10  11        850.66        882.68        16.25 o                         
  -6  10  11        390.78        413.47        14.96 o                         
  -5  10  11       2647.94       2672.99        31.87 o                         
  -4  10  11        794.52        788.31        16.22 o                         
  -3  10  11        523.65        526.67        17.10 o                         
  -2  10  11       2693.71       2639.26        29.52 o                         
  -1  10  11        397.99        420.34        11.63 o                         
   0  10  11       7929.80       7872.69        80.76 o                         
   1  10  11        394.09        413.22        13.11 o                         
   2  10  11       2715.24       2690.71        31.36 o                         
   3  10  11        573.96        582.22        13.45 o                         
   4  10  11        841.96        843.43        17.50 o                         
   5  10  11       2465.11       2525.56        36.30 o                         
   6  10  11        318.40        319.08        15.60 o                         
   7  10  11        811.00        853.75        16.29 o                         
   8  10  11        808.37        798.52        16.46 o                         
   9  10  11       3285.16       3213.18        65.64 o                         
  -9  11  11       1075.35       1033.15        16.32 o                         
  -8  11  11        318.21        334.63         9.18 o                         
  -7  11  11        145.80        150.03         9.33 o                         
  -6  11  11       2346.32       2279.91        28.95 o                         
  -5  11  11       1490.52       1511.79        21.55 o                         
  -4  11  11       4056.64       4071.95        45.24 o                         
  -3  11  11       1634.39       1627.02        29.00 o                         
  -2  11  11       5904.40       5981.50        58.22 o                         
  -1  11  11       1029.20       1089.29        18.83 o                         
   0  11  11       1233.78       1083.71        18.49 o                         
   1  11  11       1131.71       1153.13        17.16 o                         
   2  11  11       6261.86       6268.50        71.55 o                         
   3  11  11       1642.99       1638.38        28.26 o                         
   4  11  11       4182.09       4208.56        63.34 o                         
   5  11  11       1458.29       1466.24        26.91 o                         
   6  11  11       2448.45       2415.32        33.30 o                         
   7  11  11        137.55        146.08        10.59 o                         
   8  11  11        276.75        303.76        11.23 o                         
   9  11  11        914.87        884.21        22.56 o                         
  -9  12  11        539.82        525.10        10.73 o                         
  -8  12  11        361.00        357.99         9.69 o                         
  -7  12  11       3198.74       3212.69        35.33 o                         
  -6  12  11        534.17        575.03        12.60 o                         
  -5  12  11       7515.67       7403.17        79.63 o                         
  -4  12  11       3008.30       2931.52        40.77 o                         
  -3  12  11         60.38         51.23         6.92 o                         
  -2  12  11        605.27        601.34        15.40 o                         
  -1  12  11       2974.97       2931.82        39.58 o                         
   0  12  11        940.39        921.11        18.78 o                         
   1  12  11       3103.00       3040.41        43.04 o                         
   2  12  11        591.99        590.14        14.40 o                         
   3  12  11         65.89         59.43         7.58 o                         
   4  12  11       3257.68       3226.88        45.60 o                         
   5  12  11       7666.11       7536.33        96.44 o                         
   6  12  11        561.36        608.66        14.60 o                         
   7  12  11       3030.04       3091.29        40.45 o                         
   8  12  11        379.31        383.63        14.52 o                         
   9  12  11        479.05        432.92        15.87 o                         
  -8  13  11        425.85        421.94        10.85 o                         
  -7  13  11        500.12        543.26        12.44 o                         
  -6  13  11       2658.90       2739.49        29.71 o                         
  -5  13  11       2300.28       2307.11        30.02 o                         
  -4  13  11       1578.84       1567.99        23.89 o                         
  -3  13  11        120.72        107.94        11.24 o                         
  -2  13  11       1338.67       1263.08        18.72 o                         
  -1  13  11        410.82        436.50        11.94 o                         
   0  13  11       3687.08       3736.81        38.10 o                         
   1  13  11        385.71        411.49        11.56 o                         
   2  13  11       1522.44       1449.66        21.54 o                         
   3  13  11         97.43         97.46        10.20 o                         
   4  13  11       1848.60       1814.84        32.26 o                         
   5  13  11       2289.80       2247.32        35.48 o                         
   6  13  11       2750.37       2770.23        45.72 o                         
   7  13  11        502.89        550.58        15.67 o                         
   8  13  11        347.78        330.07        15.70 o                         
  -8  14  11       1243.13       1203.14        20.99 o                         
  -7  14  11       1363.13       1393.86        24.81 o                         
  -6  14  11        396.36        376.33        10.44 o                         
  -5  14  11       3192.01       3296.75        42.27 o                         
  -4  14  11        106.55        103.73         9.22 o                         
  -3  14  11        717.55        715.59        15.81 o                         
  -2  14  11        564.00        543.21        14.82 o                         
  -1  14  11        897.38        851.27        14.35 o                         
   0  14  11        900.32        821.91        14.44 o                         
   1  14  11        779.58        735.19        15.54 o                         
   2  14  11        631.26        604.75        14.14 o                         
   3  14  11        629.07        626.73        15.84 o                         
   4  14  11        112.83         99.73        13.02 o                         
   5  14  11       3184.46       3240.23        51.36 o                         
   6  14  11        432.20        397.83        13.94 o                         
   7  14  11       1315.97       1332.74        24.69 o                         
   8  14  11       1165.24       1123.16        29.63 o                         
  -7  15  11        642.52        625.09        13.96 o                         
  -6  15  11        140.26        156.96         7.74 o                         
  -5  15  11        151.67        140.28         8.68 o                         
  -4  15  11        237.62        261.44        11.34 o                         
  -3  15  11        763.87        758.11        16.04 o                         
  -2  15  11       1567.16       1625.46        23.19 o                         
  -1  15  11       2574.61       2444.77        26.88 o                         
   0  15  11       4837.20       4792.87        46.24 o                         
   1  15  11       2454.66       2359.86        30.41 o                         
   2  15  11       1589.01       1637.23        23.35 o                         
   3  15  11        777.87        739.67        16.31 o                         
   4  15  11        168.77        193.49        13.50 o                         
   5  15  11        129.21        107.37        11.58 o                         
   6  15  11        152.40        149.21        11.34 o                         
   7  15  11        564.83        533.41        20.18 o                         
  -6  16  11        541.92        554.61        11.31 o                         
  -5  16  11        224.86        224.60         8.68 o                         
  -4  16  11         33.38         31.02         4.77 o                         
  -3  16  11        361.29        376.80        11.30 o                         
  -2  16  11       2584.42       2547.72        31.63 o                         
  -1  16  11       1074.47       1019.55        17.38 o                         
   0  16  11        856.52        811.29        16.52 o                         
   1  16  11       1116.56       1049.85        18.68 o                         
   2  16  11       2776.85       2723.15        34.34 o                         
   3  16  11        366.43        387.73        19.84 o                         
   4  16  11         26.39         20.74         6.33 o                         
   5  16  11        156.65        157.55        11.35 o                         
   6  16  11        536.84        533.31        15.41 o                         
  -5  17  11        644.53        669.83        13.43 o                         
  -4  17  11       1584.00       1710.04        23.23 o                         
  -3  17  11         36.86         35.83         7.29 o                         
  -2  17  11       3511.72       3529.77        42.87 o                         
  -1  17  11        375.92        339.49        10.24 o                         
   0  17  11        248.80        196.14         8.92 o                         
   1  17  11        478.23        444.95        11.65 o                         
   2  17  11       3581.25       3659.79        42.71 o                         
   3  17  11         40.77         36.70         6.58 o                         
   4  17  11       1591.45       1690.20        32.62 o                         
   5  17  11        709.53        736.43        17.57 o                         
  -4  18  11        971.20        970.98        15.99 o                         
  -3  18  11         47.09         53.53         5.74 o                         
  -2  18  11         32.88         43.82         5.01 o                         
  -1  18  11        385.46        413.78        11.37 o                         
   0  18  11        316.64        327.75         9.98 o                         
   1  18  11        351.75        394.19        11.95 o                         
   2  18  11         52.27         59.37         6.93 o                         
   3  18  11         80.69         84.44        16.76 o                         
   4  18  11        850.04        864.27        20.06 o                         
  -2  19  11       2541.88       2545.59        51.15 o                         
  -1  19  11         44.45         44.70         7.38 o                         
   0  19  11        260.89        278.21        12.41 o                         
   1  19  11         20.48         16.33         4.95 o                         
   2  19  11       2609.67       2468.98        41.17 o                         
   0   0  12         58.71         96.57        12.02 o                         
   1   0  12        264.04        266.96        20.33 o                         
   2   0  12       2684.89       2940.05        49.96 o                         
   3   0  12        169.03        120.06         8.90 o                         
   4   0  12      17878.22      17534.46       353.07 o                         
   5   0  12       3500.05       3743.46        58.78 o                         
   6   0  12       9765.55       9881.63       125.24 o                         
   7   0  12        825.79        817.01        19.49 o                         
   8   0  12         69.85         86.85         9.93 o                         
   9   0  12       3861.08       3721.62        52.93 o                         
  10   0  12        597.56        571.33        14.49 o                         
  11   0  12         72.47        105.80         9.77 o                         
 -11   1  12        423.50        407.44        12.79 o                         
 -10   1  12        105.89        107.17         9.53 o                         
  -9   1  12       5626.32       5891.82        78.54 o                         
  -8   1  12       1268.66       1253.08        24.82 o                         
  -7   1  12        263.91        244.54        14.04 o                         
  -6   1  12       1790.77       1790.85        29.44 o                         
  -5   1  12       3873.51       3840.91        54.53 o                         
  -4   1  12       3557.52       3396.75        69.76 o                         
  -3   1  12      11824.16      11713.56       223.40 o                         
  -2   1  12       5581.83       5491.88        85.82 o                         
  -1   1  12       4985.30       5509.67       125.11 o                         
   0   1  12         49.97         48.68         1.08 o                         
   1   1  12       4627.29       5040.28        89.33 o                         
   2   1  12       5349.85       5491.09        86.01 o                         
   3   1  12      11907.35      12008.15       202.01 o                         
   4   1  12       3535.51       3367.52        70.52 o                         
   5   1  12       4103.27       4104.57        61.72 o                         
   6   1  12       1619.14       1558.57        27.81 o                         
   7   1  12        258.17        241.20        13.62 o                         
   8   1  12       1305.42       1266.72        24.08 o                         
   9   1  12       5703.53       5843.87        78.38 o                         
  10   1  12        107.36         99.05         9.42 o                         
  11   1  12        423.56        405.64        12.72 o                         
 -11   2  12        863.13        857.79        20.62 o                         
 -10   2  12        287.14        277.06        12.50 o                         
  -9   2  12       3177.20       3141.67        41.83 o                         
  -8   2  12         38.17         43.78         6.67 o                         
  -7   2  12       2153.60       2071.90        34.98 o                         
  -6   2  12       4111.65       4099.04        60.55 o                         
  -5   2  12       1770.97       1637.03        24.62 o                         
  -4   2  12       9976.96      10157.00       156.69 o                         
  -3   2  12       5559.71       5505.26       136.33 o                         
  -2   2  12       1470.93       1402.70        26.32 o                         
  -1   2  12       5165.92       5338.45       126.24 o                         
   0   2  12       4566.61       4377.80        90.85 o                         
   1   2  12       5181.19       5350.86        91.50 o                         
   2   2  12       1434.61       1348.93        26.72 o                         
   3   2  12       5488.71       5433.78        96.63 o                         
   4   2  12       9959.66      10116.62       249.21 o                         
   5   2  12       1600.23       1515.50        29.53 o                         
   6   2  12       4152.04       4054.90        63.74 o                         
   7   2  12       2299.58       2237.59        38.53 o                         
   8   2  12         45.07         61.58         9.25 o                         
   9   2  12       3199.68       3146.16        45.94 o                         
  10   2  12        271.82        279.81        13.24 o                         
  11   2  12        878.48        848.72        18.15 o                         
 -11   3  12        384.04        430.05        14.46 o                         
 -10   3  12        572.14        540.37        14.67 o                         
  -9   3  12       1539.08       1597.19        23.69 o                         
  -8   3  12        730.32        795.28        19.99 o                         
  -7   3  12       2042.41       1948.81        29.78 o                         
  -6   3  12       1280.94       1191.33        20.90 o                         
  -5   3  12        984.38        947.15        18.92 o                         
  -4   3  12       5894.09       5782.46        91.70 o                         
  -3   3  12       3756.69       3772.42        75.88 o                         
  -2   3  12       5812.67       5489.94       130.86 o                         
  -1   3  12       6529.55       6942.00       128.04 o                         
   0   3  12       9032.80       9727.47       193.03 o                         
   1   3  12       6480.11       6919.05       129.29 o                         
   2   3  12       5670.45       5296.65       105.64 o                         
   3   3  12       3729.46       3817.96        76.22 o                         
   4   3  12       5651.77       5576.24       135.05 o                         
   5   3  12       1036.07        949.36        23.64 o                         
   6   3  12       1257.11       1138.33        25.03 o                         
   7   3  12       2251.34       2110.63        33.47 o                         
   8   3  12        697.09        746.06        26.12 o                         
   9   3  12       1581.52       1635.15        31.04 o                         
  10   3  12        563.65        557.39        15.26 o                         
  11   3  12        411.64        429.74        12.63 o                         
 -11   4  12        673.37        616.67        16.92 o                         
 -10   4  12       1302.34       1234.98        21.64 o                         
  -9   4  12        679.26        684.41        16.32 o                         
  -8   4  12        516.62        473.80        12.66 o                         
  -7   4  12       2566.69       2455.22        34.66 o                         
  -6   4  12        238.72        240.73        11.00 o                         
  -5   4  12        616.18        591.41        13.78 o                         
  -4   4  12       1166.36       1070.08        31.23 o                         
  -3   4  12       4071.02       3798.18        70.60 o                         
  -2   4  12       3788.32       3835.12        72.85 o                         
  -1   4  12       2056.72       1998.67        47.64 o                         
   0   4  12         34.58         23.34         1.07 o                         
   1   4  12       2052.01       2004.59        32.85 o                         
   2   4  12       3935.92       3999.22        72.97 o                         
   3   4  12       3969.60       3815.35        76.90 o                         
   4   4  12       1311.15       1200.09        42.84 o                         
   5   4  12        509.68        478.91        15.73 o                         
   6   4  12        158.54        164.62        13.80 o                         
   7   4  12       2476.81       2391.55        42.58 o                         
   8   4  12        491.73        451.93        15.35 o                         
   9   4  12        653.01        636.09        17.57 o                         
  10   4  12       1262.28       1204.71        24.10 o                         
  11   4  12        717.20        644.09        14.74 o                         
 -11   5  12       1914.58       1910.64        36.58 o                         
 -10   5  12       2252.90       2165.26        32.07 o                         
  -9   5  12        253.06        220.16        11.09 o                         
  -8   5  12       3756.33       3634.32        47.27 o                         
  -7   5  12       2416.28       2424.97        31.31 o                         
  -6   5  12       2001.64       2080.04        31.05 o                         
  -5   5  12         92.71        151.91         8.82 o                         
  -4   5  12       2987.75       2903.30        46.16 o                         
  -3   5  12       5784.89       5618.44        90.56 o                         
  -2   5  12       7599.56       7617.95       146.78 o                         
  -1   5  12       1610.39       1650.59        44.43 o                         
   0   5  12       1613.94       1583.55        38.77 o                         
   1   5  12       1478.64       1473.02        35.48 o                         
   2   5  12       7713.03       7842.40       223.04 o                         
   3   5  12       5846.05       5790.00       176.34 o                         
   4   5  12       2835.90       2739.55        65.61 o                         
   5   5  12         62.45        109.10        10.97 o                         
   6   5  12       2117.64       2209.30        44.16 o                         
   7   5  12       2178.77       2185.77        40.96 o                         
   8   5  12       3627.53       3557.78        58.57 o                         
   9   5  12        259.66        229.51        12.41 o                         
  10   5  12       2126.08       2036.15        35.68 o                         
  11   5  12       2022.87       2035.73        37.71 o                         
 -10   6  12       2408.66       2475.06        36.25 o                         
  -9   6  12        259.50        262.85        10.14 o                         
  -8   6  12       1689.52       1690.59        24.11 o                         
  -7   6  12       6537.88       6750.19        73.62 o                         
  -6   6  12       1119.60       1101.26        20.15 o                         
  -5   6  12       3280.89       3232.51        41.55 o                         
  -4   6  12        716.58        737.03        16.83 o                         
  -3   6  12       1947.39       1898.36        50.81 o                         
  -2   6  12      10330.55      10186.53       196.68 o                         
  -1   6  12       5097.63       5653.01       134.68 o                         
   0   6  12        576.61        434.57        25.46 o                         
   1   6  12       4829.74       5250.82       106.57 o                         
   2   6  12      10678.67      10671.80       223.43 o                         
   3   6  12       2010.54       1858.18        67.06 o                         
   4   6  12        675.82        665.86        18.35 o                         
   5   6  12       3122.99       3028.42        41.55 o                         
   6   6  12       1085.68       1049.68        24.24 o                         
   7   6  12       6275.90       6390.47       113.14 o                         
   8   6  12       1495.03       1497.34        30.94 o                         
   9   6  12        267.82        285.66        13.08 o                         
  10   6  12       2513.19       2602.18        56.63 o                         
 -10   7  12        705.21        698.85        15.14 o                         
  -9   7  12        143.49        165.12         9.66 o                         
  -8   7  12       1879.98       1880.29        26.31 o                         
  -7   7  12        498.83        446.98        12.58 o                         
  -6   7  12       2307.22       2290.76        30.81 o                         
  -5   7  12        991.73        924.20        20.53 o                         
  -4   7  12       5023.28       4970.67        52.73 o                         
  -3   7  12        129.13        157.62        10.26 o                         
  -2   7  12       4676.70       4784.61        70.45 o                         
  -1   7  12       9902.07       9868.26       242.77 o                         
   0   7  12       1618.51       1774.20        44.78 o                         
   1   7  12      10358.16      10538.46       144.91 o                         
   2   7  12       4470.27       4671.20        71.20 o                         
   3   7  12        122.60        147.07         8.95 o                         
   4   7  12       5080.20       5035.49        66.93 o                         
   5   7  12        867.23        798.00        16.66 o                         
   6   7  12       2345.62       2338.49        36.86 o                         
   7   7  12        533.73        487.75        19.17 o                         
   8   7  12       1894.74       1873.51        34.67 o                         
   9   7  12        143.48        175.91        11.25 o                         
  10   7  12        841.34        850.57        17.36 o                         
 -10   8  12       1059.72       1083.09        20.71 o                         
  -9   8  12        528.10        543.19        11.50 o                         
  -8   8  12        577.29        618.91        13.19 o                         
  -7   8  12       1912.48       1892.78        26.91 o                         
  -6   8  12       3762.49       3689.33        44.79 o                         
  -5   8  12       2340.66       2274.71        31.68 o                         
  -4   8  12        788.13        785.74        14.86 o                         
  -3   8  12        410.71        394.00        11.12 o                         
  -2   8  12       2797.35       2725.25        33.78 o                         
  -1   8  12       4599.88       4580.63        59.64 o                         
   0   8  12        206.73        271.56        11.28 o                         
   1   8  12       4619.17       4607.22        51.68 o                         
   2   8  12       2773.01       2707.84        36.21 o                         
   3   8  12        417.35        404.52        11.69 o                         
   4   8  12        804.02        783.43        16.75 o                         
   5   8  12       2137.64       2049.52        31.33 o                         
   6   8  12       3773.08       3713.94        44.43 o                         
   7   8  12       2026.54       1953.73        27.15 o                         
   8   8  12        459.98        480.98        17.66 o                         
   9   8  12        526.50        546.33        15.05 o                         
  10   8  12       1074.10       1059.08        20.80 o                         
 -10   9  12         24.26         37.51         6.32 o                         
  -9   9  12        374.98        395.95         9.56 o                         
  -8   9  12       2040.31       2049.77        27.63 o                         
  -7   9  12        465.43        460.34        12.05 o                         
  -6   9  12        747.69        723.78        15.09 o                         
  -5   9  12        497.05        528.61        15.10 o                         
  -4   9  12       7625.07       7693.54        82.65 o                         
  -3   9  12        193.90        176.50         9.41 o                         
  -2   9  12       1399.46       1443.78        19.09 o                         
  -1   9  12       3761.73       3773.96        40.48 o                         
   0   9  12       7020.75       7104.99        69.80 o                         
   1   9  12       3745.75       3733.77        48.13 o                         
   2   9  12       1498.75       1568.05        22.25 o                         
   3   9  12        185.46        165.34         9.36 o                         
   4   9  12       7422.65       7533.25        96.42 o                         
   5   9  12        684.34        700.96        15.57 o                         
   6   9  12        762.00        717.26        15.37 o                         
   7   9  12        484.67        474.22        12.62 o                         
   8   9  12       2136.40       2155.39        37.53 o                         
   9   9  12        332.87        340.60        12.30 o                         
  10   9  12         23.68         28.98         5.78 o                         
  -9  10  12        211.37        249.85         9.39 o                         
  -8  10  12        479.20        480.84        10.64 o                         
  -7  10  12        261.99        270.04        10.04 o                         
  -6  10  12        483.30        482.83        12.16 o                         
  -5  10  12       4618.69       4593.94        50.79 o                         
  -4  10  12       1044.21       1021.12        19.94 o                         
  -3  10  12       1692.92       1768.26        27.52 o                         
  -2  10  12       1083.46       1164.58        17.49 o                         
  -1  10  12       3038.31       3065.03        34.99 o                         
   0  10  12       1031.68       1026.06        19.33 o                         
   1  10  12       3234.93       3173.51        37.27 o                         
   2  10  12       1119.05       1197.73        18.37 o                         
   3  10  12       1668.12       1732.89        24.84 o                         
   4  10  12       1185.28       1131.03        20.46 o                         
   5  10  12       5016.31       4931.96        59.15 o                         
   6  10  12        542.35        536.48        13.85 o                         
   7  10  12        239.23        246.81        10.85 o                         
   8  10  12        435.08        451.07        12.89 o                         
   9  10  12        239.08        274.90        12.21 o                         
  -9  11  12        283.69        284.58         9.65 o                         
  -8  11  12       1358.07       1421.64        19.14 o                         
  -7  11  12        159.34        164.95         9.54 o                         
  -6  11  12        109.57         96.03         7.52 o                         
  -5  11  12       3241.79       3297.32        43.25 o                         
  -4  11  12       4296.41       4312.84        48.95 o                         
  -3  11  12       1437.56       1416.32        23.94 o                         
  -2  11  12       3480.35       3493.28        41.37 o                         
  -1  11  12       8004.79       8175.18        95.15 o                         
   0  11  12       3017.46       3148.93        55.92 o                         
   1  11  12       8414.77       8620.78        76.28 o                         
   2  11  12       3482.47       3422.06        59.53 o                         
   3  11  12       1485.97       1457.33        23.70 o                         
   4  11  12       4086.35       4022.23        57.97 o                         
   5  11  12       3312.96       3362.17        52.66 o                         
   6  11  12         92.98         92.31         9.19 o                         
   7  11  12        148.41        160.24         9.57 o                         
   8  11  12       1412.66       1509.06        24.65 o                         
   9  11  12        219.81        233.57        12.05 o                         
  -8  12  12        716.38        744.26        13.72 o                         
  -7  12  12         66.90         74.92         6.96 o                         
  -6  12  12       2036.23       2004.81        25.41 o                         
  -5  12  12       1070.28       1055.59        18.43 o                         
  -4  12  12       1087.72       1065.75        20.97 o                         
  -3  12  12       1355.12       1281.90        22.71 o                         
  -2  12  12        712.89        698.61        14.44 o                         
  -1  12  12       2046.75       2042.93        27.02 o                         
   0  12  12       5962.79       6233.29        66.28 o                         
   1  12  12       1921.19       1876.87        24.91 o                         
   2  12  12        718.93        721.20        16.36 o                         
   3  12  12       1436.66       1360.08        22.76 o                         
   4  12  12       1229.16       1191.54        29.27 o                         
   5  12  12       1033.86       1017.97        20.88 o                         
   6  12  12       1965.53       1929.71        35.18 o                         
   7  12  12         79.11         64.35         8.41 o                         
   8  12  12        697.93        730.43        15.87 o                         
  -8  13  12        622.32        628.09        13.21 o                         
  -7  13  12       1681.37       1710.35        24.35 o                         
  -6  13  12         11.93         19.05         4.64 o                         
  -5  13  12       2788.35       2673.16        36.25 o                         
  -4  13  12         86.90         78.20         9.03 o                         
  -3  13  12       4264.54       4373.79        54.65 o                         
  -2  13  12        933.06        872.63        15.36 o                         
  -1  13  12       3720.49       3585.18        39.13 o                         
   0  13  12       1674.83       1676.85        21.38 o                         
   1  13  12       3737.97       3583.59        39.13 o                         
   2  13  12       1085.02       1011.28        19.02 o                         
   3  13  12       4317.87       4484.08        58.48 o                         
   4  13  12         88.83         80.19        11.93 o                         
   5  13  12       2775.46       2679.18        40.10 o                         
   6  13  12         17.44         19.06         5.53 o                         
   7  13  12       1735.22       1754.84        30.20 o                         
   8  13  12        656.74        654.23        18.88 o                         
  -7  14  12       1144.09       1172.94        22.41 o                         
  -6  14  12       3458.86       3473.57        42.61 o                         
  -5  14  12         27.17         32.17         5.35 o                         
  -4  14  12        715.33        715.10        15.38 o                         
  -3  14  12       9253.81       9423.93       106.60 o                         
  -2  14  12       1092.30       1088.36        19.77 o                         
  -1  14  12         82.96         97.08         8.43 o                         
   0  14  12        349.35        342.29        10.36 o                         
   1  14  12        109.71        127.14         9.76 o                         
   2  14  12       1058.02       1016.55        19.45 o                         
   3  14  12       9388.58       9620.92       103.75 o                         
   4  14  12        684.89        669.34        21.39 o                         
   5  14  12         24.88         37.81         9.50 o                         
   6  14  12       3448.60       3464.30        52.56 o                         
   7  14  12       1260.46       1286.31        23.25 o                         
  -7  15  12        288.10        296.79        19.25 o                         
  -6  15  12       1827.94       1825.72        22.80 o                         
  -5  15  12         95.36         95.52         9.08 o                         
  -4  15  12        686.50        756.81        16.97 o                         
  -3  15  12       1369.14       1378.68        39.07 o                         
  -2  15  12        919.22        967.71        16.96 o                         
  -1  15  12         73.78         83.44         7.67 o                         
   0  15  12          2.11         11.75         4.55 o                         
   1  15  12        103.57        123.70        10.26 o                         
   2  15  12        952.02       1001.74        20.16 o                         
   3  15  12       1443.53       1472.16        28.37 o                         
   4  15  12        639.72        651.27        34.77 o                         
   5  15  12         97.68         96.38        11.23 o                         
   6  15  12       1754.91       1751.46        33.93 o                         
   7  15  12        241.60        239.22        15.10 o                         
  -6  16  12        857.74        836.47        13.71 o                         
  -5  16  12        172.60        183.25         8.08 o                         
  -4  16  12        505.04        472.43        11.56 o                         
  -3  16  12       2256.45       2344.03        30.32 o                         
  -2  16  12        477.06        503.07        12.98 o                         
  -1  16  12         20.33         24.54         5.06 o                         
   0  16  12       5400.73       5245.84        55.75 o                         
   1  16  12         44.29         53.69         8.97 o                         
   2  16  12        475.88        518.62        15.89 o                         
   3  16  12       2049.49       2137.71        36.85 o                         
   4  16  12        478.08        451.25        15.89 o                         
   5  16  12        161.67        163.57        10.87 o                         
   6  16  12        826.29        806.96        18.76 o                         
  -5  17  12        187.25        189.24         7.97 o                         
  -4  17  12        424.01        430.86        10.13 o                         
  -3  17  12        244.37        260.30         8.95 o                         
  -2  17  12        528.09        517.37        11.86 o                         
  -1  17  12        752.94        697.99        13.43 o                         
   0  17  12        148.52        153.54         9.16 o                         
   1  17  12        887.93        864.09        14.07 o                         
   2  17  12        462.67        459.22        11.78 o                         
   3  17  12        253.67        245.81        12.29 o                         
   4  17  12        427.64        414.11        14.10 o                         
   5  17  12        161.98        179.82        20.49 o                         
  -3  18  12       1219.39       1220.14        17.06 o                         
  -2  18  12        507.54        519.14        11.09 o                         
  -1  18  12       1281.06       1348.43        23.66 o                         
   0  18  12       6034.27       6074.96        72.53 o                         
   1  18  12       1311.89       1356.09        18.33 o                         
   2  18  12        510.43        512.50        13.57 o                         
   3  18  12       1128.53       1102.69        23.66 o                         
   0  19  12        793.59        776.29        13.91 o                         
   1   0  13      11652.75      11942.49       198.20 o                         
   2   0  13        827.84        685.17        19.16 o                         
   3   0  13        423.70        479.86        14.52 o                         
   4   0  13       6321.12       6224.66        91.81 o                         
   5   0  13      11960.14      12138.00       166.33 o                         
   6   0  13       1578.83       1429.21        23.57 o                         
   7   0  13        150.42        169.95         9.92 o                         
   8   0  13          4.26         14.18         9.37 o                         
   9   0  13        386.96        408.98        12.95 o                         
  10   0  13        203.25        200.16        12.52 o                         
  11   0  13         40.77         42.74         6.38 o                         
 -11   1  13         10.06         17.87         6.28 o                         
 -10   1  13       2347.72       2424.81        39.30 o                         
  -9   1  13         72.45         76.34         8.70 o                         
  -8   1  13       1968.19       2121.21        38.84 o                         
  -7   1  13        420.49        399.25        12.44 o                         
  -6   1  13        456.29        443.68        12.70 o                         
  -5   1  13       1793.23       1788.11        33.33 o                         
  -4   1  13      15367.09      16127.08       264.86 o                         
  -3   1  13        277.81        294.48        12.38 o                         
  -2   1  13        333.96        417.32        13.21 o                         
  -1   1  13       2073.59       2107.13        55.85 o                         
   0   1  13        504.20        653.07        20.46 o                         
   1   1  13       2100.72       2098.60        40.09 o                         
   2   1  13        383.17        453.96        13.05 o                         
   3   1  13        285.07        306.56        11.94 o                         
   4   1  13      15437.28      16230.45       225.60 o                         
   5   1  13       1798.49       1816.03        29.73 o                         
   6   1  13        432.48        421.03        14.60 o                         
   7   1  13        367.54        352.99        14.08 o                         
   8   1  13       1915.73       2076.07        44.61 o                         
   9   1  13         63.74         74.26         8.15 o                         
  10   1  13       2199.55       2291.76        35.01 o                         
  11   1  13         10.59         17.81         5.29 o                         
 -11   2  13        341.46        293.30        12.21 o                         
 -10   2  13        738.63        768.19        18.41 o                         
  -9   2  13        423.66        452.13        13.83 o                         
  -8   2  13       1357.70       1358.95        23.80 o                         
  -7   2  13        286.65        303.56        10.82 o                         
  -6   2  13        933.31        943.14        17.21 o                         
  -5   2  13       5660.60       5362.74        65.32 o                         
  -4   2  13       1107.20       1065.46        32.00 o                         
  -3   2  13       5604.44       5891.12       118.24 o                         
  -2   2  13       7505.98       7952.80       138.41 o                         
  -1   2  13      11290.04      12164.05       308.35 o                         
   0   2  13       6666.95       7444.75       126.22 o                         
   1   2  13      11479.45      12486.04       224.96 o                         
   2   2  13       7679.62       8137.22       128.52 o                         
   3   2  13       5966.52       6314.92       107.89 o                         
   4   2  13       1231.77       1201.30        28.65 o                         
   5   2  13       5743.39       5600.61        66.46 o                         
   6   2  13        909.57        917.99        20.03 o                         
   7   2  13        242.05        240.95        12.51 o                         
   8   2  13       1409.22       1415.38        34.49 o                         
   9   2  13        485.95        488.75        13.95 o                         
  10   2  13        737.96        747.93        17.98 o                         
  11   2  13        329.95        302.84        11.05 o                         
 -11   3  13       1065.48       1087.87        22.90 o                         
 -10   3  13       2888.75       2790.44        41.14 o                         
  -9   3  13        242.00        259.37        10.76 o                         
  -8   3  13       1404.65       1449.74        22.59 o                         
  -7   3  13       1674.15       1671.57        23.32 o                         
  -6   3  13       2893.68       2973.18        43.24 o                         
  -5   3  13        536.31        539.71        13.53 o                         
  -4   3  13       2836.85       2853.50        46.54 o                         
  -3   3  13        711.22        730.65        20.22 o                         
  -2   3  13       7418.51       7243.95       138.41 o                         
  -1   3  13       3590.79       3905.31        83.20 o                         
   0   3  13       8104.21       8379.05       140.54 o                         
   1   3  13       3667.34       3835.70        64.69 o                         
   2   3  13       7279.39       7229.13       138.94 o                         
   3   3  13        619.22        638.59        19.65 o                         
   4   3  13       2809.64       2930.76        69.74 o                         
   5   3  13        543.24        543.21        15.11 o                         
   6   3  13       2870.57       2857.93        43.53 o                         
   7   3  13       1713.45       1714.26        29.61 o                         
   8   3  13       1480.10       1518.02        26.86 o                         
   9   3  13        276.98        293.19        12.33 o                         
  10   3  13       3086.51       3020.78        47.16 o                         
  11   3  13        993.28        994.18        19.78 o                         
 -11   4  13        558.12        550.01        18.86 o                         
 -10   4  13        109.64        104.41         8.86 o                         
  -9   4  13        291.66        266.71        12.23 o                         
  -8   4  13       3048.66       3008.04        37.99 o                         
  -7   4  13       2761.93       2540.13        31.45 o                         
  -6   4  13        163.89        155.86         9.39 o                         
  -5   4  13        354.77        337.99        11.95 o                         
  -4   4  13       2407.92       2404.75        36.59 o                         
  -3   4  13       6518.33       6387.28       101.30 o                         
  -2   4  13       2332.61       2231.15        46.39 o                         
  -1   4  13       7255.67       7113.16       177.28 o                         
   0   4  13       1049.51       1134.03        30.63 o                         
   1   4  13       7560.14       7374.69       140.10 o                         
   2   4  13       2209.76       2047.25        46.19 o                         
   3   4  13       6252.92       6291.89       139.61 o                         
   4   4  13       2390.33       2428.65        43.13 o                         
   5   4  13        329.02        289.33        12.30 o                         
   6   4  13        204.20        198.68        12.44 o                         
   7   4  13       2905.86       2664.74        45.15 o                         
   8   4  13       3052.30       3058.40        50.98 o                         
   9   4  13        308.09        309.81        13.47 o                         
  10   4  13        167.68        137.11        15.14 o                         
  11   4  13        626.07        599.58        16.13 o                         
 -10   5  13        948.57        958.00        17.78 o                         
  -9   5  13        756.44        776.38        15.69 o                         
  -8   5  13        554.73        582.83        13.52 o                         
  -7   5  13       2395.65       2281.23        30.38 o                         
  -6   5  13       2792.01       2659.95        36.99 o                         
  -5   5  13        868.98        880.51        17.19 o                         
  -4   5  13        702.01        749.13        14.92 o                         
  -3   5  13       2784.55       2798.65        49.53 o                         
  -2   5  13       5124.59       5260.67       101.45 o                         
  -1   5  13        416.92        307.46        16.31 o                         
   0   5  13       1781.98       1963.98        47.29 o                         
   1   5  13        371.73        272.71        14.04 o                         
   2   5  13       5063.12       5100.38       126.41 o                         
   3   5  13       2840.88       2931.60        90.65 o                         
   4   5  13        678.02        737.73        16.69 o                         
   5   5  13        925.35        913.86        18.70 o                         
   6   5  13       2773.24       2644.35        45.40 o                         
   7   5  13       2319.44       2237.83        40.49 o                         
   8   5  13        545.86        583.95        17.07 o                         
   9   5  13        744.48        754.52        18.64 o                         
  10   5  13        833.90        862.23        22.70 o                         
 -10   6  13        130.70        122.12         8.72 o                         
  -9   6  13        503.07        515.74        13.80 o                         
  -8   6  13       1042.28        988.30        17.25 o                         
  -7   6  13       1862.80       1849.64        26.10 o                         
  -6   6  13       2596.00       2505.62        35.03 o                         
  -5   6  13        334.30        338.83        11.93 o                         
  -4   6  13       1412.25       1254.87        18.99 o                         
  -3   6  13       1396.11       1352.61        21.98 o                         
  -2   6  13       5549.46       5393.45        72.73 o                         
  -1   6  13       2762.98       2727.31        87.21 o                         
   0   6  13       2175.95       1947.45        49.17 o                         
   1   6  13       2584.04       2500.31        42.49 o                         
   2   6  13       5226.78       5063.63        77.79 o                         
   3   6  13       1407.87       1408.09        25.22 o                         
   4   6  13       1364.45       1210.29        23.27 o                         
   5   6  13        317.72        326.88        12.43 o                         
   6   6  13       2440.84       2364.84        38.15 o                         
   7   6  13       1773.38       1780.64        34.57 o                         
   8   6  13        983.23        933.88        22.12 o                         
   9   6  13        507.86        484.78        16.33 o                         
  10   6  13        122.00        129.98         8.75 o                         
 -10   7  13        230.49        205.81         9.35 o                         
  -9   7  13       2821.79       2862.69        34.94 o                         
  -8   7  13       1077.65       1049.35        18.02 o                         
  -7   7  13       6762.01       6788.50        75.90 o                         
  -6   7  13       2914.13       2905.31        36.73 o                         
  -5   7  13        584.36        556.22        13.54 o                         
  -4   7  13        703.38        691.42        13.71 o                         
  -3   7  13       2756.46       2704.22        32.20 o                         
  -2   7  13        898.44        924.65        18.80 o                         
  -1   7  13        423.39        425.91        15.95 o                         
   0   7  13        201.32        246.47        18.20 o                         
   1   7  13        408.16        398.21        15.47 o                         
   2   7  13        842.98        845.07        17.82 o                         
   3   7  13       2854.10       2812.03        34.41 o                         
   4   7  13        643.34        636.60        16.34 o                         
   5   7  13        687.28        665.65        15.72 o                         
   6   7  13       2934.92       2873.48        39.43 o                         
   7   7  13       6902.10       7001.98        82.02 o                         
   8   7  13       1156.09       1131.87        23.91 o                         
   9   7  13       2913.38       2930.98        47.05 o                         
  10   7  13        292.86        261.33         9.93 o                         
 -10   8  13        182.47        174.51         9.79 o                         
  -9   8  13        174.74        182.38         8.05 o                         
  -8   8  13       1894.03       1893.68        35.39 o                         
  -7   8  13       4239.86       4185.27        48.69 o                         
  -6   8  13       4411.89       4370.57        51.22 o                         
  -5   8  13        336.69        354.99        11.21 o                         
  -4   8  13       6787.58       6992.67        90.62 o                         
  -3   8  13       2866.53       2734.99        32.03 o
[truncated: 300,106 more chars]
